# Supplementary material for: Structural characteristics and diversity of the rhizosphere bacterial communities of wild Fritillaria przewalskii Maxim. in the northeastern Tibetan Plateau
Source: Front Microbiol. 2023 Feb 17;14:1070815. doi: 10.3389/fmicb.2023.1070815 (PMC9981654; doi:10.3389/fmicb.2023.1070815)
Supplement: Supplementary file 1 [file Data_Sheet_1.CSV]

OTU ID	LX3	GZ1	YS4	SQ4	YS1	YS3	YS2	LH3	GZ4	ZD1	DB5	LX4	ZD2	MQ1	LD1	RG2	LH4	SQ1	SQ5	RG5	LH1	LH2	WY2	DB4	WY3	SQ2	DB3	GZ5	GZ3	MQ3	ZK1	YS5	MQ5	ZK2	ZD3	RG4	LD3	ZD5	RG3	LH5	ZK3	GZ2	SQ3	MQ2	MQ4	LD2	WY1	ZD4
OTU8107	0	0	0	0	0	0	0	0	0	0	0	0	0	0	0	0	0	0	0	0	0	0	0	0	0	0	0	0	0	0	1	0	0	0	0	0	0	0	0	0	1	0	0	0	0	0	0	0
OTU5076	0	0	0	0	0	0	0	0	0	0	0	0	0	0	0	0	0	0	0	0	0	0	0	0	0	0	0	0	0	0	0	0	0	0	0	0	0	0	0	0	0	10	0	0	0	0	0	0
OTU2866	0	0	0	8	0	0	0	0	0	0	0	0	0	0	0	0	0	0	0	0	0	0	1	0	0	0	0	0	0	0	0	0	0	0	0	0	0	0	2	0	0	0	0	0	0	0	0	0
OTU2869	0	0	0	0	0	0	0	1	0	0	0	0	0	0	0	3	0	0	0	0	0	0	0	0	0	0	0	6	0	0	0	0	0	0	1	0	0	0	1	0	0	0	0	0	0	0	0	0
OTU9218	1	0	0	1	0	0	1	0	0	0	0	0	0	0	0	0	0	1	0	0	0	0	1	0	0	0	0	0	0	0	1	0	0	0	0	1	0	0	2	0	0	1	0	0	0	0	0	0
OTU2730	0	1	0	4	0	0	0	0	0	0	0	0	0	0	0	2	0	4	3	1	8	0	0	0	0	2	0	1	2	0	0	0	0	0	0	1	0	1	1	0	0	2	0	0	0	0	0	0
OTU2732	0	0	0	0	0	0	0	0	0	0	0	0	0	0	0	0	0	0	1	0	0	0	0	0	0	0	0	6	0	0	0	0	0	0	0	0	0	0	0	0	0	0	0	0	0	0	0	0
OTU1180	1	0	0	0	20	0	0	0	1	1	2	3	1	0	0	0	0	0	0	0	0	0	0	0	1	0	0	0	0	1	0	0	0	1	0	0	0	1	0	0	0	0	0	0	0	2	1	0
OTU4296	0	0	1	1	0	1	0	4	0	0	0	0	0	0	0	0	0	3	1	1	4	0	0	0	0	2	0	0	2	0	0	0	0	0	0	1	0	0	2	0	0	0	1	0	0	0	0	0
OTU4297	1	0	0	1	1	0	1	0	0	0	1	0	2	2	1	0	0	2	0	0	3	0	0	0	0	2	1	3	0	1	1	0	1	3	1	0	0	1	1	0	0	0	0	0	0	0	0	0
OTU4298	0	0	0	1	0	0	0	0	0	0	0	0	0	1	0	0	1	0	0	0	0	0	0	0	0	0	0	0	0	0	0	0	0	0	0	0	0	0	1	0	0	0	0	1	0	0	0	0
OTU3029	4	20	1	4	9	0	7	10	21	1	1	0	1	7	8	32	19	15	9	20	76	14	12	1	4	14	7	8	8	1	9	5	1	2	1	35	3	0	24	25	11	33	15	5	2	3	4	0
OTU3023	0	0	0	0	0	0	0	0	0	5	1	1	0	0	0	0	0	0	0	0	0	0	0	1	0	0	0	0	0	1	0	0	0	0	0	0	0	0	0	0	0	0	0	0	0	0	0	0
OTU6296	0	0	0	0	0	0	0	0	0	0	0	0	0	0	0	0	0	0	0	0	0	0	0	0	0	0	0	0	0	0	0	0	0	0	0	0	0	0	0	0	0	0	0	4	3	1	1	0
OTU6290	1	0	0	0	1	0	0	0	0	0	1	1	0	0	2	0	1	0	0	0	0	0	0	0	3	0	0	0	0	0	3	0	0	0	0	0	1	0	0	0	0	0	0	0	0	0	3	1
OTU3123	1	2	0	3	1	2	0	1	1	1	1	0	1	0	0	0	0	2	1	1	0	1	0	6	0	3	3	0	0	3	1	1	0	2	0	0	2	1	0	2	0	3	0	0	1	0	0	0
OTU3127	0	0	0	0	0	0	0	0	0	0	0	0	0	0	0	0	0	0	0	0	0	0	0	0	0	0	0	0	0	0	0	0	0	0	0	0	0	0	0	0	0	0	0	0	0	0	0	0
OTU715	10	21	10	29	6	8	6	5	5	2	5	7	6	18	57	43	12	27	17	23	70	9	79	11	60	22	7	5	10	10	78	6	35	12	5	60	62	21	31	13	48	20	14	62	22	31	26	7
OTU1746	3	2	3	2	2	0	2	2	1	0	0	0	0	0	0	1	0	0	3	1	0	12	0	0	0	0	0	1	11	0	0	1	1	0	0	0	1	0	1	1	0	1	2	1	3	2	2	2
OTU1743	4	3	13	7	0	2	1	1	4	0	9	1	0	4	4	2	0	3	0	3	6	4	1	9	6	5	5	8	1	0	2	0	0	10	2	3	2	3	1	5	6	7	2	0	5	0	2	3
OTU1748	2	1	0	5	0	0	0	0	0	0	0	1	4	3	0	0	0	0	1	1	0	0	0	1	0	0	6	0	5	8	5	0	7	2	1	11	3	3	5	0	3	0	3	1	10	4	0	0
OTU2297	4	2	1	0	0	0	0	0	0	2	0	3	4	10	0	2	0	0	0	1	0	0	0	10	2	0	6	0	0	1	4	2	1	1	5	1	1	5	1	0	3	0	0	5	4	5	3	7
OTU2299	7	0	0	0	0	0	0	0	2	0	0	0	0	0	0	0	0	0	0	0	0	0	0	0	0	0	0	0	0	0	0	0	0	0	0	0	0	0	0	0	1	0	0	0	0	0	0	0
OTU5246	0	1	0	0	0	0	0	0	1	0	0	0	0	0	0	0	1	0	0	0	0	1	0	0	0	1	0	0	0	0	0	0	0	0	0	1	0	0	0	0	0	2	1	0	0	0	0	0
OTU5240	2	0	0	0	0	0	0	0	0	0	1	0	0	0	0	1	5	0	0	0	0	0	0	1	1	0	0	0	0	0	0	0	1	0	0	1	1	0	0	0	0	0	0	0	0	0	0	0
OTU5242	0	0	0	0	0	0	0	0	0	0	0	0	0	0	1	1	0	0	0	0	0	0	0	0	0	0	0	0	0	0	0	0	0	0	0	2	0	1	0	0	0	0	2	3	0	1	0	0
OTU5243	0	2	0	0	0	1	0	0	0	0	0	0	0	1	0	0	1	0	0	0	0	0	0	2	2	1	1	0	0	0	0	0	4	0	1	0	0	1	0	0	1	0	2	1	1	0	0	0
OTU1402	0	0	0	0	0	1	0	0	1	0	0	0	1	1	1	1	1	0	0	0	16	1	1	0	0	0	2	0	1	0	0	0	0	0	1	0	2	0	0	0	1	0	0	0	0	0	1	0
OTU1401	0	0	0	0	0	0	0	0	0	0	0	0	0	0	0	0	0	0	0	0	0	0	0	0	0	0	0	0	0	0	0	0	0	0	0	0	0	0	0	0	0	0	0	0	0	0	0	0
OTU1407	0	0	0	15	0	0	0	0	1	0	0	0	0	0	0	0	2	1	2	0	8	1	0	0	0	1	0	2	0	1	0	0	0	0	0	0	0	0	8	0	3	2	3	0	0	0	0	0
OTU9178	0	0	0	0	0	0	0	0	0	0	0	0	0	0	0	0	0	0	3	0	0	0	0	0	0	0	0	0	0	0	0	0	0	0	0	0	0	0	0	0	0	0	0	0	0	0	0	0
OTU9170	13	1	1	3	2	6	0	2	1	4	8	3	14	5	6	3	3	2	6	1	0	0	10	8	3	3	3	6	2	5	7	1	5	6	4	3	8	5	3	1	4	8	0	16	13	2	4	3
OTU8297	1	3	2	2	1	0	0	0	1	2	0	3	0	0	0	1	0	0	0	0	0	0	0	0	4	1	3	0	2	0	0	1	0	0	1	0	3	4	0	0	2	0	2	1	1	1	0	0
OTU9024	0	0	0	0	0	0	0	0	0	0	0	0	0	0	0	2	1	1	0	2	0	0	1	0	1	1	0	0	0	0	2	0	0	0	0	1	1	0	0	0	0	1	0	0	0	0	3	0
OTU589	0	0	0	0	0	0	0	1	0	0	0	0	0	0	0	0	0	0	0	0	0	0	0	0	0	0	0	0	0	0	0	0	0	0	2	0	0	0	0	0	0	0	0	0	0	0	1	41
OTU4042	20	3	32	21	5	19	2	10	2	9	4	1	23	21	46	8	8	43	46	26	4	8	15	10	13	14	1	19	5	11	38	2	21	48	18	20	6	11	52	5	5	6	2	93	16	16	10	31
OTU4472	1	0	0	3	0	2	2	0	0	0	0	0	0	1	1	3	0	0	0	1	0	0	3	1	1	1	0	0	0	1	6	0	3	4	0	1	2	2	2	0	2	1	1	0	3	1	4	3
OTU4473	0	0	0	0	0	0	0	0	0	0	0	0	0	0	0	4	0	0	0	2	0	0	0	0	0	0	0	0	0	0	2	0	0	0	0	0	0	0	3	0	0	0	0	0	0	0	0	0
OTU6571	0	0	0	0	0	0	0	0	0	0	0	0	0	0	2	0	0	0	0	0	0	0	0	0	0	0	0	0	0	0	0	0	0	0	0	0	0	0	0	0	0	0	0	0	0	1	0	0
OTU4628	2	0	0	0	0	0	0	0	0	0	0	1	0	0	0	0	0	0	0	0	0	0	2	1	1	0	4	0	0	0	0	0	0	0	0	0	2	0	0	0	0	0	0	0	0	2	1	0
OTU8562	0	0	0	0	0	0	3	0	0	0	0	0	0	0	0	0	0	0	0	0	0	0	0	0	0	0	0	0	0	0	0	0	1	0	0	0	0	0	0	1	0	0	0	0	0	0	0	0
OTU8563	0	0	0	0	0	0	0	0	0	0	0	0	0	0	0	0	0	1	0	0	0	0	0	0	0	0	0	0	0	0	0	0	0	0	0	0	0	0	0	0	0	0	0	0	0	0	0	0
OTU8560	0	0	0	0	0	0	0	0	0	0	0	0	0	0	0	0	0	0	0	0	0	0	0	0	0	0	0	1	0	0	0	0	0	0	0	0	0	0	0	0	0	0	0	0	0	0	0	0
OTU9335	0	0	0	0	0	0	0	0	0	0	0	0	0	0	0	0	0	0	0	0	0	0	0	0	0	0	0	0	0	0	0	0	0	0	0	0	0	0	0	0	0	0	0	0	0	0	0	0
OTU8561	0	0	0	0	1	0	1	0	0	0	0	0	0	0	0	0	0	0	0	0	0	0	0	0	0	1	0	1	0	0	0	2	0	0	0	0	0	0	0	0	1	0	1	0	0	0	0	0
OTU8033	0	0	0	0	0	0	0	0	0	0	0	0	0	2	0	0	0	0	1	0	0	0	0	0	0	1	0	0	0	0	0	0	0	0	0	0	0	0	0	0	0	0	0	0	0	0	0	0
OTU7923	0	0	0	0	0	0	0	0	0	0	0	0	0	0	0	2	0	0	0	0	0	0	0	0	0	0	0	0	0	0	0	0	0	0	0	0	0	0	0	0	0	0	0	0	0	0	0	0
OTU2508	0	2	4	2	0	1	4	1	1	0	0	0	0	0	0	0	0	4	2	2	12	2	0	0	0	0	0	4	2	4	1	0	0	0	0	6	2	0	0	0	0	1	3	0	0	0	0	1
OTU2509	2	3	2	17	13	6	1	7	2	4	2	6	9	3	1	4	2	1	0	3	7	5	0	2	2	1	0	2	2	9	1	3	2	4	3	0	1	5	1	7	3	2	0	2	7	4	4	3
OTU5879	0	0	0	0	0	0	0	0	0	0	0	0	0	0	0	0	0	0	0	0	3	0	0	0	0	0	0	0	0	0	0	0	0	0	0	0	0	0	0	0	0	0	0	0	0	0	0	0
OTU1976	2	3	1	0	0	0	0	0	6	0	0	1	0	1	0	3	2	0	0	2	4	7	0	0	0	0	0	17	6	0	3	0	0	0	0	1	0	0	9	6	1	4	0	0	0	2	0	0
OTU1977	3	0	4	0	0	0	0	0	0	2	0	3	1	0	3	1	0	0	0	9	0	0	0	1	0	0	1	1	1	0	0	0	0	0	2	0	1	0	0	0	0	0	0	0	4	0	0	0
OTU5334	0	0	0	5	0	0	0	0	0	0	0	0	0	0	0	0	0	0	0	0	0	0	0	0	0	0	0	0	0	0	0	0	0	0	0	0	2	0	0	0	0	0	0	0	0	0	0	0
OTU5335	0	0	0	0	0	0	0	0	0	0	0	0	0	0	0	0	1	0	0	0	0	0	0	0	0	1	0	0	0	0	0	0	0	0	0	0	0	0	0	0	0	0	0	0	0	0	0	0
OTU5440	0	0	0	0	0	0	0	0	0	0	0	0	0	0	0	0	0	0	0	0	0	0	0	0	0	0	0	0	0	0	0	0	0	0	3	0	0	0	0	0	0	0	0	0	1	0	0	0
OTU5444	0	0	1	0	0	1	0	2	2	3	1	0	1	1	1	0	0	0	0	0	0	0	2	4	0	0	1	0	1	2	1	1	0	3	0	0	1	0	1	1	0	0	0	0	1	1	2	1
OTU6371	0	0	0	0	0	0	0	0	0	0	0	0	0	0	0	0	0	0	0	0	0	0	0	2	0	0	0	0	0	0	0	0	0	0	0	0	0	0	0	0	0	0	0	0	0	0	0	0
OTU369	25	25	31	52	7	85	24	15	14	10	6	7	16	26	19	43	13	45	29	16	97	5	47	6	14	29	13	21	23	65	33	22	46	48	28	90	48	31	35	14	11	11	24	108	25	13	13	44
OTU3828	2	0	0	3	5	7	0	1	3	15	2	9	0	0	5	0	0	0	3	3	0	3	0	0	1	0	2	1	2	5	0	0	0	3	1	1	0	20	0	0	0	0	0	0	5	1	0	4
OTU4839	0	0	0	0	0	0	0	0	0	0	0	0	0	0	0	0	0	0	0	0	0	0	0	0	0	0	0	0	0	0	0	0	0	0	0	0	0	0	0	0	0	0	0	0	0	0	0	0
OTU184	9	117	71	8	81	13	78	96	36	8	18	5	58	12	35	20	60	53	78	21	120	43	73	46	68	20	94	25	11	13	62	72	54	3	24	20	29	21	16	48	88	88	70	70	1	11	44	77
OTU181	0	5	8	0	0	0	0	3	21	10	117	0	15	0	1	6	7	0	182	6	39	2	0	87	7	4	87	75	45	1	0	5	8	0	17	16	0	1	25	1	10	79	3	0	0	0	0	0
OTU180	39	27	12	8	56	60	4	29	40	65	38	29	13	10	169	29	10	36	11	15	8	53	38	24	82	13	22	11	16	17	25	14	8	161	37	27	13	22	23	15	7	20	14	12	21	28	20	13
OTU183	2	0	5	0	0	4	0	0	0	6	153	5	1	5	25	0	4	0	1	1	0	0	16	3	14	0	0	0	0	7	0	0	2	41	10	3	3	4	0	3	1	0	0	3	6	1	18	3
OTU6749	0	0	0	0	0	1	0	0	0	0	0	0	0	1	0	0	0	0	1	1	0	0	0	0	0	0	0	0	0	0	0	0	0	0	0	0	1	0	0	0	0	0	0	0	0	1	1	0
OTU988	0	7	3	0	4	3	4	8	5	0	0	0	0	0	0	3	2	6	8	5	4	12	0	0	0	4	0	8	2	0	2	3	0	2	0	4	0	0	2	7	3	27	3	3	0	0	5	9
OTU8167	0	0	0	0	0	0	0	0	0	2	0	0	0	0	0	0	0	0	0	0	0	0	0	0	0	0	0	0	0	0	0	0	0	0	0	0	0	0	0	0	0	0	0	0	0	0	0	0
OTU2084	0	0	0	0	0	0	0	0	0	0	0	1	0	0	0	0	0	0	0	0	0	0	0	0	0	0	0	0	0	0	0	0	0	0	0	0	0	0	0	0	0	0	0	0	0	0	0	0
OTU2088	0	0	1	14	1	0	1	1	1	0	0	0	0	0	1	0	0	2	0	1	0	2	0	0	0	0	0	6	0	4	0	1	0	0	2	0	0	0	2	1	0	0	1	0	0	2	0	0
OTU8162	0	0	0	0	0	0	0	0	0	0	0	0	0	1	0	0	0	0	0	0	0	0	0	0	0	0	0	0	0	0	0	0	0	0	0	0	0	0	0	0	0	0	0	0	0	0	0	0
OTU5505	0	0	0	0	0	0	0	0	0	0	0	0	0	0	0	0	0	0	0	0	0	0	0	0	0	0	0	0	0	1	0	0	0	0	0	0	0	0	0	0	0	0	0	0	0	0	0	0
OTU9230	0	0	0	0	0	0	0	0	0	0	0	0	0	1	0	0	1	0	0	0	0	0	0	0	0	0	0	0	0	0	0	0	0	0	0	0	0	2	0	0	0	0	0	0	0	0	0	0
OTU3591	1	0	1	1	0	0	2	1	0	0	0	0	0	1	1	1	0	2	0	1	7	3	0	0	1	0	0	1	0	0	0	0	0	0	0	0	0	0	5	0	0	0	0	0	0	0	0	0
OTU9284	0	0	0	0	0	0	0	0	0	0	0	0	0	0	0	0	0	0	0	0	0	0	0	0	0	0	0	0	0	0	0	0	0	0	0	0	0	0	0	0	0	0	0	0	0	0	0	0
OTU3048	0	0	1	0	1	1	0	3	0	0	0	0	0	0	0	0	2	0	0	0	0	0	0	0	0	1	0	0	1	0	0	1	0	0	0	0	0	0	1	2	1	0	1	2	0	0	0	0
OTU3040	0	0	0	0	0	0	0	0	0	0	0	0	2	0	0	0	0	0	0	0	0	0	0	0	0	0	0	0	0	0	0	0	0	0	3	0	0	0	0	0	0	0	0	0	0	0	0	8
OTU3044	0	2	0	0	0	0	0	1	0	0	0	0	0	0	0	0	1	0	1	2	0	2	0	0	0	0	0	0	1	0	0	1	0	0	1	0	1	0	0	0	0	4	0	1	0	0	0	0
OTU3107	9	0	0	0	0	0	0	0	0	0	6	1	0	0	0	0	0	0	0	0	0	0	0	10	0	0	30	0	0	0	0	0	0	0	0	0	0	0	0	0	0	0	0	0	0	0	1	0
OTU3101	0	0	0	0	0	1	3	0	0	0	0	0	0	0	0	0	0	7	0	0	0	0	0	0	0	0	0	0	0	0	0	1	0	0	0	0	0	0	0	0	0	0	0	0	0	0	0	0
OTU3102	0	0	0	0	0	0	0	0	1	0	0	0	0	0	0	0	0	0	0	0	0	0	0	0	0	0	0	1	0	0	0	0	0	0	0	0	0	0	0	0	1	0	0	0	0	0	0	0
OTU2319	1	0	1	0	0	0	0	0	0	0	0	0	0	8	2	0	2	0	0	0	0	0	3	0	0	0	0	0	0	0	1	0	2	0	0	0	0	5	0	0	0	0	0	3	4	6	8	0
OTU644	0	0	1	0	0	3	0	54	0	0	0	0	0	0	0	0	0	1	5	7	0	0	0	0	0	1	0	2	0	3	1	1	0	0	0	0	1	0	1	0	1	0	0	0	0	0	1	0
OTU643	1	11	22	18	3	26	10	10	6	2	0	0	6	2	0	2	12	12	8	10	0	10	3	6	3	8	2	26	8	4	3	16	8	2	3	9	9	7	13	23	8	16	0	11	8	3	2	7
OTU648	0	15	0	2	0	2	0	1	8	0	0	1	0	1	2	22	12	1	1	5	50	0	14	0	9	4	2	4	3	0	14	0	1	0	0	24	6	0	24	6	6	17	3	1	0	7	2	0
OTU2278	0	0	0	0	0	0	0	0	0	0	0	0	0	2	0	0	0	0	0	0	0	0	0	0	0	0	0	0	0	0	0	0	0	0	0	1	1	1	0	0	2	0	0	0	2	0	0	1
OTU7034	1	0	0	0	0	0	0	0	1	0	0	2	0	0	0	0	0	0	0	0	0	0	0	1	0	0	0	2	0	0	0	0	0	0	0	0	1	0	0	1	0	0	0	0	0	1	0	0
OTU2276	0	0	0	4	0	2	2	7	4	0	2	1	1	0	9	1	6	5	9	4	0	2	5	0	21	5	2	0	2	0	5	0	0	1	1	1	8	0	5	2	3	3	16	0	0	6	1	0
OTU2277	1	0	1	2	0	0	4	0	1	0	12	0	0	0	0	0	1	2	0	0	0	1	0	0	0	1	0	1	0	0	0	0	0	3	0	0	0	0	0	0	0	0	3	0	0	0	1	0
OTU2272	0	0	0	0	0	0	0	0	0	0	0	0	0	0	0	3	0	0	0	0	0	0	0	0	0	0	0	0	0	0	0	0	0	7	0	0	0	0	0	0	0	0	0	0	0	0	0	0
OTU7685	0	0	3	1	0	0	0	1	0	1	1	0	3	1	0	0	0	1	0	0	0	0	0	0	0	1	2	2	0	1	0	1	1	2	1	0	0	2	1	0	0	0	0	1	1	0	0	1
OTU7681	0	0	0	0	0	0	0	0	0	0	0	0	0	2	0	0	0	0	0	0	0	0	0	0	0	0	0	0	0	3	0	0	0	0	0	0	0	0	0	0	0	0	0	0	3	0	0	0
OTU3478	3	0	0	2	0	5	0	0	0	0	3	0	0	0	1	0	0	0	0	0	0	1	0	0	0	2	0	0	0	1	0	5	0	1	0	1	0	0	0	0	0	0	0	1	0	2	0	0
OTU5267	0	0	4	0	0	0	0	0	1	0	0	0	0	0	0	0	0	0	0	0	0	0	0	0	0	0	0	1	0	1	0	5	0	0	0	0	0	0	0	0	0	0	0	0	0	0	1	0
OTU5269	0	0	0	0	4	0	0	0	0	0	0	0	0	0	0	0	0	0	0	0	0	0	0	0	0	0	0	0	0	0	0	1	0	0	0	0	0	0	0	0	0	0	0	0	0	0	0	0
OTU4022	0	0	0	0	0	0	0	0	0	0	0	0	0	0	0	0	0	0	0	0	0	0	0	0	2	0	0	0	0	0	1	0	0	1	0	0	0	1	0	0	0	0	0	0	2	0	0	0
OTU4315	0	0	0	0	0	0	0	0	1	0	0	0	0	0	0	0	0	2	5	0	0	0	0	0	0	0	0	0	0	0	0	0	0	0	0	0	0	0	0	0	0	0	0	0	0	0	0	0
OTU5191	0	0	0	1	0	0	0	0	0	0	0	0	0	0	0	0	0	3	0	0	3	0	0	0	0	2	0	0	0	0	0	0	0	0	0	0	0	0	0	0	0	1	2	0	0	0	0	0
OTU5193	0	0	0	0	0	0	0	0	0	0	0	0	0	0	0	0	0	0	0	0	0	0	0	0	0	0	0	0	0	0	0	0	0	0	0	0	0	0	0	0	0	0	0	0	0	0	0	0
OTU4316	0	0	0	0	1	0	3	0	0	0	0	0	0	0	0	0	0	0	0	0	0	0	5	0	0	0	0	2	0	0	0	0	0	4	0	0	0	0	0	1	0	0	1	0	0	0	2	0
OTU3697	2	1	2	3	2	4	0	0	0	3	0	0	2	0	0	0	0	0	0	0	7	1	0	7	0	0	4	4	4	0	0	0	1	0	0	0	0	0	2	2	0	1	1	0	1	1	0	1
OTU8463	0	0	0	0	0	1	0	0	1	0	0	0	0	0	0	0	0	3	0	0	0	0	0	0	0	0	0	1	0	0	0	0	0	0	0	0	0	0	0	0	0	0	0	0	0	0	0	0
OTU8468	0	0	0	0	0	0	0	0	0	0	0	0	0	0	0	0	0	0	0	0	0	0	0	0	0	0	0	0	0	0	0	0	0	0	0	0	0	0	0	0	0	0	0	0	0	0	0	0
OTU28	0	7	0	0	0	252	0	39	0	0	0	0	0	0	0	0	3	651	0	0	60	0	0	0	0	351	0	3	0	0	0	0	0	0	0	0	0	0	0	0	0	0	0	0	0	0	0	0
OTU24	103	0	4	0	1	1	0	0	0	10	6	21	8	1	9	0	0	0	0	12	0	1	1	0	11	0	0	0	0	0	631	1	0	2	5	0	2	3	2	0	0	0	0	0	20	1	1	45
OTU9057	0	0	0	0	0	0	0	0	0	0	0	0	0	0	0	0	0	0	0	0	0	0	0	0	0	0	0	0	0	0	0	0	1	0	0	0	0	0	0	0	0	0	0	0	0	0	0	0
OTU9056	0	0	1	0	0	0	0	0	0	0	0	0	1	2	0	0	0	0	0	0	0	0	0	0	0	0	0	0	0	0	0	0	0	0	0	0	0	0	0	0	0	1	0	0	0	0	0	0
OTU7066	0	0	0	0	0	0	0	0	0	0	0	0	0	0	0	0	0	0	0	0	0	0	0	0	0	0	0	0	0	0	0	0	0	0	0	0	0	0	0	0	0	0	0	0	0	0	0	0
OTU9052	0	0	0	0	0	0	1	0	0	0	0	0	0	0	0	0	0	0	0	0	0	0	0	0	0	0	0	0	0	0	0	0	0	0	0	0	0	0	0	0	0	0	0	0	1	0	0	0
OTU4170	0	0	0	0	0	0	0	0	0	0	0	0	0	0	0	0	0	0	0	0	0	0	0	0	0	0	0	0	0	5	0	0	0	0	0	0	0	0	0	0	1	0	0	0	0	0	0	0
OTU8685	0	1	0	0	0	0	0	0	0	0	0	0	0	0	0	0	0	0	0	0	0	0	0	0	0	0	0	0	0	0	0	0	0	0	0	0	0	0	0	0	1	0	0	0	0	0	2	0
OTU6313	0	0	0	0	0	0	0	0	0	0	0	0	0	0	1	0	0	0	0	0	0	0	0	2	0	0	4	0	0	0	0	0	0	0	0	0	0	0	0	0	0	0	0	0	0	0	0	0
OTU6317	0	0	0	2	0	2	0	1	0	0	0	0	0	0	0	0	0	0	0	0	0	0	0	0	0	1	0	0	0	0	0	0	0	0	0	0	0	0	1	0	0	0	1	0	0	0	0	0
OTU6316	0	0	0	0	0	0	0	0	0	0	0	0	0	0	0	0	1	0	0	0	0	0	1	0	0	0	0	0	0	0	0	1	0	0	0	0	0	0	0	0	0	0	0	0	0	0	0	0
OTU6315	0	0	3	2	2	4	3	4	2	0	0	0	0	0	0	1	0	0	0	0	0	0	0	0	0	2	0	2	2	0	0	3	0	1	0	0	0	0	0	0	0	1	0	0	0	0	1	0
OTU349	2	0	4	0	0	0	0	5	0	0	5	17	2	1	6	0	3	2	0	9	0	0	0	23	0	2	1	0	8	0	0	0	0	1	0	4	2	6	1	5	2	0	0	0	4	2	22	0
OTU340	0	0	0	0	0	0	6	6	1	0	0	0	0	0	0	0	0	5	2	0	0	1	0	0	0	2	0	2	0	0	0	1	0	0	0	0	0	1	0	1	0	0	1	8	0	0	0	2
OTU347	12	6	0	0	0	0	0	4	2	0	0	4	0	1	14	4	16	3	1	5	0	2	7	1	6	0	1	0	3	0	17	0	0	5	2	5	20	0	0	6	4	3	0	0	2	30	50	1
OTU345	13	0	3	1	9	0	0	0	0	23	43	10	10	5	12	0	1	0	0	1	0	1	0	3	9	0	2	0	0	1	1	1	0	1	2	2	3	9	5	0	0	1	3	0	1	0	8	0
OTU8040	0	0	0	0	0	0	0	0	0	0	0	0	0	0	0	0	0	0	0	0	2	0	0	0	0	0	0	0	0	0	0	0	0	0	0	0	0	0	0	0	0	0	0	0	0	0	0	0
OTU4813	10	17	4	3	1	2	2	0	1	0	2	3	2	2	11	13	5	3	6	5	28	5	14	17	12	3	7	3	3	0	11	4	2	7	1	11	23	4	10	2	4	9	5	13	1	11	7	0
OTU3843	2	0	1	0	0	0	0	1	0	0	0	0	1	1	0	0	0	0	0	0	0	2	0	0	0	0	1	0	0	0	1	0	1	0	1	0	1	0	0	0	0	0	0	2	0	1	0	0
OTU4814	0	0	2	8	2	0	0	0	2	1	21	1	5	0	1	5	1	0	0	1	0	0	33	0	5	0	2	0	2	8	11	31	3	15	2	8	0	9	1	16	1	5	0	1	5	0	12	5
OTU8043	0	0	0	0	0	0	0	0	0	0	0	0	0	0	0	0	0	0	0	0	0	0	0	0	0	0	0	0	0	0	0	0	0	3	0	0	0	0	0	0	0	0	0	0	0	0	0	0
OTU6763	0	0	0	0	0	0	0	0	0	0	0	0	0	0	0	0	0	1	0	1	0	0	0	0	0	0	0	1	0	0	0	0	0	0	0	0	0	0	0	0	0	0	0	0	0	0	0	0
OTU6764	1	0	0	0	0	0	0	0	0	0	0	0	0	3	0	0	0	0	0	0	0	1	0	0	0	0	0	0	0	0	0	0	0	0	0	0	0	0	0	0	0	0	0	0	0	0	0	0
OTU8142	0	0	0	0	0	0	0	0	0	0	0	0	0	0	0	0	0	0	0	0	0	0	0	0	0	0	0	0	0	0	0	0	0	2	0	0	0	0	0	1	0	0	0	0	0	0	0	0
OTU7547	0	1	0	0	0	0	0	2	3	0	0	0	0	0	1	2	0	0	7	0	0	2	0	0	0	1	0	1	0	0	0	3	0	0	0	1	0	0	0	1	0	0	3	0	0	1	0	0
OTU7549	0	0	0	0	0	0	0	0	0	0	0	0	0	0	0	0	0	0	0	0	0	0	0	0	0	0	0	0	0	0	0	2	0	0	0	0	0	0	0	0	0	0	0	0	0	0	0	0
OTU8251	0	0	1	2	0	1	0	0	0	0	0	0	0	0	0	0	0	2	1	0	0	0	0	0	0	0	0	3	0	0	0	0	0	0	0	0	0	0	0	0	0	1	1	0	0	0	0	0
OTU8253	0	0	0	0	0	0	0	0	0	0	0	0	0	0	0	0	0	0	0	0	0	0	0	0	0	0	0	0	0	0	0	0	1	0	0	0	0	0	0	0	0	0	0	2	1	0	0	0
OTU1239	5	0	0	0	0	0	0	2	0	2	10	0	3	13	1	0	0	0	0	0	0	0	2	8	0	1	6	0	0	3	0	0	3	0	1	1	1	0	0	5	0	0	0	0	6	3	5	0
OTU9250	0	1	0	1	0	1	0	0	0	0	0	0	0	0	0	0	0	0	0	2	0	0	0	0	0	0	1	0	0	0	0	1	0	0	0	0	1	0	0	1	0	0	0	2	0	0	0	2
OTU9257	0	0	0	0	0	0	0	0	0	0	0	0	0	0	0	0	0	0	0	0	0	0	0	1	1	0	0	0	0	0	0	0	0	0	0	0	3	0	2	0	0	0	0	0	0	0	0	0
OTU8075	0	0	0	0	0	0	0	0	0	0	0	1	0	0	0	0	0	0	0	0	0	0	0	0	0	0	0	0	0	0	0	0	0	0	0	0	0	0	0	0	0	0	0	0	0	0	0	0
OTU8789	0	0	0	0	0	0	0	0	0	0	0	0	0	0	0	0	0	0	0	0	0	0	0	0	0	0	0	0	0	0	0	0	0	0	0	0	0	0	0	0	0	0	0	0	0	0	0	0
OTU3061	0	0	0	0	0	0	0	0	0	0	0	0	0	0	0	0	0	0	0	0	6	0	0	0	0	0	0	0	1	0	0	0	0	0	0	0	0	0	1	0	0	1	0	0	0	0	0	0
OTU3065	0	1	0	0	0	7	0	0	0	0	0	1	0	1	0	0	0	0	0	0	0	0	0	0	0	0	0	0	0	0	0	0	0	0	0	0	0	0	0	0	0	0	0	0	0	0	0	0
OTU6556	0	0	0	0	0	0	0	0	0	0	0	0	0	0	0	0	0	0	0	0	0	0	0	0	0	0	0	0	0	1	0	0	0	0	0	0	0	0	0	0	0	0	0	0	0	0	0	0
OTU1838	0	1	2	1	0	0	0	0	0	0	0	0	0	0	0	0	1	0	0	0	10	0	1	0	0	0	1	0	0	2	0	0	0	0	0	0	0	0	1	1	0	0	0	2	0	1	1	0
OTU1831	6	0	10	0	19	0	0	1	0	1	1	0	0	0	0	2	1	0	0	0	0	0	0	0	1	0	0	2	0	2	0	0	1	12	2	0	0	0	0	0	0	0	0	1	0	1	1	4
OTU2330	4	17	10	11	2	6	17	16	15	1	1	1	1	2	3	7	10	7	16	8	40	11	7	5	10	15	4	28	7	2	6	9	3	0	2	22	8	1	15	8	9	32	10	2	4	1	3	4
OTU2333	0	0	1	4	3	0	2	0	1	0	8	2	2	0	3	1	1	1	0	0	0	20	0	0	12	2	2	9	2	0	0	5	1	0	0	1	0	0	1	2	3	5	23	1	0	0	0	1
OTU2334	0	0	0	0	2	7	0	0	0	0	0	0	0	0	0	0	2	0	0	0	0	1	0	0	0	2	1	0	1	1	0	1	0	0	0	0	0	0	0	0	0	0	0	1	0	0	0	0
OTU660	0	0	0	0	0	0	0	0	0	0	2	0	0	0	3	0	1	0	0	0	0	0	0	2	0	0	1	0	0	0	0	0	0	0	0	0	1	0	0	0	0	0	0	0	1	1	19	0
OTU664	7	0	0	0	0	0	0	1	0	0	0	0	0	0	4	0	0	0	0	0	0	0	0	0	0	0	1	0	0	0	0	0	0	0	0	0	0	0	1	1	0	3	0	0	0	1	0	0
OTU667	0	3	2	7	1	3	4	1	1	0	0	0	1	1	3	3	8	9	9	1	34	0	2	0	2	4	1	3	2	1	4	1	3	0	2	6	5	0	3	10	7	3	5	4	0	2	3	0
OTU880	12	5	1	35	1	2	0	5	1	3	7	2	1	7	18	18	17	4	8	13	0	0	22	2	13	10	7	8	8	2	6	2	13	13	4	24	2	23	5	10	2	3	4	36	10	4	13	0
OTU883	0	0	0	0	0	0	0	0	0	0	1	0	0	0	1	0	0	0	0	0	0	0	4	0	8	0	0	0	0	0	0	0	0	0	0	0	0	0	0	0	0	0	0	0	0	0	0	0
OTU1789	0	0	0	0	0	0	0	2	0	0	0	0	0	0	0	0	1	0	1	0	0	0	0	0	0	0	0	1	0	0	0	0	0	0	0	0	0	0	0	0	0	10	0	0	0	0	0	0
OTU2255	0	0	0	0	0	0	0	0	0	0	0	0	0	0	0	0	0	0	0	0	7	0	0	0	0	0	0	0	0	0	0	0	0	0	0	0	0	0	0	0	0	0	0	0	0	0	0	0
OTU2251	0	2	2	0	1	1	3	1	1	4	0	0	6	2	1	1	2	2	4	2	0	1	0	1	0	3	0	6	3	0	1	3	3	6	5	0	1	1	5	2	0	1	6	2	2	4	0	3
OTU1780	12	1	16	5	3	34	35	13	2	1	1	3	5	2	2	6	6	3	7	3	26	10	6	3	0	3	4	12	10	2	4	4	2	25	3	7	3	12	0	13	5	18	4	2	1	1	4	4
OTU2954	0	0	0	6	0	1	0	4	1	2	0	0	7	1	8	0	0	5	0	1	0	1	0	5	0	0	1	6	8	7	1	0	1	1	1	2	2	12	1	2	4	7	0	0	1	7	1	1
OTU2957	1	0	0	0	0	0	0	0	1	0	1	1	0	0	0	0	0	1	0	0	5	0	0	0	1	0	0	0	0	1	0	0	0	0	1	1	1	3	0	0	1	0	0	0	0	1	0	0
OTU5200	0	0	1	0	0	0	0	1	0	0	0	0	0	0	0	2	4	0	1	0	8	3	0	0	0	0	0	0	0	0	0	0	0	0	0	3	0	0	2	0	1	2	2	0	0	0	0	0
OTU5206	0	0	0	1	0	0	1	2	1	0	0	0	0	0	0	0	2	2	1	1	1	0	0	0	0	0	0	0	0	0	0	0	0	0	0	0	0	0	1	1	0	0	0	0	0	0	0	0
OTU4008	0	0	0	0	0	0	0	0	0	0	0	0	0	0	0	0	0	0	0	0	0	0	0	0	0	0	0	0	0	0	0	0	0	0	0	0	0	0	0	0	0	0	0	0	0	1	0	0
OTU4001	0	0	0	0	0	0	0	0	0	2	0	0	0	2	2	0	0	0	0	0	0	0	0	1	0	0	1	0	0	0	0	0	1	0	0	0	1	0	0	0	0	0	0	0	0	0	0	0
OTU790	2	14	5	2	0	2	4	3	1	0	7	1	3	1	2	4	3	2	0	3	33	4	2	10	2	4	3	10	6	4	1	6	5	1	1	3	6	5	3	7	3	24	3	39	9	0	7	2
OTU3512	0	0	0	0	0	0	0	0	0	0	0	0	1	2	0	0	0	0	0	0	0	0	0	1	1	0	0	0	0	1	0	0	1	0	0	0	3	0	0	0	0	0	0	0	1	1	0	0
OTU3511	0	2	0	1	0	0	0	1	2	0	0	0	0	0	0	1	0	0	1	0	0	0	0	0	0	0	0	0	2	0	0	1	4	0	0	0	0	0	0	0	1	0	0	0	0	0	0	0
OTU8149	0	0	0	0	0	0	0	1	6	0	0	0	0	0	0	0	0	0	0	0	0	0	0	0	0	0	0	0	0	0	0	0	0	0	0	0	0	0	0	0	0	0	0	0	0	0	0	0
OTU4239	0	0	0	0	0	0	5	0	0	0	0	0	0	0	0	0	0	0	0	0	0	0	0	0	0	0	0	0	0	0	0	0	0	0	0	0	0	0	0	0	0	0	0	0	0	0	0	0
OTU8444	0	0	0	0	0	0	0	0	0	0	0	0	0	0	0	0	0	0	0	0	0	0	0	0	0	0	0	0	0	0	0	0	0	0	0	0	0	0	0	0	0	3	0	0	0	0	0	0
OTU1009	0	0	0	0	0	0	0	1	0	0	2	0	2	1	0	0	0	0	0	0	0	0	0	0	0	0	0	1	1	0	0	0	0	0	5	0	0	0	0	2	0	2	0	0	0	0	0	0
OTU1004	9	17	3	2	2	6	0	2	0	10	8	7	10	15	25	16	3	0	0	10	23	0	62	18	67	0	18	0	5	10	49	1	19	9	10	18	32	11	16	3	12	3	0	15	11	20	32	8
OTU1003	1	0	0	2	0	0	0	0	1	0	0	0	0	1	9	1	0	0	0	0	0	0	8	3	19	0	0	0	0	0	2	0	0	0	1	1	17	0	0	0	10	0	0	0	1	16	12	0
OTU5832	0	2	0	0	0	0	1	0	0	0	0	0	0	0	0	0	0	1	0	0	0	0	0	0	0	0	0	3	0	0	0	0	0	0	0	0	0	0	0	0	0	0	0	0	0	0	0	0
OTU5834	4	0	0	0	0	0	0	0	0	0	0	1	0	0	0	0	0	0	0	0	0	0	0	0	1	0	0	0	0	0	0	0	0	0	0	0	1	1	0	0	0	0	0	0	2	0	0	0
OTU8913	0	0	0	0	0	0	0	0	0	0	0	0	0	0	0	0	0	0	0	0	0	0	0	0	0	0	1	0	1	0	0	0	0	0	0	0	0	0	0	0	0	0	0	0	1	0	0	0
OTU8910	0	0	0	1	0	0	0	0	0	0	0	0	0	0	0	0	0	0	0	0	0	0	0	0	0	0	0	1	2	0	0	0	0	0	0	1	0	0	0	0	0	0	0	0	0	0	0	0
OTU6330	0	0	0	0	0	0	0	0	0	0	0	0	0	1	0	0	1	0	0	1	0	0	0	0	1	1	0	0	0	0	2	0	0	0	0	0	1	0	0	0	4	0	0	0	0	1	1	0
OTU6339	1	0	0	0	0	0	0	0	0	0	3	3	0	2	1	0	0	0	0	0	0	0	0	2	0	0	0	0	0	1	0	0	0	0	0	0	0	1	0	0	0	0	0	0	0	0	3	0
OTU6338	0	0	0	1	0	0	0	0	0	0	2	2	0	0	0	0	1	0	0	0	0	0	0	0	0	0	0	0	0	0	0	0	0	0	0	0	0	0	0	0	0	0	0	0	0	0	0	0
OTU3267	0	0	0	0	0	0	0	0	0	0	0	0	0	0	0	0	0	0	0	0	0	0	1	0	0	0	0	0	0	0	0	0	0	0	0	0	0	0	0	0	0	6	0	0	1	0	0	0
OTU3268	0	1	0	1	1	2	0	4	0	0	0	2	2	0	0	1	0	3	0	0	0	0	0	4	1	0	0	5	0	0	9	0	1	7	1	0	0	1	1	0	0	4	0	1	0	0	1	0
OTU3316	0	0	0	1	0	0	0	0	0	0	0	0	0	0	0	0	0	0	0	0	0	0	0	0	0	1	0	0	0	0	0	0	0	0	0	0	0	0	0	0	1	0	2	7	0	0	0	0
OTU3865	0	0	0	0	0	0	0	0	0	0	0	0	0	0	1	0	3	0	4	0	0	2	0	0	1	0	1	0	0	0	0	3	0	1	2	0	0	0	0	0	1	0	0	0	1	1	0	0
OTU1647	0	2	12	11	2	15	8	6	9	0	0	0	0	0	0	9	1	10	6	1	16	8	0	0	0	1	0	5	3	0	0	2	0	4	0	3	0	2	5	1	1	3	3	0	0	0	0	0
OTU1641	0	0	0	0	0	0	0	1	0	0	0	0	0	0	1	5	0	0	0	2	0	0	0	0	1	0	0	0	0	0	0	0	0	0	0	2	1	0	3	2	0	0	0	0	1	3	15	11
OTU7523	0	0	0	0	0	0	0	0	0	0	0	0	0	0	0	0	0	0	0	0	0	0	0	0	0	0	0	0	0	0	0	0	0	1	0	0	0	0	0	0	0	2	0	0	0	1	0	0
OTU7520	3	4	6	2	5	3	2	1	5	5	19	50	1	0	0	8	6	1	0	3	0	4	1	1	102	2	0	2	0	0	2	3	1	0	1	1	1	1	2	2	1	2	4	0	0	0	2	1
OTU1252	1	5	1	5	6	3	3	8	1	3	1	1	1	1	11	12	17	9	4	13	111	11	22	0	35	7	1	4	3	1	27	1	10	1	1	17	13	2	15	7	112	5	10	5	5	12	19	14
OTU1258	21	0	0	0	0	0	0	3	0	11	1	2	5	1	8	4	10	0	0	9	8	0	5	1	2	0	0	0	1	0	1	0	0	2	7	2	1	11	5	7	0	0	0	0	1	4	6	0
OTU8277	0	0	0	0	0	0	0	0	0	0	0	0	0	0	0	0	0	0	0	0	0	0	0	0	0	0	0	0	0	0	0	0	0	0	0	0	0	0	0	0	0	0	0	0	0	0	0	0
OTU8278	0	0	0	0	0	0	0	0	0	0	0	0	0	0	0	0	0	0	0	0	0	0	0	0	0	0	0	0	0	0	0	0	0	0	0	0	0	0	0	0	0	0	0	0	0	0	0	0
OTU8053	0	0	0	0	0	0	0	0	0	0	0	0	0	0	0	0	0	0	0	0	0	0	0	0	0	0	0	0	0	0	0	0	0	0	0	0	0	0	0	0	0	0	0	0	0	0	0	2
OTU7949	0	0	0	1	0	0	2	2	0	0	0	0	0	0	0	0	0	0	0	0	0	0	0	0	0	0	0	0	0	0	0	0	0	0	0	0	0	0	0	0	0	0	0	0	0	0	1	0
OTU7943	0	0	0	0	0	0	0	0	0	0	0	0	0	0	0	0	0	0	0	0	0	0	1	0	0	0	0	0	0	0	0	0	0	0	0	0	0	0	0	0	0	1	0	0	0	0	0	0
OTU3087	0	0	0	0	0	0	4	0	0	0	0	0	0	0	0	0	0	0	0	0	0	0	0	0	0	0	0	0	0	0	0	0	0	0	0	0	0	0	0	0	0	0	0	0	0	0	0	0
OTU2686	0	0	0	1	0	0	1	0	0	0	0	0	0	0	1	10	1	0	0	10	6	0	2	0	2	0	0	1	1	0	3	0	0	0	0	7	0	2	12	1	11	3	0	0	0	8	1	1
OTU1812	0	2	7	4	2	0	5	5	5	0	1	0	0	0	1	6	9	7	2	2	7	5	4	1	7	0	1	4	4	0	12	3	0	1	0	7	2	0	5	4	1	11	3	0	0	1	2	0
OTU2357	0	7	0	0	1	2	3	22	0	0	65	1	1	0	0	5	0	0	1	0	0	0	7	0	13	2	0	4	0	1	0	0	0	1	0	0	0	1	4	0	0	1	5	0	0	0	0	0
OTU2355	0	0	2	0	0	0	0	3	0	0	0	0	4	2	0	0	0	0	0	0	0	1	0	0	0	0	0	0	0	9	0	0	1	0	4	1	0	2	0	0	0	0	0	1	0	0	0	9
OTU3405	0	0	0	0	0	0	1	0	0	0	0	0	0	0	0	0	0	0	1	0	0	0	0	0	0	0	0	2	0	0	0	1	0	0	0	0	0	0	0	0	0	0	0	0	5	0	0	0
OTU602	11	14	5	37	6	27	7	11	6	4	15	7	16	30	10	16	13	15	10	4	28	11	31	18	7	10	9	8	9	26	14	7	18	20	8	16	11	23	7	13	12	33	11	56	67	12	29	10
OTU704	1	0	0	0	0	0	0	0	0	2	0	0	6	24	4	1	0	0	0	0	0	0	0	2	2	0	0	0	0	1	0	0	5	0	9	0	1	0	0	0	0	0	0	0	7	1	0	2
OTU2235	1	0	0	3	1	0	0	0	0	0	0	4	0	1	6	1	0	0	0	0	0	0	10	0	10	0	0	3	0	0	5	0	2	1	2	2	2	3	0	1	1	4	0	2	1	3	9	0
OTU8496	0	0	0	0	0	0	0	0	0	0	0	0	0	0	0	0	0	0	0	0	0	0	0	0	0	0	1	0	0	0	0	0	0	0	0	0	0	0	0	0	0	0	0	0	2	0	0	0
OTU4993	0	0	0	0	0	1	0	0	0	0	0	0	0	0	0	0	0	0	0	0	0	0	0	0	0	0	0	0	0	0	0	0	0	0	1	0	0	2	4	0	0	0	0	0	0	0	0	0
OTU6043	0	0	0	0	0	0	0	0	0	0	0	0	0	2	0	0	0	0	0	0	0	0	0	0	0	0	0	0	0	0	0	0	0	0	1	0	0	0	0	0	0	0	0	0	0	0	0	0
OTU5223	0	0	0	0	0	0	0	0	0	0	0	0	0	0	0	0	0	0	0	0	0	0	0	0	0	0	0	0	0	0	0	0	0	0	0	0	0	0	0	0	0	0	0	0	0	0	0	0
OTU2901	0	0	0	0	0	0	0	0	0	0	0	10	0	0	0	0	0	0	0	0	0	0	0	0	0	0	0	0	0	0	0	0	0	0	0	0	0	0	0	0	0	0	0	0	0	0	0	0
OTU6598	0	0	0	0	0	0	0	0	0	2	0	0	0	0	0	0	0	0	0	0	0	0	0	0	0	0	0	0	0	0	0	0	0	0	0	0	0	0	0	0	0	0	0	0	0	1	0	2
OTU5483	0	0	0	0	0	0	0	0	0	4	0	0	1	2	0	0	0	0	0	0	0	0	0	0	1	0	0	0	0	0	0	0	1	0	1	0	0	0	0	0	0	0	0	0	1	0	0	0
OTU6574	0	0	0	0	0	0	0	0	0	0	0	0	0	0	0	0	0	0	0	0	0	0	0	0	0	0	0	0	0	0	0	0	0	0	3	0	0	0	0	0	0	0	0	0	0	0	0	0
OTU7414	0	0	1	0	1	0	1	1	0	0	0	0	0	0	0	0	0	2	0	0	0	0	0	0	0	1	0	0	0	0	0	0	0	0	0	1	0	0	0	0	0	0	2	0	1	0	0	0
OTU7413	0	0	1	1	0	0	0	0	3	0	0	1	1	0	0	0	0	0	0	0	0	1	0	0	1	4	0	0	0	0	2	0	2	1	0	0	0	0	1	0	0	0	0	0	0	2	1	1
OTU7337	0	0	0	0	0	0	0	2	0	0	0	0	0	0	0	1	0	0	0	1	0	0	0	0	0	0	2	0	0	2	0	0	0	0	0	0	0	0	0	0	0	0	0	0	0	0	0	0
OTU7412	0	0	0	0	0	0	0	0	0	0	0	0	0	0	0	0	0	0	0	0	0	0	0	0	0	0	0	0	0	0	0	0	0	0	0	0	0	0	0	0	0	0	0	0	0	0	0	0
OTU7411	0	2	0	0	0	0	0	0	0	0	0	1	0	0	0	0	0	0	0	0	0	0	0	0	0	0	0	0	0	0	0	0	0	0	0	0	0	0	0	0	0	0	0	0	0	0	0	0
OTU7886	0	0	2	0	0	0	0	0	0	0	0	0	0	0	0	0	0	0	0	0	0	0	0	0	0	0	0	0	0	0	0	0	0	0	0	0	0	0	0	0	0	0	0	0	0	0	0	0
OTU4686	0	1	0	0	0	0	0	0	0	1	0	0	0	0	2	0	0	0	0	0	0	0	0	1	2	0	0	0	0	1	0	0	0	2	1	0	3	0	0	0	0	0	0	1	0	2	2	0
OTU1065	0	6	3	7	1	8	14	11	10	0	0	0	0	0	0	3	0	15	11	0	9	9	0	0	0	15	1	11	6	1	1	2	0	1	0	0	1	0	1	8	2	30	0	2	0	1	1	1
OTU1066	4	2	8	19	1	6	3	12	6	2	1	2	6	5	2	57	6	12	4	18	2	5	2	0	5	17	0	3	10	7	20	1	8	1	5	12	3	12	18	5	12	8	9	0	1	8	6	6
OTU7084	0	0	0	1	0	0	0	5	0	0	0	0	0	0	0	2	1	0	1	2	1	9	0	0	0	0	0	2	0	0	0	0	0	0	0	0	0	0	1	0	2	0	1	0	0	0	0	0
OTU61	33	32	31	9	64	36	55	22	102	71	94	114	21	6	11	52	10	43	2	20	59	22	27	8	52	18	16	31	6	25	34	39	17	298	18	6	12	28	37	17	12	26	342	1	21	4	21	22
OTU67	2	2	1	0	0	0	6	5	0	15	77	121	8	0	9	0	14	0	0	1	18	0	1	1	117	0	0	1	1	2	0	1	3	4	2	1	0	1	0	1	1	4	0	0	0	0	4	4
OTU68	3	1	0	12	270	17	56	4	8	0	1	14	0	0	9	0	3	0	0	1	0	0	68	1	5	0	0	7	0	1	0	8	0	3	3	1	0	0	20	16	17	2	70	0	1	1	6	0
OTU3746	0	0	0	0	0	0	0	0	0	0	1	0	0	1	0	0	0	0	0	0	0	0	0	0	0	0	0	0	0	0	2	0	0	0	0	0	0	0	0	0	0	0	0	0	0	0	0	0
OTU3742	5	1	5	2	3	4	0	3	1	4	2	3	0	3	29	4	4	3	3	10	2	2	8	3	6	4	0	1	2	2	15	2	2	9	2	7	9	6	2	2	2	5	1	7	3	2	12	6
OTU6864	0	0	0	0	0	0	0	1	0	0	0	0	0	0	0	0	0	0	2	0	0	0	0	0	0	0	0	0	0	0	0	0	0	0	0	0	0	0	0	0	0	0	0	0	0	0	0	0
OTU6867	1	1	1	0	0	1	0	1	0	0	0	0	1	0	0	0	0	1	1	0	0	0	0	1	0	0	0	3	0	0	0	1	0	1	1	0	0	0	1	0	0	0	0	1	0	0	0	0
OTU479	0	0	1	0	0	0	0	0	0	49	42	4	1	1	5	0	0	0	0	0	0	0	1	11	1	0	2	0	1	0	0	0	0	0	0	0	2	1	0	0	0	0	0	0	1	0	0	0
OTU3335	0	0	0	0	6	6	0	0	0	0	0	0	0	0	0	0	0	0	0	0	0	0	0	0	0	1	0	1	0	0	0	0	0	0	0	0	0	0	0	0	0	0	0	0	0	0	0	0
OTU3338	0	0	1	0	0	6	0	0	0	0	0	0	0	0	0	0	0	0	0	0	0	0	0	0	0	0	0	0	0	0	0	0	0	0	0	0	0	1	0	0	0	0	0	0	0	0	0	0
OTU3339	2	2	0	0	0	0	0	0	1	2	1	0	1	1	0	1	0	0	0	0	0	0	3	0	7	0	7	0	0	1	2	0	0	0	1	0	1	0	1	1	4	2	1	0	1	0	1	0
OTU294	0	6	0	18	1	7	37	12	20	0	0	0	0	0	0	2	18	73	119	7	41	19	0	0	0	88	0	28	13	0	0	2	0	2	0	4	0	0	6	6	0	23	27	0	0	0	0	0
OTU291	0	2	1	1	14	9	23	13	14	0	0	0	2	0	0	9	3	13	7	0	3	31	8	0	13	4	0	3	0	0	0	4	0	40	0	6	0	3	5	0	3	2	86	3	1	0	16	0
OTU290	0	0	0	0	0	0	0	0	0	23	2	1	0	6	40	0	4	0	0	0	0	0	0	2	0	0	0	0	0	0	0	0	0	0	1	0	2	0	0	0	0	0	0	0	0	0	0	0
OTU1660	0	0	0	0	0	0	0	0	0	0	0	0	0	0	0	0	0	0	10	0	0	0	0	0	0	0	0	0	0	0	0	0	0	0	0	0	0	0	0	0	0	0	0	0	0	0	0	0
OTU7509	2	0	0	0	1	1	0	0	0	0	1	2	5	0	2	0	0	0	0	0	0	0	0	1	1	0	2	0	0	1	0	3	1	2	0	1	3	1	0	0	0	0	0	0	1	2	0	2
OTU3362	0	0	0	0	0	0	0	1	0	0	0	0	0	0	0	0	0	16	31	0	0	0	0	0	0	6	0	0	0	0	0	0	0	0	0	0	0	0	0	1	0	0	19	0	0	0	0	0
OTU5565	0	5	0	16	2	9	1	37	16	0	1	0	0	0	0	11	6	43	64	8	21	17	1	1	0	46	0	6	11	0	3	0	0	0	0	18	1	0	14	15	5	38	15	0	0	2	0	0
OTU5566	0	0	0	0	0	0	0	0	0	0	1	0	0	0	0	0	0	0	2	0	0	0	0	0	0	0	0	0	0	0	0	0	0	0	0	0	1	0	0	0	0	0	0	1	0	0	0	0
OTU5560	2	1	0	1	0	1	0	0	5	5	0	1	0	2	15	2	4	0	0	1	0	0	14	0	2	1	0	0	4	1	0	0	1	2	0	4	0	4	2	5	0	4	1	12	2	1	10	0
OTU1274	0	0	0	4	0	1	7	7	11	0	0	0	0	0	0	2	2	25	32	3	16	2	1	0	0	21	0	22	0	0	0	0	0	0	0	1	0	0	0	2	0	7	1	0	0	0	0	0
OTU1270	8	2	1	0	1	2	3	15	0	6	0	2	1	0	3	1	5	1	0	5	0	0	0	1	4	7	0	0	0	0	18	0	0	3	3	4	2	0	13	2	0	5	2	3	3	4	3	12
OTU1272	10	8	20	16	46	15	5	4	10	17	2	38	9	4	22	17	4	4	2	5	0	156	1	4	6	5	10	2	2	10	59	30	13	73	27	6	7	31	3	25	35	0	16	6	8	17	28	115
OTU9295	0	0	0	0	0	0	0	5	0	0	0	0	0	0	0	0	0	0	0	0	0	0	0	0	0	0	0	0	0	0	0	0	0	0	0	0	0	0	0	0	1	0	0	0	0	1	0	0
OTU9294	0	2	2	1	0	1	0	2	0	0	0	0	2	0	0	0	0	0	0	0	0	1	1	1	0	1	1	0	1	2	0	0	3	0	0	1	0	0	1	0	1	2	0	0	3	0	0	1
OTU8574	0	0	0	0	0	0	0	0	0	1	0	0	0	0	0	0	0	0	0	0	0	0	2	0	1	0	0	0	0	0	0	0	0	0	0	0	0	0	0	0	0	0	0	1	1	1	0	0
OTU6677	0	0	0	0	0	0	0	0	0	0	0	0	0	0	0	0	0	0	0	0	0	0	0	1	0	0	3	0	0	0	0	0	0	0	0	0	0	0	0	0	0	0	0	0	0	0	0	0
OTU8219	2	0	3	3	0	0	0	2	0	1	0	0	3	2	1	0	0	0	0	2	0	0	0	0	0	1	0	0	1	4	0	0	1	0	0	0	0	1	4	0	2	0	0	0	0	0	0	0
OTU9920	0	0	0	0	0	0	0	0	0	0	0	0	0	0	0	0	0	0	0	0	0	0	0	0	0	0	0	1	0	0	0	0	0	0	0	0	0	0	0	0	0	2	0	0	0	0	0	0
OTU4746	0	1	0	0	0	1	0	1	0	0	0	0	0	0	0	1	0	0	2	0	0	0	0	0	2	1	0	0	0	0	0	0	0	0	0	2	0	0	0	0	0	1	0	0	0	0	0	0
OTU4211	1	0	0	0	7	0	4	1	0	0	1	0	4	0	0	0	0	3	0	0	0	1	0	0	5	0	3	2	0	1	1	0	0	0	0	0	1	1	0	0	0	0	0	0	0	1	0	0
OTU4740	1	1	0	2	0	0	1	1	0	0	0	0	0	1	3	2	1	0	0	0	0	1	4	0	1	1	0	0	1	0	1	0	2	0	0	2	6	2	1	0	3	3	1	3	1	1	0	0
OTU1873	0	0	0	0	0	0	0	0	0	0	0	0	0	0	0	0	0	0	0	0	0	0	0	0	0	0	0	0	0	0	0	0	0	0	1	0	0	0	0	0	0	0	0	9	0	0	0	0
OTU1877	0	0	0	1	0	0	0	0	0	0	0	0	0	0	0	0	0	0	0	0	11	0	0	0	0	0	0	0	0	0	0	0	0	0	0	0	0	0	0	0	0	0	0	0	0	0	0	0
OTU592	11	4	38	9	11	7	4	4	4	1	0	4	2	11	5	3	10	12	4	4	0	4	2	0	0	6	0	1	4	11	6	12	33	8	2	3	4	5	8	2	0	3	5	0	1	10	1	1
OTU593	0	0	2	2	1	5	2	5	0	0	0	0	0	0	0	0	1	0	16	4	0	1	0	0	0	0	0	0	1	1	0	0	1	0	2	2	1	0	3	2	1	15	0	3	0	0	0	2
OTU591	0	0	0	0	1	7	0	0	0	0	0	0	0	0	6	0	1	0	0	0	0	0	0	1	0	0	2	1	0	0	21	0	2	0	0	1	16	3	0	1	32	0	0	0	0	17	0	2
OTU596	0	0	0	0	0	0	0	0	0	0	0	0	0	0	43	0	0	0	0	0	0	0	0	0	0	0	0	0	0	0	0	0	0	0	0	0	0	0	0	0	0	0	0	0	0	0	0	0
OTU2375	0	3	0	0	2	0	0	0	1	0	0	1	2	1	2	0	4	1	0	0	8	0	0	2	0	0	2	0	0	1	1	0	2	0	1	0	0	0	0	0	0	1	0	3	1	0	0	1
OTU2370	0	1	1	1	0	2	0	0	1	0	0	0	0	0	0	1	1	0	0	0	0	0	0	0	0	0	0	1	0	0	0	1	0	0	0	0	0	1	2	0	0	5	0	0	1	0	0	2
OTU935	0	0	0	5	0	0	1	6	1	0	0	0	0	0	0	0	1	25	32	7	0	5	0	0	0	3	0	1	0	0	0	0	0	0	0	0	0	0	0	0	0	0	2	0	0	0	0	0
OTU9472	0	0	0	1	0	0	0	0	0	0	0	0	2	0	0	0	0	1	0	0	0	0	0	0	1	0	0	0	0	0	0	0	0	0	0	0	0	0	0	0	0	0	0	0	0	0	0	0
OTU2215	0	0	0	0	0	0	0	0	0	1	1	1	0	0	1	0	0	0	0	0	0	0	0	4	0	0	2	0	0	0	0	0	0	0	0	0	1	1	0	0	0	0	0	7	1	2	0	0
OTU9479	0	0	0	0	0	0	0	0	0	0	0	0	0	0	1	0	0	0	0	0	0	1	0	0	0	0	0	0	0	0	0	0	0	0	0	0	0	0	0	0	0	4	0	0	0	0	0	0
OTU4306	0	0	0	0	0	0	0	0	0	0	0	0	2	0	0	0	0	0	0	0	0	0	0	0	0	0	0	0	0	0	0	0	0	0	2	0	0	0	0	0	0	0	0	0	0	0	0	1
OTU4302	0	3	0	4	0	4	0	5	4	0	0	0	1	0	0	0	0	2	2	0	0	0	0	5	0	5	1	1	0	0	1	1	1	0	0	1	1	0	1	3	0	0	5	2	0	2	0	2
OTU625	4	1	0	0	1	0	0	2	0	0	5	3	4	4	23	0	4	0	0	2	26	0	11	2	13	0	1	0	0	8	6	0	1	1	6	0	18	2	2	2	5	0	0	6	2	17	41	0
OTU627	0	18	6	13	7	1	29	34	12	0	0	1	0	0	1	6	16	29	26	10	34	8	0	1	1	20	0	20	6	0	0	2	0	0	1	11	1	0	15	13	8	22	22	0	0	0	0	0
OTU8514	1	0	0	0	0	0	0	0	0	0	0	0	1	1	0	0	0	0	0	0	0	0	1	0	0	0	0	0	0	0	0	0	0	0	0	0	0	0	0	0	0	0	0	0	0	0	0	0
OTU4308	0	0	0	0	0	0	0	0	0	7	4	2	0	0	0	1	0	0	0	0	0	0	3	1	0	0	0	0	0	0	0	0	2	0	0	0	0	1	0	0	0	0	0	1	1	1	1	1
OTU8413	0	0	0	0	0	0	0	0	0	0	0	0	0	0	0	0	0	0	0	0	0	0	0	0	0	0	0	0	0	0	0	0	0	0	0	0	0	0	0	0	0	4	0	0	0	0	0	0
OTU6067	0	0	1	0	0	0	0	0	0	0	0	0	1	0	0	0	0	0	1	0	0	0	0	0	0	0	0	0	0	0	0	0	0	0	1	0	0	0	0	0	0	0	0	0	1	0	0	0
OTU6066	0	0	0	0	0	0	0	0	0	1	0	0	0	0	0	1	2	0	0	1	0	0	0	0	0	0	0	0	0	0	3	1	1	1	0	0	1	1	0	0	0	0	0	0	0	0	0	0
OTU2964	0	0	0	0	0	0	0	0	0	0	0	0	1	0	0	0	0	0	0	0	0	0	0	0	0	0	0	0	0	0	0	0	0	0	0	1	0	0	5	0	1	0	0	0	0	0	0	0
OTU4517	1	8	4	2	0	1	0	2	1	0	2	2	9	11	2	6	3	3	0	2	0	0	2	8	0	3	8	2	0	2	3	4	8	0	3	1	7	8	4	2	1	2	2	2	7	8	4	7
OTU1594	0	3	1	2	0	0	0	3	0	0	0	0	0	1	0	0	0	0	1	0	0	0	0	0	0	5	0	0	0	0	0	13	0	0	0	0	0	0	0	0	0	0	0	0	0	0	0	0
OTU1596	0	0	0	0	0	0	0	0	1	0	0	0	0	0	0	0	0	0	0	0	5	0	0	0	0	0	0	0	0	0	0	0	0	0	0	0	0	0	0	0	0	0	0	0	0	0	0	0
OTU8157	0	0	0	0	0	0	0	1	0	0	0	0	0	0	0	0	0	5	2	2	0	0	0	0	0	0	0	0	0	0	0	0	0	0	0	0	0	0	0	0	0	0	0	0	0	1	0	0
OTU8159	0	0	0	0	4	0	0	0	0	0	0	0	0	0	0	0	0	1	2	0	0	6	0	0	0	0	0	3	0	0	0	0	0	0	0	0	0	0	0	2	0	0	0	0	0	0	0	0
OTU5604	0	1	0	1	0	0	0	0	0	0	0	0	0	0	0	0	2	0	0	0	0	0	0	0	0	0	0	0	1	0	0	1	1	0	0	0	0	0	0	0	0	1	2	4	0	0	0	0
OTU5602	0	0	1	0	4	0	0	0	0	0	0	0	0	0	0	0	0	0	0	0	0	4	0	0	0	0	0	1	0	0	0	0	1	0	0	0	0	0	0	0	0	0	0	0	0	0	0	1
OTU1043	8	2	0	0	3	0	0	0	0	0	0	0	0	0	0	0	0	0	0	0	0	4	1	0	5	0	1	0	5	0	0	0	0	8	1	0	0	0	1	3	0	0	1	19	0	1	1	0
OTU1048	0	0	0	0	0	0	29	3	0	0	0	0	0	0	0	1	0	4	5	1	3	1	0	0	0	3	0	1	0	0	0	0	0	0	0	0	0	0	0	0	1	0	0	0	0	0	0	0
OTU2583	0	2	1	1	1	1	1	3	3	0	0	0	0	0	0	3	0	1	2	1	0	2	0	2	0	1	0	9	0	9	1	0	0	3	2	1	1	0	2	1	0	2	2	0	6	1	0	1
OTU2587	0	0	3	7	1	1	0	1	0	0	0	0	1	0	0	0	0	2	1	0	0	1	0	0	0	1	0	2	1	1	0	0	0	1	0	0	1	0	1	0	0	0	0	0	0	0	0	2
OTU2585	0	7	0	0	5	3	0	0	2	0	0	0	0	0	0	4	0	0	1	0	0	2	0	0	0	2	0	0	0	0	0	0	0	0	0	0	0	0	0	0	0	0	0	0	0	0	0	0
OTU47	36	197	130	116	53	96	99	79	38	20	56	18	61	47	29	35	52	72	39	20	142	59	69	98	35	86	57	119	44	42	40	118	91	27	65	65	35	84	28	84	68	102	73	250	125	17	18	55
OTU46	3	0	4	0	376	0	1	0	85	5	0	222	13	0	0	0	1	0	0	3	1	0	0	0	0	0	0	2	1	1	0	2	31	0	0	0	0	0	0	8	0	0	0	0	0	1	0	0
OTU4160	0	0	0	0	0	0	0	0	0	0	0	0	2	3	0	0	0	0	0	0	0	0	1	0	1	0	0	0	0	0	0	0	1	2	0	0	4	0	0	0	0	0	0	0	0	1	0	3
OTU8754	0	0	1	3	0	0	0	0	0	1	0	0	1	0	3	0	0	0	1	0	0	0	0	0	0	0	2	0	0	4	0	0	3	0	0	0	0	1	0	0	0	0	0	3	4	0	0	1
OTU3765	0	0	0	0	0	0	0	0	0	0	0	0	0	0	0	0	0	0	0	0	0	0	0	0	0	0	0	0	0	0	0	0	0	0	0	0	0	0	0	0	0	0	0	0	0	0	0	0
OTU3767	0	0	0	0	0	0	0	0	0	0	0	0	0	0	0	4	0	0	0	0	0	0	1	0	10	0	0	0	0	0	1	0	0	0	0	0	0	0	1	0	0	0	0	0	0	4	0	0
OTU6806	0	0	0	0	0	0	0	0	0	0	0	0	0	0	0	0	0	0	0	0	0	0	0	0	1	0	0	0	0	1	0	0	0	0	0	0	0	5	0	0	0	0	0	0	2	0	0	3
OTU459	4	8	19	0	16	24	1	2	2	12	1	67	19	1	27	8	9	0	0	15	10	1	4	6	16	0	0	4	10	17	20	17	6	21	7	8	28	12	3	14	7	5	0	0	10	37	24	72
OTU452	0	3	5	11	5	58	8	6	0	0	0	0	0	0	0	4	0	3	2	2	10	4	0	1	0	1	1	4	0	1	2	5	0	7	0	1	0	0	4	0	1	1	0	1	0	0	0	1
OTU451	33	25	56	53	40	83	85	38	21	37	25	14	35	40	26	51	30	41	44	35	38	26	14	22	32	49	21	24	19	51	108	38	51	53	57	47	30	33	67	29	38	24	24	12	48	21	21	53
OTU450	39	4	49	19	22	167	9	7	58	80	57	68	12	3	42	44	4	14	5	34	5	9	73	4	29	15	2	3	7	12	9	10	16	34	6	9	20	19	8	28	6	11	10	7	9	7	36	8
OTU3351	0	5	0	1	0	3	0	0	0	3	2	0	1	0	0	7	0	0	0	0	0	0	0	0	0	0	1	0	0	0	0	1	0	0	0	6	1	6	3	0	2	0	0	3	0	0	0	0
OTU8753	0	0	0	0	0	0	0	0	0	0	0	0	0	0	0	0	0	0	0	0	0	0	0	0	0	0	0	0	0	0	0	0	0	0	0	0	0	0	0	0	0	0	0	0	0	0	0	0
OTU901	0	3	3	1	4	3	10	0	1	0	0	0	0	1	1	0	4	1	1	2	11	2	0	0	0	0	0	6	0	1	0	3	1	1	0	1	2	2	1	3	0	4	1	17	1	0	1	0
OTU1608	1	3	0	0	1	0	0	0	2	0	0	1	0	2	3	1	1	0	1	0	8	3	2	0	1	1	4	1	0	0	4	2	0	0	0	1	1	0	1	0	0	1	2	1	0	3	0	0
OTU1602	7	3	4	1	1	0	1	1	3	2	1	0	2	3	3	4	0	0	1	2	0	2	6	0	5	3	0	1	0	0	9	2	6	1	5	1	4	0	4	1	3	0	0	23	2	2	4	3
OTU1604	5	13	0	0	0	0	0	0	2	0	10	1	0	2	2	1	1	0	1	0	4	0	15	3	10	0	17	4	3	0	2	0	4	0	0	0	3	3	0	2	7	3	2	5	1	2	15	0
OTU1605	0	0	1	0	0	0	0	1	0	0	0	0	0	0	0	0	0	0	0	0	11	0	0	0	0	0	0	0	0	0	0	0	0	0	1	0	0	0	0	0	0	0	0	0	0	1	0	0
OTU3978	0	0	0	0	0	0	0	1	0	0	0	0	0	0	0	0	0	0	2	0	0	0	0	0	0	3	0	0	0	0	0	1	0	0	0	0	0	0	0	0	0	1	0	0	0	0	0	0
OTU3381	0	0	0	0	0	0	0	0	0	0	0	0	0	0	0	0	0	0	0	0	0	0	0	0	0	0	0	0	0	0	0	0	0	0	0	0	0	0	0	0	0	0	0	0	0	0	0	0
OTU2007	0	0	0	0	0	0	0	0	0	0	0	0	0	0	0	0	0	0	0	19	0	0	0	0	0	0	0	0	0	0	0	0	0	0	0	1	0	0	8	0	0	0	0	0	0	0	0	0
OTU2004	0	1	1	0	0	2	0	0	0	0	0	0	0	0	0	0	0	0	0	0	11	0	0	0	0	0	0	0	0	0	0	0	0	0	0	0	0	0	0	0	0	0	0	0	0	0	0	0
OTU2003	0	1	1	1	0	0	0	0	0	0	0	0	1	0	0	0	3	0	0	0	0	0	0	0	0	0	0	0	0	0	0	0	0	0	0	0	0	0	0	0	0	0	0	8	0	0	1	0
OTU9623	0	0	0	0	0	0	0	0	0	0	0	0	0	0	0	1	0	0	0	0	0	0	0	0	0	0	0	1	0	3	0	0	0	0	0	0	0	1	0	0	0	0	0	0	1	0	0	0
OTU8239	0	1	0	0	0	0	0	0	0	0	0	0	0	0	0	1	0	0	0	0	0	0	0	0	0	0	0	0	0	0	0	0	0	0	0	2	0	0	2	0	0	0	0	0	0	0	0	0
OTU4237	0	0	2	0	0	0	1	0	0	0	0	0	1	0	1	2	0	0	0	2	0	0	0	0	0	0	0	0	0	1	0	1	0	0	0	2	1	0	1	0	0	0	0	0	0	1	0	0
OTU4729	0	1	0	0	0	0	0	0	0	0	0	0	0	0	0	0	0	0	0	0	0	0	0	0	0	0	3	0	0	1	0	0	0	0	0	0	0	0	4	0	0	0	0	3	0	0	0	0
OTU4726	4	1	0	0	0	0	0	1	0	5	0	0	2	0	2	1	0	0	0	1	0	0	4	1	4	1	1	0	2	1	1	1	0	0	3	5	2	2	1	2	0	0	0	5	0	0	0	0
OTU8097	0	0	0	0	0	0	0	0	0	0	1	0	0	0	0	0	0	0	0	0	0	0	0	0	0	0	0	0	0	0	0	0	0	0	0	0	0	0	0	0	0	0	0	0	0	0	0	0
OTU8094	0	0	0	0	0	0	0	0	0	0	0	0	0	0	0	0	0	0	0	0	0	0	0	0	0	0	0	0	0	0	0	0	0	0	0	0	0	0	0	0	0	0	0	0	0	0	0	0
OTU8095	0	0	0	0	1	0	0	0	0	0	0	0	0	0	0	0	0	0	0	0	0	0	0	0	0	0	0	0	0	1	0	0	0	0	0	0	0	0	0	0	0	0	0	0	0	0	0	0
OTU8092	0	0	2	0	0	1	19	0	0	0	0	0	1	0	0	0	0	1	0	1	0	0	0	1	0	0	0	0	0	0	1	0	0	0	0	0	0	0	0	0	0	1	0	0	0	0	0	0
OTU8093	1	0	0	0	0	0	0	0	0	6	2	4	7	10	5	0	0	0	0	2	0	0	0	2	3	0	1	0	0	3	5	1	6	0	7	0	3	1	0	0	0	0	0	9	6	6	0	7
OTU1856	10	1	1	0	3	0	0	0	0	2	2	0	1	0	0	0	1	0	0	0	0	0	0	1	0	0	1	0	0	0	0	0	0	1	0	0	0	2	0	0	0	0	0	0	2	0	1	0
OTU2398	0	3	1	8	1	8	15	8	5	0	0	0	0	0	0	1	1	27	12	5	9	6	1	2	0	7	1	4	1	0	1	4	0	0	0	4	0	0	1	3	1	6	6	3	0	0	0	0
OTU7716	0	2	0	0	1	0	0	0	0	0	0	0	0	0	1	2	0	0	0	0	0	0	0	0	2	0	0	0	0	0	0	1	0	0	0	1	0	0	2	0	0	1	0	2	0	0	0	0
OTU8659	0	0	0	0	0	0	2	0	0	0	0	0	0	0	0	0	0	0	0	0	0	0	0	0	0	0	0	0	0	0	0	0	0	0	0	0	0	0	0	0	0	0	1	0	0	0	0	0
OTU7712	0	0	0	0	0	0	0	0	0	0	0	0	0	0	0	2	0	0	0	0	0	0	0	0	0	0	0	0	0	0	0	0	0	0	0	0	0	0	0	0	2	0	0	0	0	0	1	0
OTU8928	0	0	0	0	0	0	0	0	0	0	0	2	0	0	0	0	0	0	0	0	0	0	0	0	0	0	0	0	0	0	0	0	0	0	0	0	0	0	0	0	0	0	0	0	0	0	0	0
OTU7345	4	0	0	2	14	5	0	0	0	2	5	6	3	8	5	4	2	2	1	7	0	1	4	5	10	2	2	1	1	6	11	1	2	6	8	3	12	4	4	0	6	0	1	0	6	5	3	1
OTU4247	0	0	0	0	0	0	0	0	0	2	0	6	0	0	1	0	0	0	2	1	0	0	1	0	0	0	0	0	0	0	1	0	0	1	0	0	0	0	0	0	0	0	0	0	0	1	2	0
OTU7340	0	0	0	0	0	0	0	0	0	0	0	0	0	0	1	1	0	0	0	0	0	0	0	0	1	0	0	0	0	0	1	0	0	0	0	0	0	0	0	0	3	0	0	0	0	0	2	0
OTU7151	1	0	0	0	0	0	0	0	0	0	0	1	4	1	4	0	0	0	0	1	0	0	1	0	0	0	0	0	0	0	3	0	0	0	1	0	5	2	0	0	0	0	0	0	0	2	0	0
OTU8397	0	0	0	0	0	0	0	0	0	0	0	0	0	0	0	0	0	0	0	0	0	0	0	0	0	0	0	0	0	0	0	0	0	0	0	0	0	0	0	0	0	0	0	0	0	0	0	0
OTU8393	0	0	0	0	0	0	0	0	1	0	0	0	0	0	0	0	0	0	0	0	0	2	0	0	0	0	0	0	0	0	0	0	0	0	0	0	0	0	0	0	0	0	0	0	0	0	0	0
OTU8392	0	0	0	0	0	0	0	0	0	0	0	0	0	0	0	0	0	0	0	0	0	0	0	0	0	0	0	1	0	0	0	0	0	0	0	0	0	0	0	0	0	0	0	0	0	0	0	0
OTU3833	0	0	0	0	0	0	0	0	0	0	0	1	1	0	0	0	3	0	0	0	0	0	0	0	0	0	0	0	0	0	0	0	0	0	0	0	0	0	0	0	1	4	1	0	0	0	0	0
OTU8170	0	0	0	2	0	0	0	0	0	0	0	0	0	0	0	0	0	0	0	0	0	0	0	0	0	0	0	0	0	0	0	0	0	0	0	0	0	0	1	0	0	0	0	0	0	0	0	0
OTU8173	0	0	0	0	0	0	0	0	0	1	0	0	1	0	0	0	0	0	0	0	0	0	0	0	0	0	1	0	0	0	0	0	0	0	0	0	0	1	0	0	0	0	0	0	0	0	0	0
OTU7848	0	0	2	1	0	0	1	1	1	3	0	0	0	1	1	0	0	0	0	1	0	0	0	0	0	0	0	0	0	0	0	1	0	0	0	0	0	2	0	0	0	1	0	0	0	0	0	2
OTU5852	0	0	0	0	0	0	0	0	0	0	0	0	0	0	0	0	0	0	0	0	0	0	0	0	0	0	0	0	0	0	0	0	0	0	0	0	0	0	0	0	0	0	0	0	0	0	0	5
OTU4391	1	1	0	0	0	0	0	0	0	0	0	0	4	0	0	0	0	0	0	0	0	0	0	0	0	0	0	0	0	0	0	0	0	0	0	0	0	0	0	0	0	0	0	0	0	0	0	0
OTU4392	0	1	0	5	3	1	0	2	0	2	0	0	0	0	2	0	0	0	0	0	0	0	0	0	0	2	0	0	0	0	0	0	1	3	0	0	0	3	0	1	0	0	0	1	0	2	1	0
OTU8905	1	1	0	1	1	0	0	0	0	0	0	0	0	0	0	0	0	2	0	1	0	0	0	0	0	0	0	2	0	0	0	0	0	0	2	0	0	0	0	1	0	3	0	4	0	0	0	0
OTU8655	0	0	0	0	0	0	2	0	0	0	0	0	0	0	0	0	0	1	0	0	0	0	0	0	0	0	0	1	0	0	0	0	0	0	0	0	0	0	0	0	0	0	0	0	0	0	0	0
OTU3701	0	0	0	0	1	0	0	0	0	6	0	0	0	0	0	0	0	0	0	0	0	0	0	1	0	0	0	0	0	0	0	0	0	0	0	0	0	0	0	0	0	0	0	0	0	0	0	0
OTU3705	0	0	0	0	0	0	0	0	0	0	0	0	0	1	0	0	0	0	0	0	0	0	0	0	0	0	0	0	0	1	0	1	0	0	0	0	0	0	0	0	0	0	1	2	0	0	0	1
OTU6829	0	0	0	0	0	0	0	0	0	0	0	0	0	0	0	0	0	0	0	0	0	0	0	0	0	0	0	0	0	0	0	0	0	0	1	0	0	0	0	0	0	0	0	0	0	0	0	0
OTU3377	0	1	0	0	4	8	1	0	0	0	0	0	0	0	0	1	0	1	0	0	0	6	0	0	0	5	2	2	0	0	0	1	0	2	0	0	0	2	0	1	0	1	0	0	0	0	2	1
OTU4894	0	0	0	0	0	0	0	0	0	0	0	0	0	0	0	0	0	0	0	0	0	0	0	0	0	0	0	0	0	0	0	0	0	0	0	0	0	0	0	0	0	0	0	0	0	0	0	0
OTU925	1	2	1	0	0	0	0	0	6	1	23	0	5	0	0	5	21	0	16	0	0	1	2	16	13	2	27	4	4	0	0	1	3	0	4	4	0	0	9	1	15	11	3	0	0	0	0	1
OTU1626	21	0	0	0	1	0	0	0	0	1	2	2	1	1	1	0	0	0	0	0	0	0	0	0	5	0	3	0	0	0	0	0	0	1	2	1	5	0	0	1	0	0	0	0	0	3	1	3
OTU1629	0	0	0	0	0	0	0	0	0	0	0	0	0	0	0	0	0	0	0	0	0	0	1	0	0	0	0	0	0	0	0	0	0	0	0	0	1	0	0	0	0	0	0	0	0	1	1	0
OTU7277	0	0	0	0	0	0	0	0	0	0	0	0	0	0	0	0	0	0	0	0	0	0	0	0	0	0	0	0	0	0	2	0	0	0	0	0	0	0	0	0	0	0	0	0	0	0	0	0
OTU9605	0	0	0	0	0	0	0	0	0	0	0	0	0	0	0	0	0	0	0	0	0	0	0	0	0	1	0	1	0	0	0	0	0	0	0	0	0	0	0	0	0	0	0	0	0	2	0	0
OTU4253	0	0	0	5	0	0	0	0	0	0	0	0	1	0	1	0	0	1	0	0	5	0	0	0	0	1	1	1	1	0	0	0	0	0	1	0	0	0	0	0	0	0	0	0	0	0	0	0
OTU4545	3	0	0	2	0	1	0	0	0	0	0	2	0	0	0	0	0	0	0	0	0	0	0	7	0	0	1	0	0	1	0	0	1	0	0	1	3	0	0	0	0	0	0	0	0	0	0	0
OTU7566	0	0	0	0	0	0	0	0	0	0	0	0	0	0	0	0	0	0	0	0	0	0	0	0	0	0	0	0	0	0	0	0	0	0	0	0	0	0	0	0	0	0	0	0	0	0	0	0
OTU1367	0	0	0	0	0	0	0	0	0	0	0	0	0	0	0	0	0	0	0	0	0	0	0	0	0	0	0	0	0	0	0	0	0	0	0	0	0	0	0	0	0	0	0	0	0	0	0	0
OTU1362	4	3	0	0	0	0	0	0	0	0	2	2	0	0	0	0	1	0	0	0	0	0	0	4	1	0	6	1	0	0	0	0	0	0	0	0	0	0	0	1	0	2	0	0	0	0	16	0
OTU1361	0	0	0	0	0	0	0	0	0	0	1	0	0	0	0	0	0	0	0	1	0	0	0	0	1	0	1	0	0	0	0	0	0	0	0	0	0	0	0	0	0	1	0	0	0	0	0	0
OTU2628	0	0	0	0	0	0	0	0	0	0	1	0	0	0	0	0	0	0	0	0	0	0	0	0	0	0	1	0	0	0	0	0	0	0	0	0	0	0	0	0	0	0	0	0	0	0	0	0
OTU490	0	0	0	0	0	1	0	0	0	0	0	0	0	0	0	0	0	0	0	0	43	0	0	0	0	0	0	0	0	0	0	0	0	0	0	0	0	2	0	0	0	2	0	0	0	0	0	0
OTU7828	0	0	0	0	0	0	0	0	0	0	0	0	0	0	0	0	0	0	0	0	0	0	0	0	0	0	0	0	0	0	0	0	0	0	0	0	0	0	0	0	0	1	0	0	0	0	0	0
OTU558	0	0	0	0	0	0	0	0	0	0	0	0	0	0	0	0	0	0	0	0	0	0	0	0	0	0	0	0	0	0	0	0	0	0	0	0	0	1	0	0	0	46	0	0	0	0	0	0
OTU559	17	0	5	0	0	0	0	6	8	39	32	10	47	29	17	2	3	0	0	1	22	0	0	51	3	0	18	1	1	40	7	1	17	24	42	1	13	34	0	5	2	28	4	0	36	21	37	38
OTU556	15	20	11	20	7	7	6	10	9	6	3	5	6	8	3	31	9	6	10	17	55	6	5	10	7	21	7	34	21	6	17	8	8	9	1	39	2	6	36	16	16	32	14	3	9	6	12	2
OTU557	2	2	0	5	10	6	0	0	0	0	2	0	0	4	3	26	4	16	14	9	0	2	22	6	19	5	3	0	0	12	24	0	13	0	1	33	7	7	30	4	79	0	14	1	0	5	9	7
OTU555	6	9	3	6	1	0	11	14	9	6	2	5	11	6	9	4	1	15	10	2	2	9	0	1	3	12	3	8	5	1	10	3	9	2	6	3	14	12	5	15	0	41	5	6	7	15	1	43
OTU3601	0	0	0	0	0	0	0	0	0	0	0	0	0	1	0	0	0	0	0	0	0	0	1	0	1	0	0	0	0	0	0	0	1	0	1	0	0	0	0	0	0	0	0	0	0	0	0	0
OTU550	19	1	15	19	30	14	4	9	3	25	18	22	8	15	41	29	12	4	12	6	16	2	77	6	72	23	10	12	1	28	53	3	9	63	23	2	16	9	16	9	11	11	23	22	14	20	25	7
OTU4425	0	0	0	0	0	0	0	0	0	0	0	0	0	0	0	0	0	0	0	0	0	0	0	0	0	0	0	0	0	0	0	0	0	0	0	0	0	0	0	0	0	0	0	0	0	0	0	0
OTU6027	0	0	0	0	0	0	0	0	0	0	0	0	0	0	0	0	0	0	0	0	0	0	0	0	0	0	0	0	0	1	0	0	1	0	0	0	0	0	0	1	0	0	0	0	0	1	0	0
OTU4703	0	0	4	0	0	0	0	0	0	0	0	0	0	0	0	0	0	0	0	0	0	0	0	0	0	0	0	0	0	0	0	0	0	0	0	0	0	0	0	0	0	0	0	0	0	0	0	0
OTU8299	1	0	0	0	0	0	0	0	0	0	0	1	0	0	0	0	1	0	0	0	0	0	0	1	0	0	0	0	0	0	0	0	0	0	0	0	0	0	0	0	0	1	0	0	0	3	0	0
OTU7485	0	0	0	0	0	0	0	0	0	0	0	0	0	0	0	0	0	0	0	0	0	0	0	0	0	0	0	0	0	0	0	0	0	0	0	0	0	0	0	0	0	0	0	0	0	0	0	5
OTU7482	8	0	0	1	0	0	0	1	0	0	0	0	0	0	0	4	0	0	1	30	0	0	0	0	0	0	0	1	0	0	0	18	0	1	2	2	0	0	0	0	0	0	1	1	0	0	15	0
OTU8375	0	0	0	2	0	0	0	0	1	0	0	0	0	0	0	0	0	0	0	0	0	0	0	0	0	0	0	0	0	0	0	0	0	0	0	0	0	1	0	0	0	0	0	0	0	0	0	0
OTU5399	0	0	0	0	0	0	0	2	0	0	0	0	0	0	0	0	3	0	0	0	0	0	0	0	0	2	0	0	1	0	0	0	0	0	0	2	0	0	3	1	1	1	1	0	0	0	0	0
OTU5427	0	0	0	0	0	0	0	0	0	0	0	0	0	0	0	0	0	0	0	0	0	0	0	0	0	0	0	0	0	0	0	0	0	0	0	0	0	0	0	0	0	0	0	0	0	0	0	0
OTU7738	0	0	0	0	0	0	0	0	0	0	0	0	0	0	0	0	1	0	0	0	0	0	0	0	0	0	0	0	0	0	0	0	0	0	0	0	0	0	0	0	1	0	0	0	0	0	0	0
OTU7405	0	1	0	0	0	0	0	0	0	0	0	0	0	0	2	0	0	0	0	1	0	0	3	0	0	0	0	0	0	0	0	0	0	0	0	0	1	0	1	0	0	0	0	0	0	1	1	0
OTU4707	0	0	0	0	0	0	0	0	0	0	0	0	0	0	0	0	0	0	0	0	0	0	0	0	0	0	0	0	0	0	0	0	0	0	0	0	0	0	0	0	0	0	0	0	0	0	0	0
OTU7407	2	0	0	0	0	0	0	0	0	0	0	0	0	0	0	0	0	0	0	0	0	0	2	0	7	0	0	0	0	0	0	0	0	0	0	0	0	0	0	0	0	0	2	0	0	1	7	0
OTU8113	3	0	0	0	0	0	0	0	0	0	0	0	0	0	0	0	0	0	0	0	0	0	0	0	0	0	0	0	0	0	0	0	1	0	0	0	0	0	0	0	0	0	0	0	0	0	0	0
OTU8110	2	1	0	0	0	0	0	0	0	1	1	1	2	0	0	0	0	0	0	0	0	0	0	0	0	1	0	0	0	1	0	1	0	0	1	0	0	1	0	0	0	0	0	0	1	1	0	0
OTU7401	0	0	0	0	0	0	0	0	0	0	0	0	0	1	0	0	0	0	0	0	0	0	0	0	0	0	0	0	1	0	1	0	0	0	0	0	0	0	0	0	0	0	0	0	0	0	0	0
OTU1086	0	0	2	1	0	4	14	1	2	0	0	0	0	0	0	1	0	1	1	1	16	1	0	0	1	0	1	2	0	0	0	0	0	0	0	0	0	0	1	1	0	2	0	0	0	0	0	0
OTU1085	0	7	0	21	0	4	0	1	2	0	1	2	0	0	5	9	8	10	7	4	18	2	9	2	4	16	0	4	7	1	2	2	1	2	1	15	1	0	9	5	2	8	5	0	1	4	4	1
OTU1083	0	0	0	1	0	0	0	2	3	0	0	0	0	0	0	2	2	11	28	0	3	1	0	0	0	4	0	1	2	0	0	0	0	0	0	3	0	0	2	1	0	1	5	0	0	0	0	0
OTU5643	0	0	0	0	0	0	0	0	0	0	0	0	0	0	0	0	0	0	0	0	0	0	0	0	0	0	0	0	0	0	0	0	0	0	0	0	0	0	0	0	0	0	0	0	0	0	0	0
OTU4637	0	0	0	2	1	0	4	0	0	3	0	0	1	1	0	2	1	0	2	0	0	2	0	0	1	0	0	0	0	5	1	0	1	0	2	1	0	0	0	0	0	1	0	0	2	0	0	0
OTU7122	0	0	0	1	0	0	0	0	0	0	0	0	0	0	0	0	0	0	1	0	0	0	0	0	0	0	0	0	0	0	0	0	0	0	0	0	0	0	0	0	0	0	0	0	0	0	0	0
OTU8016	0	0	0	0	0	0	0	0	0	0	4	1	1	2	2	0	0	0	0	1	0	0	5	6	0	0	5	0	0	0	2	0	2	0	2	0	4	0	0	0	0	0	0	5	5	0	1	0
OTU8907	0	0	0	0	1	1	0	0	0	0	0	0	0	0	0	0	0	0	0	0	0	0	0	1	0	0	0	0	0	0	0	0	0	2	0	0	0	0	0	0	0	0	0	0	0	0	0	0
OTU8011	0	0	0	0	0	0	0	1	0	0	1	0	0	0	0	0	0	0	0	0	0	0	0	1	0	0	1	0	0	0	0	0	0	0	0	0	0	0	0	1	0	0	0	0	0	2	0	0
OTU3490	0	0	0	5	0	2	0	0	0	0	1	3	0	0	1	3	1	2	1	1	5	0	0	0	3	3	1	1	0	2	1	0	2	3	0	3	2	0	0	0	0	6	1	4	3	1	1	0
OTU7863	0	0	0	0	0	0	0	0	0	0	0	0	0	0	0	0	0	0	0	0	0	0	0	0	0	0	0	0	0	0	0	0	0	0	0	0	0	0	0	0	0	0	0	0	0	0	0	0
OTU7860	0	1	0	0	0	0	0	1	0	0	1	0	0	3	0	1	0	1	0	0	0	0	0	0	0	1	0	2	0	0	1	0	0	0	0	1	0	1	0	0	0	0	0	0	0	0	0	0
OTU4117	3	1	0	4	1	0	0	1	0	2	3	3	3	6	1	1	0	0	0	2	0	0	1	1	1	0	2	1	1	2	0	0	3	1	1	2	0	6	1	0	0	1	0	0	1	3	3	1
OTU3728	0	1	0	3	1	0	1	0	0	1	0	1	6	5	1	1	3	1	0	1	0	1	0	2	0	1	2	2	1	0	1	0	3	1	0	2	6	1	1	1	1	4	2	1	4	2	0	3
OTU9815	0	0	0	0	0	0	0	0	0	0	0	0	1	0	0	0	0	0	2	0	0	0	0	0	0	0	0	0	0	0	0	0	0	0	0	0	0	0	0	0	0	0	0	0	0	0	0	0
OTU9814	0	0	0	0	0	0	0	0	0	0	0	0	0	0	1	0	0	0	0	0	0	0	0	0	0	0	0	0	0	0	0	0	0	0	0	0	0	0	0	0	0	0	0	0	0	0	0	0
OTU5557	0	0	0	0	0	0	0	0	0	0	0	0	0	0	3	0	0	0	0	0	0	0	0	0	2	0	0	0	0	0	0	0	0	0	0	0	2	0	0	0	0	0	0	0	0	1	0	0
OTU2456	8	4	0	0	0	0	0	2	2	0	1	5	0	5	9	5	1	0	0	5	5	0	19	1	21	3	3	1	3	1	6	0	4	7	0	6	10	0	3	2	1	1	1	2	5	11	12	0
OTU2453	0	0	0	0	0	0	0	1	0	0	0	0	0	0	0	0	0	0	0	0	0	0	0	0	0	0	0	0	0	0	0	0	0	0	0	2	0	1	0	1	0	1	0	0	0	0	0	0
OTU8842	0	0	0	3	0	0	0	0	0	0	0	0	0	0	0	0	0	0	0	0	0	0	0	0	0	0	1	0	0	0	0	0	0	0	0	0	0	0	0	0	0	0	0	0	0	0	0	0
OTU764	0	0	0	5	0	2	0	0	0	0	1	28	0	0	0	1	0	0	0	0	0	0	1	0	1	0	0	1	0	0	1	0	0	0	0	0	1	0	0	0	0	0	0	0	0	0	1	0
OTU7250	3	0	0	0	0	0	0	0	0	1	0	0	1	0	0	0	0	0	0	0	0	0	0	0	0	0	0	0	0	5	0	0	1	0	1	0	1	0	0	0	0	0	0	1	0	0	0	0
OTU4816	0	0	0	2	0	0	0	0	0	0	0	0	0	1	0	0	0	0	0	0	0	0	0	0	0	0	0	1	0	0	0	0	2	0	0	0	0	1	1	0	0	0	0	0	6	1	0	4
OTU9666	0	0	0	0	0	0	0	0	0	0	0	0	0	0	0	0	0	0	0	0	0	0	0	0	0	0	0	0	0	0	0	0	0	0	0	0	0	0	0	0	0	0	0	0	0	0	0	0
OTU3931	0	0	0	0	0	0	1	0	0	0	0	0	0	0	0	0	0	0	0	0	0	0	0	0	0	0	0	0	0	1	0	1	0	0	0	0	0	0	0	0	0	0	1	0	5	0	0	0
OTU3935	6	0	0	0	0	0	0	0	0	0	0	0	0	0	0	0	1	0	0	0	0	0	1	0	0	0	0	0	0	0	0	0	0	0	0	0	0	0	0	0	1	0	0	0	0	0	0	0
OTU3937	0	0	0	0	0	0	0	0	0	5	0	0	1	4	0	0	0	0	0	0	0	0	0	0	0	0	0	0	0	0	0	0	0	0	0	0	0	0	0	0	0	0	0	0	1	2	0	0
OTU2046	0	0	0	0	0	0	0	0	0	11	1	2	0	1	19	1	0	0	0	0	0	0	2	0	1	0	1	0	0	0	0	0	0	4	3	0	1	0	0	0	0	0	0	1	1	2	3	0
OTU9663	1	0	0	0	2	0	0	0	0	0	0	0	2	1	0	1	0	0	1	0	0	0	0	0	0	0	0	0	1	2	0	0	0	1	0	0	0	0	0	0	0	2	0	0	0	0	0	0
OTU6616	0	0	0	2	0	0	4	1	0	0	0	0	0	0	0	3	1	1	1	0	0	2	0	0	0	2	0	0	0	0	0	0	0	0	0	1	0	0	2	0	0	0	0	0	0	0	0	0
OTU6618	0	0	0	0	0	0	0	0	0	0	0	0	0	0	0	0	0	0	0	0	0	0	0	0	0	0	0	0	0	0	0	0	0	0	0	0	0	0	0	0	0	0	0	1	0	0	0	0
OTU5095	0	2	0	12	1	0	0	1	3	0	1	0	0	0	0	1	0	3	2	0	0	1	0	0	0	0	1	0	0	1	0	0	0	0	0	0	0	0	0	0	1	0	0	0	0	0	0	0
OTU5096	0	0	0	0	0	0	0	0	0	0	0	0	0	0	0	0	0	0	0	0	0	0	0	0	0	0	0	0	0	0	0	0	0	0	0	0	0	0	0	0	0	0	0	0	0	0	0	0
OTU5091	2	0	0	0	0	0	0	0	0	0	0	0	1	1	0	0	0	0	0	0	0	0	0	0	0	0	0	0	0	0	2	0	0	2	0	0	2	1	0	0	0	0	0	2	2	0	0	1
OTU5090	0	0	0	0	0	0	0	0	0	0	0	0	0	0	0	0	0	0	0	0	0	0	0	0	0	0	0	0	0	0	0	0	0	0	0	0	0	0	1	0	3	0	0	0	0	0	0	0
OTU3558	0	4	0	0	1	2	0	2	1	0	1	0	1	0	0	11	4	4	9	1	0	0	5	0	2	7	4	0	5	1	2	0	4	0	0	7	3	1	7	0	10	1	6	0	0	0	4	1
OTU3552	0	0	0	2	0	3	2	0	2	0	0	0	0	0	0	0	0	4	6	0	0	1	0	0	0	0	0	2	2	0	0	0	0	0	0	0	0	0	0	0	0	3	1	0	0	0	0	0
OTU3556	0	5	1	8	0	1	0	1	0	1	0	1	1	5	2	5	3	0	0	0	0	2	1	1	1	2	2	1	6	1	1	1	1	2	1	5	1	5	1	1	1	3	2	5	3	1	1	0
OTU9661	0	0	0	0	0	0	0	0	0	0	1	0	0	0	1	0	0	0	0	0	0	0	0	1	0	0	0	0	0	0	0	0	0	0	0	0	0	0	0	0	0	0	0	0	0	0	3	0
OTU8586	0	0	0	0	0	0	0	0	0	0	2	0	0	0	0	1	0	0	0	0	0	0	0	1	0	0	4	0	0	0	1	0	0	0	1	2	0	2	0	0	1	0	0	0	0	0	0	0
OTU8583	0	0	0	0	0	0	0	0	0	0	0	0	0	0	0	0	0	0	0	0	3	0	0	0	0	0	0	0	0	0	0	0	0	0	0	0	0	0	0	0	0	0	0	0	0	0	0	0
OTU8589	0	0	0	0	0	0	0	0	0	0	0	1	0	0	0	0	0	0	0	0	0	0	0	0	0	0	0	0	0	0	0	0	0	0	0	0	0	0	0	0	0	4	0	0	0	0	0	0
OTU7921	1	0	0	0	0	0	0	2	0	0	0	0	0	0	0	0	0	0	0	0	0	0	0	0	0	0	0	0	0	0	0	0	0	0	0	0	0	0	0	0	0	0	0	0	2	0	0	0
OTU1341	0	0	0	0	0	16	0	0	0	0	0	0	0	0	0	0	0	0	0	0	0	0	0	1	0	0	0	0	0	0	0	0	0	0	0	0	0	0	0	0	0	0	0	0	1	0	0	0
OTU1349	1	3	0	0	0	0	0	0	0	0	0	0	0	0	0	0	1	21	0	0	0	1	0	1	0	0	0	0	0	1	0	1	0	16	11	0	0	0	1	1	0	0	0	0	1	3	5	0
OTU9918	0	0	1	1	0	0	0	0	0	0	0	0	6	0	0	0	3	0	0	2	0	0	0	0	0	0	5	0	0	0	0	2	2	0	5	3	0	0	2	0	0	3	0	0	1	0	0	0
OTU9469	0	0	0	0	0	0	1	0	0	0	0	0	0	0	0	0	0	0	0	0	0	0	0	0	1	1	0	3	0	0	0	0	0	0	0	2	0	0	1	0	1	0	0	0	0	0	0	0
OTU570	0	0	0	0	0	0	3	0	34	0	0	0	0	0	0	0	0	0	0	0	0	0	0	0	0	0	0	0	0	0	0	0	0	0	0	0	0	0	0	0	0	0	0	0	0	0	0	0
OTU574	11	7	0	9	1	1	0	6	5	22	23	7	1	13	2	13	2	0	0	12	0	2	3	47	5	1	9	26	38	12	3	3	8	2	5	8	4	0	5	7	0	6	0	0	11	2	53	0
OTU577	1	0	0	0	0	0	0	0	0	0	0	1	0	0	6	6	0	0	0	3	0	0	3	0	12	0	0	0	0	0	3	0	0	0	0	1	15	0	1	0	0	0	0	0	0	26	35	0
OTU3412	0	3	0	2	0	0	0	0	3	0	0	0	0	0	0	2	1	2	3	0	7	2	0	0	1	1	0	0	0	0	1	0	0	0	0	5	0	0	0	0	0	1	1	0	0	0	0	1
OTU8715	0	0	0	0	0	0	0	0	0	0	0	1	0	0	0	0	0	0	0	0	0	0	0	2	0	0	0	0	0	0	0	0	0	0	0	0	0	0	0	0	1	0	0	0	0	0	0	0
OTU4371	1	2	2	0	0	3	2	2	7	3	1	1	1	0	0	1	3	1	0	0	1	1	0	0	0	3	4	3	2	0	1	2	0	1	0	0	1	1	1	0	0	3	1	0	1	1	1	1
OTU4376	0	0	0	0	0	0	0	0	0	1	0	0	0	0	0	0	0	0	0	1	0	0	0	0	1	0	0	0	0	1	0	0	0	0	0	0	1	1	2	0	0	0	0	0	0	1	0	0
OTU681	0	0	0	4	0	0	0	0	0	0	0	0	0	0	0	0	1	0	0	0	0	0	0	0	0	0	0	0	0	0	0	0	0	0	0	0	0	0	0	0	0	0	39	0	0	0	0	0
OTU3233	14	15	7	19	4	7	4	5	3	3	4	4	1	6	61	43	8	11	5	20	71	2	62	3	52	6	2	5	12	4	80	3	13	25	8	49	61	18	32	12	22	17	12	16	9	27	47	10
OTU3232	0	2	0	3	0	0	0	2	2	0	0	0	0	0	0	0	0	1	4	1	0	3	0	0	0	2	0	2	3	0	1	1	0	0	0	0	0	0	0	4	1	6	0	0	0	0	0	1
OTU3231	9	5	1	22	1	19	8	9	1	0	5	8	10	3	18	7	1	3	0	7	0	3	0	5	6	2	14	39	12	3	1	6	0	9	24	5	12	8	4	4	2	24	2	0	1	18	1	4
OTU2819	0	0	0	0	0	0	0	0	0	0	0	0	0	1	0	0	0	0	0	0	0	0	0	0	0	0	1	0	1	0	0	0	0	0	0	0	1	0	0	1	1	0	0	0	0	0	5	0
OTU1984	0	0	8	0	0	0	0	0	0	0	0	0	0	0	0	0	0	0	0	0	0	0	0	0	0	0	0	0	0	0	0	0	0	0	0	0	0	1	0	0	0	0	0	0	0	0	0	0
OTU1983	0	0	0	0	0	0	0	0	0	0	0	0	0	0	1	0	0	0	0	0	0	0	0	0	0	0	0	0	0	0	0	0	0	0	1	0	1	0	0	0	0	0	0	0	0	4	0	0
OTU2184	1	8	2	5	2	5	2	3	3	2	0	0	0	0	1	12	5	6	0	7	11	6	6	0	10	10	1	2	7	3	6	1	0	0	2	19	9	3	18	11	7	3	5	2	0	6	5	1
OTU2185	12	1	3	0	0	9	1	0	0	0	3	0	0	2	0	6	3	0	1	0	0	1	1	1	1	0	1	0	1	0	0	4	2	0	0	0	0	1	1	8	0	0	0	0	0	1	1	1
OTU5406	1	1	4	18	7	12	4	12	2	1	0	2	2	4	3	13	7	6	11	9	4	9	2	0	18	15	7	5	2	5	25	7	3	6	3	10	3	9	7	3	11	4	15	4	4	2	6	9
OTU5400	0	0	0	0	0	0	0	0	0	0	0	0	0	0	0	0	0	0	0	0	0	0	0	0	0	0	0	0	0	0	0	0	5	0	1	0	0	0	0	0	0	0	0	1	0	0	0	0
OTU8355	0	0	0	0	0	0	0	0	0	0	0	0	0	0	0	0	0	0	0	0	0	0	0	0	0	0	0	0	0	0	0	0	0	0	0	0	0	1	0	0	0	0	0	0	0	0	0	0
OTU5409	0	2	0	0	2	5	1	2	2	0	1	0	0	0	0	0	0	1	4	2	0	1	0	2	0	1	0	2	0	1	0	2	1	1	3	0	0	0	1	2	2	2	3	0	0	0	0	1
OTU1574	0	2	1	0	0	0	0	2	0	0	0	0	0	0	0	0	0	0	1	4	14	1	0	0	0	1	0	0	1	2	0	2	0	1	0	0	0	0	0	0	1	0	0	0	3	0	0	0
OTU2985	0	0	0	0	0	0	0	0	0	0	0	0	0	1	0	0	0	0	0	0	0	0	0	8	0	0	1	0	0	0	0	0	0	0	0	0	0	0	0	0	0	0	0	0	0	0	0	0
OTU2988	5	15	9	12	11	4	4	0	1	32	13	4	5	4	15	6	11	5	9	5	8	5	19	15	9	11	9	5	6	17	22	16	8	33	16	1	14	10	5	11	1	4	5	65	14	8	35	25
OTU2989	0	9	4	6	0	5	20	10	4	0	0	0	0	0	0	13	3	11	11	4	13	2	0	0	3	8	0	8	6	0	1	3	1	1	1	11	0	1	3	6	4	17	4	1	1	0	0	2
OTU7756	0	0	0	0	0	0	0	0	2	0	0	0	0	0	0	0	0	0	1	0	0	0	0	0	0	0	0	0	0	0	0	0	0	0	0	0	0	0	0	0	0	0	0	0	0	0	0	0
OTU5661	0	0	0	3	0	0	0	0	0	0	0	0	0	0	0	0	0	0	0	0	0	0	0	0	0	0	0	0	0	0	0	0	0	0	0	0	0	0	0	0	0	0	0	1	0	0	0	0
OTU6404	1	9	1	0	2	0	0	0	0	0	1	2	0	0	5	4	2	0	2	0	20	1	7	0	16	0	0	0	1	0	4	0	1	0	3	3	8	2	2	1	5	11	5	2	1	8	2	0
OTU7808	0	0	0	0	0	0	0	0	0	0	0	0	0	0	1	0	0	0	0	0	0	0	0	0	0	0	0	0	0	0	0	0	0	0	0	0	0	0	0	0	0	0	0	0	0	0	1	0
OTU4135	0	0	0	0	0	5	0	1	0	0	0	0	0	0	0	0	0	0	0	0	0	2	0	0	0	3	0	0	0	0	0	0	0	0	0	0	0	0	0	0	0	0	0	0	0	0	0	0
OTU9706	0	0	0	0	0	0	0	0	0	0	0	0	0	0	0	0	0	0	0	0	0	0	0	0	0	0	0	0	0	0	0	0	0	0	0	0	0	0	0	0	0	0	0	0	0	0	0	0
OTU2477	0	0	0	0	0	0	0	0	0	0	15	0	0	0	0	0	0	0	0	0	0	0	0	0	0	0	5	0	0	0	0	0	0	0	0	0	0	0	0	0	0	0	0	0	0	0	0	0
OTU7238	2	0	0	1	0	0	0	1	0	0	0	0	0	3	0	0	0	0	0	0	0	0	0	0	0	0	0	0	0	0	0	0	0	1	0	0	0	0	0	0	0	0	0	0	0	0	0	0
OTU2069	0	0	0	0	0	0	0	0	0	0	0	0	0	0	0	0	0	0	0	0	9	0	0	0	0	0	0	0	0	0	0	0	0	0	0	0	0	0	0	0	0	0	0	0	0	0	0	0
OTU2064	0	1	2	3	2	0	4	5	4	1	0	1	1	1	2	3	3	8	4	1	14	3	0	0	0	7	0	1	2	0	2	0	0	0	0	3	0	0	2	5	4	2	1	0	0	0	0	0
OTU2063	0	0	0	0	0	0	0	0	0	0	0	0	2	1	0	0	0	0	0	0	0	0	1	2	0	0	0	0	0	1	0	0	0	0	0	0	0	0	0	0	0	0	0	9	0	0	0	0
OTU6189	1	3	0	0	0	0	0	0	1	0	0	1	0	0	0	1	0	1	0	0	0	0	1	2	1	3	1	0	2	0	0	0	0	0	1	2	0	0	2	1	1	0	0	0	0	1	1	0
OTU3912	0	0	0	0	0	0	0	0	0	0	0	0	0	0	0	0	0	0	0	0	0	0	0	0	0	0	0	0	0	0	0	0	0	0	0	0	0	0	0	0	0	10	0	0	0	0	0	0
OTU3915	2	0	1	0	0	0	0	0	0	2	3	0	2	0	0	0	0	0	0	0	0	0	0	1	3	0	0	0	0	7	1	0	0	0	1	0	1	1	0	0	0	0	0	0	0	2	2	0
OTU8837	0	0	0	6	0	0	2	0	0	0	0	0	2	0	0	0	1	0	0	0	0	0	0	0	0	1	0	0	1	0	0	0	0	0	1	0	0	0	0	0	0	0	0	0	0	0	0	1
OTU8830	0	2	0	0	0	0	0	0	0	0	0	0	0	0	0	0	0	0	0	0	0	0	0	0	0	0	0	0	0	0	0	0	0	0	0	0	0	0	0	0	0	0	0	0	0	0	0	0
OTU9386	1	0	0	0	2	0	0	0	0	0	0	0	0	0	0	0	1	0	0	0	0	0	0	0	0	0	0	0	0	0	0	0	0	0	0	0	0	0	0	0	0	0	0	0	0	1	0	0
OTU9382	0	0	0	0	0	0	0	0	0	0	0	0	0	0	0	0	0	0	0	0	0	0	0	0	0	0	0	0	0	0	0	0	0	0	0	0	0	0	0	0	0	0	0	0	0	0	0	0
OTU9838	0	0	0	0	0	0	0	0	0	0	0	0	0	0	0	0	0	1	0	0	0	0	0	0	0	0	0	0	0	0	0	0	0	0	0	0	0	0	0	0	0	0	0	0	0	0	0	0
OTU1322	0	0	0	0	0	0	0	1	0	1	3	14	2	2	2	0	0	0	0	1	0	0	0	0	0	0	1	0	0	0	1	0	0	0	0	0	0	2	1	0	1	0	0	0	0	0	0	1
OTU7643	0	0	2	0	0	0	2	0	0	0	0	0	0	0	0	0	0	0	1	0	0	0	0	0	0	0	0	0	0	0	0	0	0	0	0	0	0	0	0	0	0	0	0	0	0	0	0	0
OTU8654	0	0	0	0	0	0	0	0	0	0	0	0	0	0	0	0	0	0	0	0	0	0	0	0	0	0	0	0	0	0	0	0	0	0	0	0	0	0	0	0	0	0	0	0	0	0	0	0
OTU424	0	0	0	0	0	0	0	0	0	0	0	0	0	0	1	0	70	0	0	0	0	0	0	0	0	0	0	0	0	0	0	0	0	0	0	0	1	0	0	0	0	0	0	0	0	0	0	0
OTU425	43	35	66	107	27	9	16	33	23	48	50	20	89	74	6	39	16	14	14	79	16	38	1	103	10	48	48	123	83	17	23	39	48	38	91	37	19	53	85	45	59	44	40	0	74	29	58	76
OTU422	97	3	4	0	4	0	0	2	5	20	7	4	10	16	9	5	2	0	0	1	17	3	0	14	25	0	8	0	9	40	14	1	19	5	26	8	10	4	11	1	3	4	2	0	10	19	10	7
OTU5436	1	1	0	0	0	0	1	0	3	0	0	0	0	0	1	1	0	1	0	0	0	0	0	0	0	0	0	1	0	0	0	1	2	3	0	1	0	0	0	0	0	0	0	0	0	0	2	0
OTU6968	0	1	0	0	0	0	0	0	0	0	0	0	0	0	0	0	1	0	0	0	0	0	0	0	0	0	0	0	0	0	0	0	0	0	0	0	0	0	0	0	1	1	0	2	0	0	0	0
OTU510	0	0	0	0	0	0	0	0	3	0	0	0	0	0	0	4	1	1	0	7	55	4	0	0	0	0	1	2	3	0	0	0	0	0	0	0	0	0	7	2	3	25	1	0	0	0	0	0
OTU511	0	5	0	0	37	0	0	1	0	0	0	0	0	0	0	0	0	0	0	0	0	0	0	0	0	19	0	0	0	0	0	2	0	1	0	0	0	2	0	2	0	1	0	1	1	0	0	0
OTU515	2	0	0	0	0	0	0	3	0	2	4	0	7	3	1	1	48	0	0	1	0	0	0	1	1	0	3	0	0	3	0	0	4	0	8	0	2	5	1	3	4	0	0	0	11	2	9	3
OTU7357	0	0	0	0	0	0	0	0	0	0	0	0	0	0	0	0	0	0	0	0	0	0	0	0	0	0	0	0	0	0	0	0	0	0	0	0	0	0	0	0	0	0	0	0	0	0	0	0
OTU9352	0	0	0	0	0	3	1	1	1	0	0	0	0	0	0	0	1	0	1	0	0	0	0	0	0	1	2	2	0	0	1	0	0	0	0	0	0	0	0	0	0	6	0	0	0	2	0	0
OTU9358	0	0	0	0	0	0	0	1	0	0	0	0	0	0	0	0	0	0	0	1	0	0	0	1	0	0	2	0	0	1	0	0	0	0	0	0	0	0	0	0	0	0	0	0	0	0	0	0
OTU3578	0	0	3	3	0	4	0	1	1	0	0	0	0	0	0	1	0	1	1	0	0	1	0	0	0	0	0	0	1	0	0	0	0	0	1	0	0	0	0	0	3	0	0	1	0	0	0	0
OTU5463	0	0	0	0	0	0	0	0	0	0	0	0	0	0	0	0	0	0	0	0	0	0	0	0	0	0	0	0	0	0	0	0	0	0	0	0	0	0	0	0	0	0	0	0	0	3	0	0
OTU5464	1	0	2	0	1	0	0	0	0	0	1	0	2	3	0	1	2	1	0	0	0	1	0	1	0	0	0	1	0	0	2	0	2	0	0	0	0	0	1	0	0	0	0	0	0	0	0	0
OTU1510	2	0	0	0	0	0	0	0	0	1	0	3	0	0	0	1	0	0	0	4	0	0	0	2	1	0	26	0	0	1	1	0	1	2	1	0	0	2	1	0	0	0	0	0	3	0	0	0
OTU1518	0	0	0	0	0	0	0	0	0	0	0	2	0	2	14	0	0	0	0	0	0	0	0	0	0	0	0	0	0	0	0	0	0	3	0	0	2	0	0	0	0	0	0	0	4	7	0	0
OTU7772	0	1	0	0	0	1	0	0	0	0	0	0	0	0	0	0	0	0	0	0	0	0	0	0	0	0	1	0	0	0	0	0	0	0	0	0	0	0	0	0	0	1	0	0	0	0	0	0
OTU5689	1	2	0	0	0	0	0	0	0	0	0	1	0	0	0	0	0	0	0	0	0	0	0	2	0	0	0	0	2	0	0	0	0	0	0	0	0	1	0	1	0	0	0	0	0	0	1	0
OTU5684	1	0	0	0	0	0	0	0	0	0	0	0	0	0	0	0	0	1	0	0	0	0	1	0	4	0	0	0	2	0	0	0	0	0	0	1	0	0	0	0	0	0	0	0	0	0	0	0
OTU5687	0	0	0	0	0	0	0	0	0	0	1	0	0	1	1	1	0	0	0	0	0	0	0	3	0	0	1	0	0	0	0	0	1	0	0	0	0	0	0	0	1	0	0	0	0	0	0	0
OTU6794	0	0	0	0	0	0	0	0	0	0	1	0	0	0	0	0	0	0	0	0	0	0	0	0	0	0	0	0	0	0	2	0	0	0	0	0	0	0	0	0	0	0	0	0	0	0	1	0
OTU6793	0	1	0	0	0	2	0	0	0	0	0	0	0	1	0	3	0	0	0	0	0	1	0	0	2	0	0	0	0	1	3	0	0	0	0	1	1	0	4	0	1	0	0	0	0	0	1	0
OTU6791	0	0	2	0	0	0	0	0	0	1	0	0	0	0	0	0	0	0	0	0	0	0	0	0	0	0	0	0	0	0	0	0	0	2	0	0	0	0	0	0	0	0	0	0	0	1	0	0
OTU8339	3	2	1	0	0	1	1	1	0	0	0	0	1	2	0	2	1	1	0	0	0	0	0	1	1	1	1	1	0	0	0	3	0	1	2	0	0	1	0	0	0	3	1	1	0	0	0	0
OTU6798	0	0	0	0	0	0	0	0	0	0	0	0	1	0	0	0	0	0	0	0	0	0	0	0	0	0	0	0	0	0	0	0	0	0	0	0	1	0	0	0	0	0	0	0	0	3	0	0
OTU4484	0	0	0	0	0	0	0	0	0	0	0	0	0	0	6	0	0	0	0	0	0	0	0	0	0	0	0	0	0	1	0	1	0	0	0	3	0	0	0	0	0	0	0	0	0	0	1	0
OTU6423	47	0	0	0	5	0	0	5	1	16	13	15	0	0	13	0	0	22	0	0	0	0	26	18	79	0	5	0	0	0	36	0	24	20	13	0	11	1	0	0	1	1	0	0	37	25	40	0
OTU7820	1	1	0	0	0	0	0	0	2	4	0	1	0	3	0	0	0	0	0	0	0	1	0	0	0	1	3	0	0	1	0	0	1	0	0	0	0	2	0	0	1	0	0	0	1	0	0	0
OTU7826	0	0	0	2	0	0	0	0	1	0	0	0	0	2	0	0	0	3	0	0	0	0	0	0	1	1	0	1	0	1	0	0	2	0	0	1	0	0	1	1	0	1	0	0	0	0	0	0
OTU4151	5	0	0	0	0	0	0	0	0	0	0	1	1	0	2	0	0	0	0	0	0	0	0	0	0	0	1	0	0	0	0	1	0	0	0	0	0	0	0	0	0	0	0	0	0	0	0	0
OTU6851	0	0	0	0	0	0	0	0	0	0	0	0	0	0	0	0	0	0	0	1	0	2	0	0	0	0	0	0	0	0	0	0	0	0	0	0	0	0	1	0	0	0	0	0	0	0	0	0
OTU6889	0	0	0	0	0	0	0	0	0	0	0	0	0	0	0	0	0	0	0	0	0	0	0	0	0	0	0	0	0	0	0	0	0	0	0	0	0	0	0	0	0	0	0	0	0	0	0	0
OTU721	2	0	6	4	23	50	36	16	42	2	1	0	0	0	0	18	0	3	1	5	12	9	0	0	0	37	1	7	0	1	0	2	0	20	0	3	0	15	13	0	0	6	4	0	0	0	0	2
OTU720	3	4	4	31	9	5	10	38	22	0	0	2	6	0	0	10	7	43	67	7	28	18	1	1	1	64	4	12	13	4	5	0	2	3	4	8	2	4	25	10	6	15	15	6	3	4	1	11
OTU7219	0	1	0	0	0	0	0	0	1	0	0	0	1	0	0	0	0	0	0	0	0	1	0	0	0	0	0	0	1	1	0	0	0	0	1	0	0	0	0	1	0	0	0	1	0	0	0	0
OTU7213	0	0	0	0	0	0	0	0	0	0	1	0	0	0	0	0	0	0	0	0	0	0	0	0	0	0	0	0	0	0	0	0	0	0	0	0	0	0	0	0	0	0	0	0	0	2	1	0
OTU6229	0	0	0	0	1	0	0	0	0	0	0	0	0	1	0	1	0	1	0	0	0	0	0	0	0	1	0	0	0	0	0	0	0	0	0	0	0	0	0	0	0	0	0	0	0	0	0	0
OTU6228	0	0	0	0	0	0	0	0	0	0	0	0	0	0	0	0	0	0	0	0	0	0	0	0	0	0	0	0	0	0	0	0	0	0	0	0	4	0	0	0	0	0	0	0	0	0	0	0
OTU6164	1	0	0	0	0	0	0	1	0	0	0	0	3	1	0	1	0	0	0	0	0	0	2	0	0	0	0	0	0	0	0	0	0	0	0	0	0	0	0	1	0	0	1	1	0	1	0	0
OTU6167	0	0	0	0	0	0	0	0	0	0	0	0	0	0	0	0	1	0	0	0	0	0	0	0	0	0	0	0	0	0	0	0	0	0	0	0	0	0	0	0	0	0	0	0	0	0	0	0
OTU6160	21	5	0	0	103	0	0	19	0	135	18	27	11	14	16	0	71	0	4	11	0	2	3	12	179	0	20	34	2	7	18	4	41	34	15	0	0	39	1	143	2	4	167	49	9	4	17	2
OTU8813	1	0	0	0	0	0	0	0	0	0	1	0	0	0	3	0	0	0	0	0	0	0	4	0	3	0	0	0	0	0	3	0	1	0	1	4	5	0	0	1	0	0	0	0	0	0	1	0
OTU5145	0	0	0	0	0	0	0	0	0	0	0	0	0	0	0	0	0	0	0	0	0	3	0	0	0	0	0	0	0	0	0	0	0	0	0	0	0	0	0	0	0	0	0	0	0	0	0	0
OTU5142	0	0	1	0	0	0	0	0	2	0	0	0	5	0	0	0	0	0	0	0	0	0	0	0	0	0	0	0	0	0	1	0	0	0	1	0	0	0	0	0	0	0	1	0	0	0	0	3
OTU5141	0	0	0	0	3	0	0	0	0	0	0	0	0	0	0	0	0	0	0	0	0	0	0	0	0	0	0	0	0	0	0	0	0	0	0	0	0	0	0	0	0	0	0	0	0	0	0	0
OTU5148	0	0	1	0	1	0	6	1	0	0	1	0	0	1	0	1	0	0	1	0	0	0	0	0	0	0	0	1	0	2	0	0	0	0	0	0	0	1	0	0	1	0	0	0	0	1	1	0
OTU1305	1	0	4	0	1	0	0	0	0	12	1	4	1	1	3	0	0	0	0	0	2	0	0	0	0	0	3	15	1	4	1	0	1	2	1	1	2	4	3	0	0	0	0	3	2	0	0	7
OTU1306	0	0	0	1	0	0	0	0	1	0	0	0	0	0	0	0	0	4	23	0	0	1	0	0	0	5	0	0	0	0	0	0	0	0	0	0	0	0	0	0	0	3	10	0	0	0	0	0
OTU1302	0	0	0	2	0	0	25	0	0	0	0	0	0	0	0	0	0	0	0	0	0	0	0	0	0	0	0	0	0	0	0	0	0	0	0	0	0	0	0	0	0	0	0	0	0	0	0	0
OTU1309	0	0	3	0	0	0	0	0	0	2	0	0	3	0	10	0	0	0	0	0	0	0	4	0	18	0	0	0	0	2	14	1	3	0	2	0	7	14	0	0	2	0	0	22	0	4	0	2
OTU1308	3	0	0	1	0	1	0	0	0	0	1	0	0	0	1	0	0	0	0	1	18	1	0	0	0	0	0	0	1	1	0	0	0	0	0	0	3	3	0	1	0	9	0	0	1	0	0	4
OTU2644	0	0	0	0	0	0	0	1	0	0	0	0	0	1	1	1	4	0	0	0	0	0	0	0	2	0	0	0	8	1	0	0	0	0	0	0	0	0	1	3	1	1	0	0	3	1	9	0
OTU2646	0	0	0	0	0	0	1	4	0	0	0	0	0	0	0	1	1	0	5	0	0	6	1	0	1	3	0	10	2	1	0	2	0	0	0	3	0	0	1	2	0	1	1	1	0	0	0	0
OTU2643	0	0	0	0	0	0	0	0	0	0	0	0	0	0	0	0	0	0	0	0	0	0	11	0	3	0	0	0	0	0	0	0	0	0	0	0	13	0	0	0	0	0	0	0	0	3	0	0
OTU9408	0	1	0	0	0	1	0	1	0	1	1	0	5	2	2	0	0	2	0	1	0	1	0	1	0	0	0	0	0	0	2	0	0	0	0	0	0	0	0	1	0	1	0	0	1	0	0	0
OTU7579	0	0	0	0	0	0	0	0	0	0	0	0	0	0	0	3	0	0	0	0	0	0	0	0	0	0	0	0	0	0	0	0	0	0	0	0	0	0	0	1	0	0	0	0	0	0	0	0
OTU8613	0	0	2	2	0	0	2	1	0	0	0	0	3	1	0	0	0	5	0	0	0	0	0	3	0	0	1	0	0	0	0	1	2	1	1	0	0	3	1	0	0	1	0	1	2	0	1	0
OTU2625	0	6	5	8	2	5	1	3	4	4	7	2	2	10	15	3	3	5	4	4	15	2	3	4	7	11	7	4	11	2	3	1	15	1	2	6	10	7	4	6	2	6	6	13	13	8	6	1
OTU8619	0	0	0	0	0	0	0	0	0	0	0	0	0	0	1	0	0	0	0	0	0	1	0	0	0	0	0	1	0	1	1	0	0	1	0	0	0	0	0	0	0	0	0	0	0	0	0	0
OTU9521	2	8	1	1	0	2	0	2	0	0	0	2	0	0	2	11	0	0	0	5	6	1	13	0	18	0	2	1	0	0	14	0	3	0	0	10	3	0	4	3	12	8	2	0	1	3	7	0
OTU534	2	2	1	0	1	0	0	0	0	0	0	0	0	0	0	0	0	0	0	0	0	0	0	0	0	0	0	0	1	0	0	0	41	0	0	0	0	0	0	0	0	0	1	0	0	0	0	0
OTU532	9	35	5	22	4	3	2	13	16	2	2	6	2	11	11	24	15	17	10	19	57	18	11	1	13	17	3	25	42	11	11	1	14	1	8	11	15	23	10	36	5	32	8	4	9	11	9	12
OTU533	3	50	4	12	77	0	8	12	3	5	100	15	14	2	7	1	16	3	4	12	16	3	4	4	17	2	10	5	13	7	8	0	1	13	8	4	16	3	2	18	7	14	218	47	6	3	0	2
OTU3273	0	0	0	0	0	0	0	0	0	0	0	0	0	0	0	0	0	0	0	0	5	0	0	0	0	0	0	0	0	0	0	0	0	0	0	0	0	0	0	0	0	0	0	1	0	0	0	0
OTU3276	1	0	0	0	0	0	0	0	0	0	0	0	0	0	0	0	0	0	3	0	5	0	0	0	0	0	0	0	0	0	0	0	0	0	0	0	0	0	0	0	0	0	0	0	6	0	0	0
OTU4954	1	0	0	0	0	0	2	0	0	0	0	2	0	0	0	1	0	0	0	0	0	0	0	2	0	0	1	1	0	0	0	0	0	0	1	1	0	0	1	0	0	0	0	0	0	3	0	0
OTU4741	21	3	8	2	15	10	0	9	107	11	12	9	2	13	5	8	2	1	3	3	0	17	3	3	5	4	2	5	5	7	2	10	1	27	3	2	3	4	2	17	8	9	4	18	2	6	0	5
OTU392	1	2	24	2	16	44	0	1	0	6	1	20	6	0	4	10	0	0	0	11	47	2	34	2	29	4	2	4	1	3	19	2	2	27	4	9	1	8	5	0	6	5	2	76	0	10	3	21
OTU6830	0	0	0	0	0	1	0	0	0	0	1	0	0	1	0	0	0	1	3	0	0	0	1	1	3	0	0	0	2	0	3	0	0	0	0	0	0	0	0	0	5	2	0	1	0	0	0	0
OTU3898	0	0	2	3	2	0	2	0	0	0	0	0	1	0	0	5	0	0	0	3	0	0	0	0	0	0	0	0	0	3	1	0	1	1	5	0	0	0	0	1	1	1	1	1	1	0	0	0
OTU6836	0	0	0	0	0	0	0	0	0	0	0	0	0	0	0	0	0	0	0	0	0	0	0	0	0	0	0	0	0	0	0	0	0	0	2	0	0	0	0	0	0	0	0	0	0	0	0	0
OTU5336	0	0	1	0	0	0	0	0	0	0	0	0	0	0	0	0	0	0	0	0	0	0	1	0	1	0	0	0	0	0	0	0	0	0	0	0	0	0	0	0	2	1	0	0	0	0	0	0
OTU1538	0	0	0	0	0	0	0	0	0	0	0	0	0	0	0	0	0	0	0	0	12	0	0	0	0	0	0	0	0	0	0	0	0	0	0	0	0	0	0	0	1	0	0	0	0	0	0	0
OTU7430	0	0	0	1	0	0	0	0	0	0	0	0	0	0	0	0	0	0	0	0	0	0	0	0	0	0	1	1	0	0	0	0	0	0	0	1	0	0	3	0	0	0	0	0	0	0	0	0
OTU8318	0	0	1	1	0	0	1	0	0	0	0	0	0	0	0	0	0	0	0	0	0	0	0	0	0	0	0	0	0	0	0	0	0	0	0	0	0	0	0	1	0	0	0	0	0	0	0	0
OTU8311	0	0	0	2	0	0	1	1	0	0	0	1	1	0	0	0	0	2	0	0	0	1	0	0	0	0	0	0	0	0	0	0	0	0	1	0	0	1	0	0	0	3	0	0	0	0	0	0
OTU4313	0	0	0	0	0	0	0	0	0	0	0	0	0	0	0	1	0	0	0	2	16	0	0	0	0	0	0	0	0	0	0	0	0	0	0	0	0	0	0	1	0	0	0	0	0	0	0	0
OTU3476	0	3	0	0	0	0	1	0	1	0	0	0	0	0	0	1	1	0	4	0	7	0	1	0	0	0	0	0	0	0	1	0	0	0	0	3	0	0	2	1	0	3	4	0	0	0	0	0
OTU3781	0	0	0	0	0	0	0	0	0	0	0	0	0	0	0	0	1	0	0	4	0	0	0	0	0	0	0	0	0	0	0	0	0	0	0	0	0	0	0	0	0	0	0	0	0	0	0	0
OTU2780	0	3	1	2	2	5	2	1	2	0	0	1	3	0	0	2	5	1	0	4	0	4	0	0	3	0	2	1	1	0	0	2	0	0	0	3	0	1	5	3	2	6	4	2	1	2	0	3
OTU2437	0	0	0	4	1	13	1	1	0	0	0	0	0	0	0	1	0	1	0	0	0	3	1	0	0	0	0	1	0	0	0	0	0	0	0	1	0	0	2	0	1	1	0	0	0	0	0	0
OTU5942	1	0	0	0	0	1	0	0	0	1	0	0	1	0	1	1	0	1	0	0	0	0	1	1	1	1	0	0	0	1	2	0	0	5	2	2	6	3	3	0	0	0	0	2	0	3	2	0
OTU5941	0	0	0	0	0	0	0	0	0	1	0	1	0	0	1	0	0	0	0	0	0	0	0	0	0	0	1	0	0	0	0	0	0	0	0	0	1	0	0	0	0	0	0	0	0	0	0	0
OTU8855	0	0	0	0	0	0	0	0	0	0	1	0	0	0	0	0	0	0	0	0	0	0	0	0	1	0	0	0	0	0	0	0	0	0	0	0	0	0	0	0	0	0	0	0	0	0	0	0
OTU6207	8	11	1	8	1	14	1	2	6	3	3	6	7	13	12	13	12	12	3	11	8	4	10	10	5	5	10	4	18	5	8	1	8	8	3	12	11	14	6	18	4	1	1	8	13	16	21	0
OTU709	0	0	0	0	0	0	0	0	0	0	0	0	0	2	0	0	0	0	0	0	0	0	0	0	0	0	0	0	0	0	0	0	0	0	0	0	0	0	0	0	0	0	0	0	0	0	0	29
OTU7126	0	0	0	0	0	0	0	0	0	0	0	0	0	0	0	0	0	0	0	0	0	2	0	0	0	0	0	0	0	0	0	1	0	0	0	0	0	0	1	0	0	0	0	0	0	0	0	0
OTU6147	0	0	0	0	0	0	0	0	0	0	0	0	0	0	0	0	0	0	0	0	0	0	0	0	0	0	0	0	0	0	0	0	0	0	0	0	0	0	0	0	0	0	0	0	0	0	0	0
OTU8331	0	0	0	0	0	0	0	0	0	0	0	0	0	0	0	0	0	0	0	0	0	0	0	0	0	0	0	0	0	0	0	0	0	0	0	0	0	0	0	0	0	8	0	0	0	0	0	0
OTU5780	3	0	0	0	0	0	0	0	0	0	0	1	0	0	0	0	0	0	0	0	0	0	0	0	0	0	0	0	0	0	0	0	0	0	0	0	0	0	0	0	0	0	0	0	0	0	0	4
OTU5782	0	0	0	0	0	0	0	0	0	0	0	0	0	0	0	0	0	0	0	0	0	0	0	0	0	0	0	0	0	0	0	0	0	3	0	0	0	0	0	0	0	0	0	0	0	0	0	0
OTU1495	0	0	0	0	0	0	0	0	0	0	1	0	1	0	0	0	6	0	0	0	6	0	0	0	0	0	0	0	0	0	0	0	0	0	0	0	0	0	0	0	0	0	0	0	0	0	0	0
OTU1490	0	0	1	6	1	0	0	2	1	8	15	0	1	3	5	1	0	0	0	2	1	1	1	11	1	4	6	4	3	11	1	2	3	0	0	0	1	0	2	2	1	2	2	1	7	4	1	0
OTU7638	0	0	0	0	0	0	0	0	0	0	0	0	0	0	0	0	0	0	3	0	0	0	0	0	0	1	0	1	0	0	0	0	0	0	0	0	0	0	0	0	0	0	0	0	0	0	0	0
OTU777	7	1	0	0	0	1	0	15	0	0	0	1	2	0	4	0	68	1	0	3	0	2	2	4	9	0	5	10	1	0	5	0	5	3	1	0	3	0	0	8	2	12	1	3	0	7	36	0
OTU950	1	4	1	4	1	0	0	5	0	0	0	0	0	0	14	2	2	3	0	3	0	0	1	0	3	1	0	0	0	0	19	3	2	0	0	0	13	4	2	1	8	1	10	1	1	12	2	1
OTU5165	0	0	0	0	0	0	0	0	0	0	0	1	0	0	0	0	0	0	0	0	0	0	0	0	0	0	1	0	0	0	0	0	0	0	0	0	0	0	0	0	0	0	0	0	0	0	0	0
OTU8691	0	0	0	0	0	0	0	0	0	0	0	0	0	0	0	0	0	0	0	0	0	0	0	0	0	0	0	0	0	0	0	0	0	0	0	0	0	0	0	0	0	0	0	0	0	0	0	0
OTU8693	0	0	0	0	0	0	0	0	0	0	0	0	0	0	0	0	0	0	0	0	0	0	0	0	0	0	0	0	0	0	0	0	0	0	0	0	0	0	0	0	0	0	0	0	0	0	0	1
OTU3648	5	0	19	1	20	62	0	2	0	49	16	37	13	8	16	1	8	0	0	3	0	0	37	9	51	0	3	0	2	35	7	1	3	24	19	15	4	26	1	4	17	0	0	7	18	10	32	6
OTU3641	0	0	0	1	0	2	3	1	0	0	0	0	2	0	0	2	0	0	7	0	5	0	3	0	0	0	0	0	2	0	0	0	0	0	0	0	0	1	1	0	0	0	0	0	0	0	0	0
OTU6929	0	0	0	0	0	0	0	0	0	0	0	0	0	0	0	0	0	0	0	0	0	0	0	0	0	0	0	0	0	1	0	0	0	0	0	0	0	0	2	0	0	0	0	0	0	0	0	0
OTU6927	0	0	0	0	0	0	0	0	0	0	0	0	1	0	0	0	0	0	0	0	0	0	0	0	0	0	0	0	0	0	0	0	0	0	2	0	0	0	0	0	0	0	0	0	0	0	0	0
OTU8985	0	0	0	1	0	0	0	0	0	1	5	0	1	0	0	0	0	0	1	0	0	0	0	0	0	3	1	1	1	0	0	0	0	0	0	0	0	1	0	0	0	0	0	0	1	0	0	0
OTU9100	0	0	0	0	0	0	0	0	0	0	0	0	0	0	0	3	0	0	0	0	0	0	0	0	0	0	0	0	0	0	0	0	0	0	0	0	0	0	0	0	0	0	0	0	0	0	0	0
OTU5850	0	0	0	1	0	0	0	0	0	0	0	0	1	0	0	0	0	0	0	0	0	0	0	0	0	0	0	0	0	5	0	0	0	0	0	0	0	0	0	0	0	0	0	1	0	0	0	0
OTU119	119	12	31	55	53	87	122	59	71	60	109	180	21	29	61	126	41	150	29	45	37	66	515	16	152	49	12	52	6	89	30	79	26	236	55	29	15	32	33	48	12	19	58	53	41	75	42	12
OTU8185	0	0	0	0	0	0	0	0	0	0	0	0	0	1	0	0	0	0	0	0	0	0	0	0	0	0	0	0	0	1	0	0	0	0	0	0	1	0	0	0	0	0	0	0	1	0	0	0
OTU9710	0	0	0	0	0	0	0	0	0	0	0	0	0	0	0	0	0	0	0	0	0	0	0	0	0	0	0	0	0	0	0	0	0	0	0	0	0	0	0	0	0	0	0	0	0	0	0	0
OTU5312	2	0	0	0	0	0	0	0	0	0	2	0	0	2	0	0	0	0	0	0	0	0	0	3	0	0	2	0	0	0	0	0	0	0	1	0	0	1	0	0	0	0	0	1	0	0	0	1
OTU8992	0	0	0	0	0	0	0	0	0	0	0	0	0	0	0	0	0	0	0	0	0	0	0	0	0	0	0	0	0	0	0	0	0	0	0	0	0	0	0	0	0	0	0	0	0	0	0	0
OTU3410	0	0	0	0	0	0	0	0	0	2	0	0	0	1	0	0	0	0	0	0	0	0	0	0	0	0	0	0	0	0	0	0	0	0	0	0	0	0	0	0	0	0	0	0	1	1	0	1
OTU4377	0	0	0	0	0	0	2	0	0	0	0	0	0	0	0	1	0	0	1	0	0	0	1	0	0	0	0	0	0	0	0	0	0	0	0	0	0	0	0	0	1	0	0	0	0	0	0	3
OTU9869	0	0	0	0	0	0	0	0	0	0	0	0	0	0	0	0	0	0	0	0	0	0	0	0	0	0	0	0	0	0	0	0	0	0	0	0	0	0	0	0	0	0	0	0	0	0	0	0
OTU9863	0	0	0	0	0	0	0	0	0	0	1	0	0	0	0	0	1	0	0	0	0	0	0	0	0	0	0	0	0	0	0	0	0	0	0	0	0	0	0	0	0	0	0	0	0	0	1	0
OTU9866	1	0	0	0	0	0	0	0	0	0	0	0	0	0	0	0	0	0	0	0	0	0	0	0	1	0	0	0	0	0	0	0	0	0	0	0	0	0	0	0	0	0	0	0	0	0	0	0
OTU6466	0	0	0	0	0	0	0	0	0	0	0	0	0	0	0	0	0	0	0	0	0	0	0	0	0	0	0	0	0	0	0	0	0	0	0	0	0	0	0	0	0	0	0	0	0	0	0	0
OTU4199	0	0	0	0	0	0	0	0	0	0	0	0	0	0	0	0	0	0	0	0	0	0	0	0	0	0	0	0	0	0	0	0	0	0	0	0	5	0	0	0	0	10	0	0	0	0	1	0
OTU8733	1	0	0	0	0	0	0	0	0	0	0	1	0	1	3	0	0	0	0	0	0	0	0	0	0	0	0	0	0	0	0	0	0	0	0	0	2	1	0	0	0	0	0	0	0	3	0	1
OTU8730	0	0	0	0	0	0	0	0	0	0	0	0	0	2	0	0	0	0	0	0	0	0	0	0	0	0	0	0	0	0	0	0	0	0	0	0	0	0	0	0	0	0	0	0	0	0	0	0
OTU1111	5	0	0	0	0	0	0	0	0	20	1	28	1	2	4	0	0	0	0	4	0	0	6	0	2	0	0	0	0	0	3	0	3	0	2	0	3	5	0	0	0	0	0	4	0	8	0	5
OTU5968	0	0	0	0	0	0	0	0	0	0	0	0	0	0	0	0	0	0	0	0	0	0	0	0	0	0	0	0	0	1	0	0	0	0	0	0	0	1	0	0	0	0	0	0	0	0	1	0
OTU279	16	18	58	17	2	3	3	8	31	13	24	9	19	22	3	91	9	0	3	9	0	8	4	37	9	4	71	5	32	32	11	10	8	12	17	5	7	94	12	27	4	11	7	1	18	11	39	10
OTU278	1	18	1	2	13	12	0	12	13	0	0	0	1	0	13	62	51	19	13	25	88	24	20	0	17	15	1	5	7	0	30	3	2	2	0	84	8	0	45	35	28	30	22	0	0	4	7	0
OTU6122	0	0	0	0	0	0	0	0	0	0	0	0	0	0	0	0	0	0	0	0	0	0	0	0	0	0	0	0	0	0	0	0	0	0	0	0	0	0	0	0	0	0	0	0	0	0	0	0
OTU9689	0	0	0	0	0	0	0	0	0	0	1	2	0	1	0	0	0	0	0	1	0	0	0	1	0	0	2	0	0	0	0	0	0	0	0	0	0	0	0	0	0	0	0	0	0	0	2	0
OTU179	0	1	0	0	0	1	0	1	0	0	0	5	0	0	0	0	0	0	0	1	19	2	0	0	0	0	0	0	0	0	2	0	0	0	0	0	0	0	0	0	0	684	0	0	0	0	0	0
OTU857	0	1	1	0	0	4	0	0	0	3	7	8	1	0	6	12	1	0	0	0	0	0	0	0	0	0	1	0	0	2	1	0	0	0	0	3	0	0	0	30	1	0	0	1	0	1	4	1
OTU854	29	0	0	0	0	0	0	0	0	4	0	4	1	1	41	0	0	0	0	2	0	0	0	0	7	0	0	1	0	1	6	0	3	6	0	0	3	3	0	0	0	0	0	0	18	26	0	0
OTU1476	0	4	0	13	0	0	0	1	0	0	1	0	0	1	0	1	0	0	0	0	0	0	2	9	5	0	1	2	1	0	1	0	0	1	0	1	1	0	2	0	0	2	0	0	0	1	8	0
OTU1471	19	24	21	3	5	19	24	13	17	7	1	10	2	0	0	31	2	2	3	0	39	7	3	0	14	2	1	7	2	29	1	16	8	119	2	1	0	13	37	4	0	6	3	22	12	2	2	1
OTU7614	0	0	1	1	0	0	0	0	0	0	0	0	0	0	0	1	0	0	0	0	0	0	1	0	0	0	0	0	0	0	0	0	0	0	0	0	0	0	0	0	0	0	0	0	0	0	1	0
OTU7616	0	0	0	0	0	0	0	0	0	0	0	0	0	0	0	0	0	0	0	0	0	0	0	0	0	0	0	0	0	0	0	0	0	0	0	0	0	0	0	0	0	0	0	0	0	0	0	0
OTU9103	0	0	0	0	0	0	0	0	0	0	0	0	0	0	0	1	0	0	0	1	0	0	0	0	0	0	0	0	0	0	1	0	0	0	0	4	0	1	2	0	1	0	0	0	0	0	0	1
OTU7986	0	0	0	0	0	5	0	0	1	0	0	0	0	0	0	0	0	0	0	0	0	0	0	0	0	0	0	0	0	0	0	1	2	0	0	0	0	0	0	0	0	0	0	0	0	0	0	0
OTU8503	0	0	0	0	0	0	0	0	0	0	0	0	0	0	0	0	0	0	0	0	0	0	0	0	0	0	0	0	0	0	0	0	0	0	0	0	0	0	0	0	0	0	0	0	0	0	0	0
OTU7988	0	0	1	2	0	3	0	0	1	0	0	0	0	0	0	1	1	1	0	0	0	0	0	0	0	0	0	1	0	0	0	0	0	0	0	0	0	0	0	0	0	0	0	0	0	0	0	0
OTU5104	0	0	0	0	0	0	0	2	0	0	0	0	0	0	0	0	0	1	0	0	0	1	0	0	0	0	0	0	0	0	0	0	0	0	0	0	0	1	1	0	0	0	0	6	0	0	0	0
OTU435	7	3	20	27	6	13	5	13	13	10	1	3	24	5	18	30	7	8	15	33	33	13	49	3	89	17	7	15	9	14	27	2	4	43	10	26	25	9	23	6	15	22	6	14	26	22	14	30
OTU430	0	0	0	0	0	0	0	0	0	0	0	0	0	0	2	0	3	0	0	0	0	0	0	0	0	0	0	0	0	0	0	0	0	0	0	0	0	0	0	0	0	0	0	0	0	0	2	0
OTU433	2	1	0	0	1	1	0	0	0	4	9	62	0	1	5	2	2	0	0	0	0	0	0	3	36	1	3	0	0	7	1	0	0	1	2	0	3	4	0	1	0	1	0	0	3	4	9	1
OTU3629	3	4	0	2	1	0	0	5	3	0	1	0	2	5	0	1	0	4	3	4	0	2	1	2	3	3	3	0	2	3	1	1	0	0	0	6	1	1	3	1	0	6	1	1	3	2	1	1
OTU3620	0	0	0	0	0	0	0	0	0	0	0	0	0	0	0	0	0	0	0	0	0	0	0	0	0	0	0	7	0	0	0	0	0	0	0	0	0	0	0	0	0	0	0	0	0	0	0	0
OTU8756	0	0	0	0	0	0	0	0	0	0	0	0	3	0	0	0	0	0	0	0	0	0	0	0	0	0	0	0	0	0	0	0	0	0	0	0	0	0	0	0	0	0	0	0	0	0	0	0
OTU2573	12	1	2	2	1	12	0	6	10	1	4	16	7	2	5	3	0	0	0	5	0	2	3	5	3	4	8	5	9	2	1	2	1	7	5	0	3	8	2	5	0	4	0	0	4	3	2	1
OTU4812	0	0	0	1	0	0	10	1	0	0	0	0	0	0	0	0	1	0	0	0	0	0	0	0	0	0	0	0	0	0	0	0	0	0	0	1	0	0	0	0	0	1	0	0	0	0	0	0
OTU3841	3	0	0	0	0	0	0	0	0	0	1	0	0	0	0	0	3	0	0	1	0	0	0	0	0	0	0	0	0	0	1	0	3	6	0	2	2	1	0	0	0	0	0	0	3	2	4	0
OTU9570	0	0	0	0	0	0	0	2	0	1	0	0	0	0	0	0	0	0	0	0	0	0	0	0	0	0	0	0	1	0	0	1	0	0	0	0	0	0	1	0	1	0	0	0	0	0	0	0
OTU134	0	24	20	19	5	14	23	11	5	8	3	2	10	3	6	9	13	18	26	15	4	11	4	14	4	20	2	25	13	14	12	17	9	7	6	5	12	20	3	13	2	18	9	57	11	6	20	8
OTU137	1	6	24	2	23	90	149	3	21	3	1	3	1	3	0	1	0	3	1	1	0	11	0	0	0	9	0	2	0	1	0	90	0	29	1	2	0	3	1	1	0	3	0	0	1	3	3	14
OTU138	0	0	0	0	0	0	1	0	0	0	1	0	0	0	0	0	0	0	0	0	0	0	0	0	0	0	0	0	0	0	0	0	0	0	1	0	0	0	1	0	0	1	0	0	0	0	0	0
OTU139	0	18	4	10	3	4	6	29	23	0	0	0	0	0	0	26	55	33	43	8	131	37	0	0	0	20	1	7	12	0	0	1	0	2	0	25	1	0	24	45	1	33	22	3	2	0	0	1
OTU7364	0	0	0	1	0	0	0	0	1	0	0	0	0	0	0	0	0	1	6	0	0	0	0	0	0	1	0	0	1	0	0	0	0	0	0	0	0	0	0	0	0	0	2	0	0	0	0	0
OTU3549	0	0	0	1	0	0	0	0	0	0	0	0	0	0	1	0	0	0	0	0	0	0	0	3	0	0	0	0	0	0	0	0	0	0	0	0	0	0	0	0	0	0	0	0	0	4	0	0
OTU2109	0	0	1	0	0	0	1	3	1	0	0	0	0	0	0	0	2	4	0	0	8	2	0	0	0	2	0	1	0	0	0	0	0	0	0	0	0	0	0	1	0	3	1	0	0	0	0	0
OTU3545	0	1	0	0	0	0	0	0	0	0	0	0	1	1	2	0	0	2	0	0	0	0	0	1	0	2	1	0	0	1	1	0	0	0	1	0	5	0	0	0	0	0	0	0	0	0	1	0
OTU3540	0	1	0	0	0	5	2	0	0	0	0	0	0	0	0	0	0	1	0	0	0	0	0	0	0	0	0	2	2	0	0	1	0	0	0	0	0	0	0	0	0	3	0	0	0	1	0	0
OTU9597	1	0	0	2	0	0	0	0	0	0	0	0	0	0	0	2	0	0	1	1	0	1	0	0	1	2	0	0	0	0	0	0	0	1	0	1	0	1	2	1	0	0	0	0	0	0	0	0
OTU9599	0	0	0	2	0	0	0	0	0	0	0	0	2	0	0	0	0	0	0	0	0	0	0	0	0	0	0	0	0	0	0	0	0	0	1	0	0	0	0	0	0	0	0	0	1	0	0	3
OTU7006	4	0	0	0	0	0	0	1	0	0	0	3	0	0	4	0	1	0	0	1	0	0	0	2	3	0	0	0	2	0	0	0	0	1	0	0	1	0	0	0	0	0	0	0	0	0	0	0
OTU5375	2	0	0	0	0	0	0	0	0	0	0	0	0	0	6	0	0	0	0	0	0	0	0	0	0	0	0	0	0	0	0	0	0	0	1	0	0	0	0	0	0	0	0	0	0	0	0	0
OTU1089	0	0	1	0	0	24	0	0	0	0	0	0	0	0	0	0	0	0	0	0	0	0	0	0	0	0	0	0	0	0	0	0	0	0	0	0	0	0	1	1	0	0	0	0	0	0	0	0
OTU4350	0	0	0	0	0	0	0	0	0	0	0	0	0	0	0	0	0	0	0	0	3	0	0	0	0	0	0	0	0	0	0	0	0	0	0	0	0	0	0	0	1	3	0	0	0	0	0	0
OTU9051	0	1	0	0	1	2	0	0	0	0	0	0	0	0	0	3	0	0	0	0	0	0	0	0	0	0	0	1	1	1	0	0	0	0	0	0	1	2	1	0	0	0	0	0	0	0	0	0
OTU6483	0	2	0	0	0	0	0	0	0	0	0	0	0	0	1	0	0	0	0	0	0	0	0	1	0	0	1	0	0	0	0	0	0	0	1	0	0	0	0	0	1	0	1	2	0	0	1	0
OTU974	4	0	0	0	0	1	0	0	0	7	4	4	15	5	8	5	0	0	0	3	0	0	6	0	3	0	1	0	1	41	1	1	13	10	28	3	3	21	1	4	0	0	0	15	4	2	6	19
OTU6845	0	0	0	0	0	0	0	0	0	0	0	0	0	0	0	0	0	0	0	0	0	0	0	0	0	0	0	0	0	0	0	0	2	0	0	0	0	0	0	0	0	0	0	0	0	0	0	0
OTU1288	0	2	1	3	0	0	4	0	1	0	1	0	0	0	0	0	0	3	0	0	0	0	1	0	0	1	0	25	5	0	1	0	0	0	0	1	0	1	0	0	1	5	0	0	0	0	0	1
OTU8713	2	0	0	0	0	0	0	0	0	0	0	0	0	0	0	0	0	0	0	0	0	0	0	0	0	0	0	0	0	0	0	0	0	0	0	0	0	0	0	0	0	0	0	0	0	0	0	0
OTU2740	0	2	0	0	0	0	0	0	0	0	0	0	0	0	0	0	1	0	0	0	8	0	0	1	0	0	0	0	0	0	0	0	0	0	0	1	0	0	0	0	3	2	0	0	0	0	0	0
OTU1137	0	0	0	0	0	0	0	0	0	1	0	6	0	1	11	0	0	0	0	0	0	0	0	0	0	0	0	0	0	0	0	0	0	0	0	0	0	0	0	1	0	0	0	0	0	3	3	0
OTU7193	3	0	0	0	0	0	0	1	0	0	0	0	0	0	0	0	0	0	0	0	0	0	0	0	0	0	0	0	0	0	0	0	0	1	0	0	0	0	2	0	0	0	0	0	0	0	0	2
OTU7190	0	0	0	0	0	0	0	0	0	0	0	0	0	0	0	0	0	0	0	0	0	0	0	0	0	0	0	0	0	0	0	0	0	0	0	0	0	0	0	0	0	0	0	0	0	0	0	0
OTU7199	0	0	0	0	0	0	0	0	0	0	1	0	0	3	0	0	0	0	0	0	0	0	0	0	0	0	1	0	0	0	0	0	0	0	0	0	0	0	0	0	0	0	0	0	0	0	0	0
OTU5901	0	0	0	1	0	0	0	1	0	0	0	0	0	0	0	1	0	0	0	0	0	0	0	0	0	0	0	0	0	0	0	0	0	0	0	0	0	0	0	0	0	0	0	0	0	0	0	0
OTU5904	0	0	0	2	0	0	0	0	0	0	0	0	0	0	0	0	0	0	0	0	0	0	0	0	0	0	0	3	0	0	0	0	0	0	0	0	0	0	0	0	0	0	0	0	0	0	0	0
OTU6840	1	0	0	0	0	0	0	0	0	0	1	0	1	1	3	0	0	0	0	0	0	0	2	0	3	0	0	0	0	0	3	0	1	0	0	0	0	2	0	0	0	0	0	0	2	1	0	0
OTU9562	0	0	0	0	0	0	0	0	2	0	0	0	1	0	0	0	0	0	0	0	0	0	0	0	0	0	1	0	0	0	0	0	1	0	1	0	0	0	0	0	0	0	0	0	0	0	0	0
OTU7051	0	0	0	0	0	0	0	0	0	0	0	0	0	0	5	0	0	0	0	0	0	0	0	0	1	0	0	0	0	0	0	0	0	0	0	0	0	0	0	0	0	0	0	0	0	0	0	0
OTU6249	0	0	0	0	0	0	0	0	0	0	0	0	0	0	1	0	1	0	0	0	1	0	0	0	0	0	0	1	0	0	0	0	0	0	0	0	0	0	0	0	0	0	0	0	0	0	0	0
OTU3191	0	2	2	1	0	7	0	0	0	0	0	1	0	0	2	1	0	0	0	3	0	3	0	0	2	0	1	2	4	0	0	0	0	2	0	9	4	0	0	1	0	0	0	0	0	1	0	2
OTU3196	3	0	5	0	0	0	0	0	0	0	2	0	3	0	0	1	0	1	0	0	0	3	0	0	0	0	4	0	2	0	0	3	4	0	0	4	0	1	5	1	1	0	1	4	3	0	0	0
OTU3198	0	0	0	0	0	0	0	0	0	0	0	0	0	0	0	0	0	0	0	0	8	0	0	0	0	0	0	0	0	0	0	0	0	0	0	0	0	0	0	0	0	0	0	0	0	0	0	0
OTU6107	0	0	0	0	0	0	0	0	0	0	1	0	0	0	1	0	0	0	0	0	0	0	0	0	0	0	0	0	0	0	0	0	0	0	0	0	0	0	0	0	0	0	0	0	0	0	0	0
OTU3999	0	2	0	0	0	0	0	0	0	0	0	0	0	0	0	0	3	2	0	0	0	0	0	0	0	0	0	0	0	0	0	0	0	0	0	0	0	0	0	1	0	2	0	0	0	0	0	0
OTU3995	0	0	0	0	0	0	0	0	0	0	0	0	0	0	1	0	0	0	0	0	0	0	0	0	1	0	1	0	0	0	0	0	0	0	0	0	0	0	0	0	0	0	0	0	0	0	0	0
OTU1737	0	4	4	0	1	0	0	3	4	0	0	0	0	0	0	3	5	2	1	1	0	8	0	0	0	2	0	0	0	0	0	0	0	0	0	3	0	0	2	2	0	7	6	0	0	0	0	0
OTU1733	0	0	0	0	0	0	0	0	0	0	0	0	0	0	0	0	0	23	0	0	0	0	0	0	0	0	0	2	0	0	0	1	0	0	0	0	0	0	0	0	0	0	0	0	0	0	0	0
OTU5293	0	0	0	1	0	1	5	0	1	0	0	0	0	0	0	0	0	1	4	0	0	0	0	0	0	0	0	2	1	1	0	1	0	0	0	0	0	0	0	0	0	1	2	2	0	1	1	0
OTU7679	0	0	0	0	0	0	0	0	0	0	0	0	0	0	0	0	0	0	0	0	0	0	0	2	0	0	0	0	0	0	0	0	0	0	0	0	0	0	0	0	0	0	0	0	0	0	0	0
OTU7930	0	0	0	0	0	0	0	0	0	0	0	0	0	0	0	0	0	0	0	0	0	0	0	0	0	0	0	0	0	0	0	0	0	0	0	0	2	0	0	0	0	0	0	0	0	0	0	0
OTU8	476	2	1	2	16	17	63	12	1188	18	0	0	8	0	0	127	0	142	1	5	9	0	255	2	48	10	0	7	1	54	4	0	0	353	11	11	0	13	61	10	0	1	177	2	49	12	4	0
OTU6	50	33	56	67	365	58	502	184	203	77	408	1944	185	161	55	173	426	377	33	141	40	51	155	34	123	38	100	71	83	250	308	260	62	273	299	55	62	134	58	96	37	48	45	166	212	110	189	26
OTU7	111	156	7	20	114	25	76	110	1146	98	394	78	10	1	22	4	2	0	0	8	0	213	245	0	210	16	2	1	5	8	73	24	33	396	23	120	5	16	6	74	107	2	324	15	36	26	231	18
OTU4	14	8	10	64	151	75	12	268	48	3	10	21	3	22	170	56	4071	240	76	134	1781	81	318	5	341	169	6	23	32	19	838	5	54	34	5	72	92	8	80	90	1744	57	359	14	45	215	329	47
OTU1932	0	0	0	0	0	2	0	0	0	0	2	0	0	0	0	0	0	0	0	0	0	0	0	0	0	0	12	0	0	0	0	0	0	0	0	0	0	0	0	0	0	0	0	0	0	0	0	0
OTU3727	2	0	0	0	0	0	0	0	0	6	1	4	8	7	0	0	0	0	0	0	1	0	0	9	0	0	12	0	0	0	1	0	1	0	6	0	2	1	0	0	0	0	0	3	6	2	0	1
OTU6095	0	0	0	0	0	0	0	0	0	0	0	0	0	0	0	0	0	0	0	0	0	0	0	0	0	0	0	0	0	0	0	0	0	0	0	0	0	0	0	0	0	0	0	0	0	0	0	0
OTU8526	1	0	1	1	0	0	0	0	0	0	0	1	4	0	0	2	0	0	0	1	0	0	0	0	0	0	0	0	4	0	0	1	1	0	0	2	2	2	0	0	0	4	0	6	0	0	0	1
OTU8520	1	0	4	0	0	0	0	0	0	0	0	0	0	0	0	0	1	0	0	0	0	0	0	0	0	0	0	0	0	0	0	0	0	0	0	0	1	0	0	0	0	0	0	0	0	0	0	0
OTU3721	0	0	0	0	0	2	0	0	0	5	0	0	2	0	2	0	0	0	0	0	2	1	0	0	0	0	1	0	0	0	0	1	0	0	2	0	1	2	0	0	1	0	0	0	0	1	2	0
OTU3720	0	0	1	1	0	6	0	5	0	0	0	0	0	0	0	1	0	3	1	1	0	3	0	0	0	3	0	0	1	0	0	1	0	0	0	0	0	0	0	0	0	0	0	0	0	0	1	0
OTU4656	0	0	0	1	0	0	0	2	0	0	0	0	0	0	0	0	0	0	0	0	0	0	0	0	0	1	0	1	0	0	0	0	0	0	0	1	0	0	0	0	0	0	1	1	0	0	0	0
OTU4651	0	0	0	0	0	0	0	0	0	0	0	0	0	0	0	0	0	0	0	0	0	0	0	0	0	0	0	0	0	0	0	0	0	0	0	0	0	0	0	0	0	3	0	0	0	0	0	0
OTU4036	0	0	0	0	0	0	0	0	0	2	0	0	0	2	0	0	0	0	0	0	0	0	0	0	0	0	0	0	0	0	0	0	0	0	0	0	0	0	0	0	0	0	0	1	0	0	0	0
OTU4039	0	1	0	1	0	0	0	1	0	0	0	0	0	0	0	0	0	0	4	0	0	0	0	0	0	1	0	0	0	0	0	0	0	0	0	0	0	0	0	0	0	1	1	0	0	0	0	0
OTU2551	0	0	0	0	0	0	0	0	0	3	1	0	0	0	0	0	0	0	0	0	0	0	1	3	2	0	1	0	0	0	5	0	0	0	1	0	3	0	0	0	1	0	0	0	0	5	0	0
OTU2554	0	0	0	0	0	0	0	0	0	0	0	0	0	0	0	0	0	2	7	0	0	0	0	0	0	0	0	0	0	0	0	0	0	0	0	0	0	0	0	0	0	0	3	0	0	0	0	0
OTU483	0	0	0	6	0	0	0	3	36	0	0	0	0	0	0	1	6	57	201	0	0	1	0	0	0	20	0	4	3	0	0	0	0	0	0	0	0	0	2	6	0	16	113	0	0	0	0	0
OTU330	3	0	0	1	6	0	1	0	1	4	2	4	0	3	5	0	15	2	0	0	0	0	0	1	15	0	8	1	2	0	0	0	3	0	1	0	3	0	1	2	0	0	0	0	0	20	8	0
OTU1920	5	11	13	4	2	1	4	6	2	0	1	1	12	2	5	4	8	0	7	5	0	4	2	3	12	6	9	3	14	21	3	2	5	7	1	5	2	11	10	10	5	5	5	1	3	4	3	8
OTU1922	0	0	0	0	0	0	0	0	15	0	0	0	0	0	0	0	0	0	0	0	0	0	0	0	0	0	0	0	0	0	0	0	0	0	0	0	0	0	0	0	0	0	0	0	0	0	0	0
OTU1927	0	1	0	0	0	0	0	0	0	0	0	1	0	0	0	0	6	0	0	0	10	0	0	0	0	0	0	3	0	0	0	0	0	0	0	0	0	0	0	0	1	0	0	0	0	0	0	0
OTU152	15	22	5	15	12	22	1	14	2	8	30	13	0	23	97	23	81	33	17	17	20	7	229	18	143	11	20	3	11	8	182	1	55	20	17	22	70	22	28	19	66	20	20	57	23	43	129	4
OTU153	18	1	0	0	0	0	0	0	0	3	20	19	6	28	7	0	0	0	0	0	0	0	0	30	3	0	156	0	0	3	5	0	3	1	1	1	2	4	0	0	1	0	0	0	4	1	18	0
OTU151	3	38	27	27	5	3	24	11	14	0	1	0	4	4	3	11	12	7	22	12	72	12	4	9	3	37	1	20	43	2	14	14	8	0	0	14	8	5	23	15	18	15	24	146	1	3	3	28
OTU156	0	0	0	0	0	0	0	0	0	0	0	1	0	0	0	0	0	0	0	0	0	0	0	0	0	0	0	0	0	0	0	0	0	0	0	0	0	0	0	0	0	139	0	0	0	0	0	0
OTU4862	0	0	0	0	0	0	0	1	0	0	0	0	0	0	0	1	0	0	0	0	0	0	0	0	0	0	0	0	0	0	0	0	0	0	0	4	1	0	1	1	0	0	0	0	0	0	0	0
OTU6714	0	2	0	1	0	0	0	0	0	0	0	0	0	0	0	0	0	1	0	0	0	0	0	0	0	0	0	0	0	0	0	0	0	0	0	0	0	0	0	0	0	0	0	0	0	0	0	0
OTU5358	0	0	0	0	0	0	0	0	0	0	0	3	0	0	0	0	0	0	0	0	0	0	0	0	0	0	0	0	0	1	0	0	0	0	0	0	0	0	0	0	0	0	0	0	0	0	0	0
OTU5352	0	0	0	0	0	0	0	0	0	0	0	0	0	0	0	0	0	0	0	0	0	0	0	0	0	0	0	0	0	0	0	0	0	0	0	0	0	0	0	0	0	0	0	0	0	0	0	0
OTU5353	0	0	0	0	0	0	0	0	0	0	0	0	0	0	0	3	0	0	0	0	0	2	0	0	0	0	0	0	0	0	0	0	0	0	0	0	0	0	0	0	0	2	0	0	0	0	0	0
OTU4401	0	0	0	0	0	0	0	0	0	0	0	1	0	0	0	0	0	0	0	0	0	0	0	0	0	0	0	3	0	0	0	0	0	0	0	0	0	0	0	0	0	0	0	0	0	0	0	0
OTU4403	0	1	0	3	0	4	4	2	2	0	0	0	1	0	0	0	1	2	5	0	0	2	0	0	0	5	0	0	4	0	0	2	0	0	0	0	0	0	1	0	0	2	0	0	0	0	0	0
OTU8196	0	0	0	0	1	0	0	0	0	0	0	0	0	0	0	0	0	0	0	0	0	0	0	0	0	0	0	0	0	0	0	0	0	0	0	0	0	0	0	2	0	0	0	0	0	0	0	0
OTU9466	1	0	0	2	0	0	0	0	0	0	0	0	0	0	0	0	1	0	1	0	0	0	0	0	0	0	0	0	0	0	0	0	0	0	0	0	0	1	0	0	0	2	1	0	0	0	2	0
OTU8778	0	0	0	0	0	0	0	0	0	0	0	0	0	0	0	0	0	0	0	0	0	0	0	0	0	0	0	0	0	0	0	0	0	0	0	0	0	0	0	0	0	0	0	0	0	0	0	0
OTU9590	0	0	0	0	0	0	3	0	0	0	0	0	0	0	0	0	0	0	0	0	0	0	0	0	0	0	0	0	0	0	0	0	0	0	0	0	0	0	0	0	0	0	0	0	0	0	0	0
OTU1158	0	0	0	2	0	22	3	2	0	0	0	0	0	0	0	0	1	7	2	0	0	1	1	0	0	5	0	2	3	0	0	7	0	0	0	0	1	1	0	1	1	2	0	0	1	1	0	0
OTU1156	6	24	2	3	1	5	0	6	11	0	0	6	1	2	21	35	12	4	3	12	55	6	60	5	55	4	7	8	9	2	23	2	5	2	1	37	27	3	23	15	8	30	9	7	2	11	19	1
OTU3016	0	0	0	0	2	1	0	0	0	0	0	0	0	0	0	2	0	0	0	0	0	0	0	0	0	0	0	0	0	0	0	0	1	0	0	0	0	0	0	0	1	0	0	5	0	0	0	0
OTU3010	0	1	1	0	0	0	0	0	0	0	0	2	1	0	0	0	1	0	0	0	0	0	0	0	0	0	0	1	0	0	0	0	0	0	0	0	0	0	0	0	1	1	0	0	0	0	0	0
OTU7136	0	0	0	0	0	0	0	2	0	0	0	0	0	0	0	0	0	0	0	0	0	0	0	0	0	0	0	0	0	0	0	0	0	0	0	0	0	0	0	0	0	0	0	0	0	0	0	0
OTU7131	0	0	0	0	0	0	0	2	0	0	0	0	0	0	0	0	0	1	1	0	0	0	0	0	0	0	0	0	0	0	0	0	0	0	0	0	0	0	1	0	0	2	0	1	0	1	0	0
OTU817	2	0	0	0	0	0	0	0	0	0	1	2	0	0	29	0	0	0	0	0	0	0	38	0	36	0	3	0	0	0	24	0	1	0	0	0	11	0	0	0	8	0	0	0	0	8	7	0
OTU819	0	1	26	7	5	24	0	3	4	0	0	0	0	1	0	1	0	3	4	1	0	8	0	0	0	5	0	8	3	6	1	3	0	0	0	4	0	0	1	2	1	6	5	7	1	0	1	4
OTU818	10	3	3	4	16	16	4	21	4	3	1	6	2	2	1	15	2	3	1	10	15	6	0	3	18	1	1	10	6	1	0	7	2	48	6	0	6	5	11	4	0	21	2	0	4	12	0	0
OTU7380	1	0	0	0	0	0	0	0	0	0	1	0	0	0	0	0	0	0	0	0	0	0	0	0	1	0	0	0	0	0	0	0	0	0	0	0	0	0	0	0	0	0	0	0	0	0	0	0
OTU5722	0	0	0	0	0	0	0	0	0	0	2	0	0	0	0	0	0	0	0	0	0	0	0	0	0	0	4	0	0	0	0	0	0	0	0	0	0	0	0	0	0	0	0	0	0	0	1	0
OTU5727	0	0	0	0	1	0	0	0	0	0	0	0	0	0	0	1	0	2	1	0	0	0	0	0	0	1	0	0	0	0	0	1	0	0	0	1	0	0	0	1	0	0	1	0	0	0	0	0
OTU1431	0	0	0	0	0	0	0	0	0	0	0	0	0	0	0	0	0	0	0	25	0	0	0	1	0	0	0	0	0	3	2	0	0	0	1	0	0	1	3	0	1	0	0	0	0	0	0	6
OTU1430	0	2	0	0	0	0	0	1	0	5	6	0	0	0	3	1	0	0	0	0	0	0	0	1	2	0	2	0	1	0	1	0	0	29	1	0	0	1	0	3	1	0	0	0	1	0	10	0
OTU7652	0	0	0	0	0	0	0	0	0	0	0	0	0	0	0	0	0	0	0	0	0	0	0	0	0	0	0	0	0	0	0	0	0	0	0	0	0	0	0	0	0	0	0	0	0	0	0	0
OTU9148	0	0	0	0	0	0	0	0	0	0	0	0	0	0	0	0	0	0	0	0	0	0	0	0	0	0	0	0	0	0	0	0	0	0	0	0	0	0	0	0	0	0	0	0	0	0	0	1
OTU1388	0	15	10	6	0	8	2	13	4	2	2	1	7	5	0	2	6	2	7	3	6	5	5	6	4	11	2	7	3	3	8	12	8	2	3	8	12	6	4	7	8	5	12	20	5	1	2	11
OTU4094	0	1	0	0	0	0	0	0	0	1	0	0	0	1	0	0	0	0	0	0	0	0	0	7	0	0	3	0	0	0	0	0	3	0	0	0	1	1	0	1	0	0	0	4	0	0	1	2
OTU6520	0	0	0	0	0	0	0	0	0	0	0	1	0	0	1	0	0	0	0	0	0	0	0	0	0	0	1	0	0	2	1	0	0	0	0	0	2	0	0	0	1	0	0	0	1	0	0	0
OTU8549	0	0	0	0	0	0	0	0	0	0	0	0	0	0	0	0	0	0	0	0	0	2	0	0	0	0	0	0	0	0	0	0	0	0	0	0	0	0	0	0	0	0	0	0	0	0	0	0
OTU4675	0	0	0	0	0	0	0	0	0	0	0	0	0	0	1	0	0	0	0	0	0	0	0	0	0	0	0	0	0	0	0	0	0	0	0	0	0	0	0	0	0	0	0	0	0	0	0	0
OTU4672	0	0	0	0	0	0	0	0	1	0	0	0	0	0	0	0	1	0	0	0	4	0	0	0	0	0	0	5	2	0	0	0	0	1	0	0	0	0	0	0	1	0	0	0	0	0	0	1
OTU9449	0	0	0	0	0	0	0	0	0	0	0	2	0	0	0	0	0	0	0	0	0	0	0	0	0	0	0	0	0	0	0	0	0	0	0	0	0	0	0	0	0	0	0	0	0	0	0	0
OTU9116	0	0	0	0	0	0	0	0	0	0	0	0	0	0	0	0	0	0	0	0	0	0	0	0	0	0	0	0	0	0	0	0	0	0	0	0	0	0	0	0	0	0	0	0	0	0	0	0
OTU9117	0	0	0	0	0	0	0	0	0	0	0	0	0	0	0	0	0	0	0	0	0	0	0	0	0	0	0	0	0	1	0	0	0	0	1	0	0	0	0	0	0	0	0	4	0	0	0	2
OTU9113	0	0	0	0	0	0	0	0	0	0	0	0	0	0	0	0	0	0	0	0	0	0	0	0	0	0	0	0	0	0	0	0	0	0	0	0	0	0	0	0	0	0	0	0	0	0	0	0
OTU2812	0	0	0	0	0	0	0	0	0	0	0	0	0	0	0	0	0	0	0	0	0	0	0	0	0	0	0	0	0	6	0	0	4	0	0	0	0	0	0	0	0	0	0	0	0	0	0	0
OTU99	1	0	0	1	0	50	0	0	0	41	0	0	1	0	1	134	0	0	0	0	0	0	0	0	190	2	1	0	0	17	0	1	53	174	6	0	4	31	0	0	0	0	63	0	5	1	0	8
OTU94	38	2	14	2	5	3	0	0	2	113	8	230	6	1	9	3	4	0	0	0	0	0	0	0	19	0	4	0	0	21	18	43	2	10	7	0	5	6	0	0	0	0	0	0	0	3	0	0
OTU95	9	92	15	17	46	27	3	31	25	17	11	4	14	1	103	73	48	35	49	25	29	33	40	11	27	23	32	14	35	0	110	38	33	0	25	66	95	39	44	73	105	35	121	7	5	113	19	19
OTU96	37	0	0	0	6	0	0	0	0	0	0	203	0	0	0	0	0	0	0	0	0	66	0	0	0	0	0	0	0	0	0	150	0	0	0	0	0	0	0	0	0	0	0	0	0	0	0	0
OTU90	23	2	8	3	67	25	16	7	9	24	1	5	2	0	4	11	2	19	7	2	11	7	0	0	10	2	2	32	2	2	2	5	1	259	1	1	1	14	1	8	1	8	43	0	1	6	0	0
OTU3437	0	13	0	0	0	0	0	0	0	0	0	0	0	0	0	0	0	0	0	0	0	0	0	0	0	0	0	0	0	0	0	0	0	0	0	0	1	0	0	0	0	43	0	0	0	0	0	0
OTU4356	0	0	0	0	0	0	0	0	0	0	0	0	1	0	0	0	0	0	0	0	0	0	0	0	0	0	0	0	0	0	0	0	0	0	0	0	0	0	0	0	0	0	0	4	4	0	0	1
OTU315	35	4	1	1	1	0	0	2	4	1	17	22	8	52	7	22	10	0	0	15	0	1	3	18	12	1	11	2	75	20	30	1	13	3	20	12	4	7	8	26	2	25	2	0	44	11	62	5
OTU9729	0	0	0	0	0	0	2	0	2	0	0	0	0	0	0	0	2	1	1	0	0	1	0	0	0	4	0	0	0	0	0	0	0	0	0	0	0	0	1	1	0	0	0	0	0	0	0	0
OTU9650	0	0	2	0	0	0	0	0	0	0	0	0	0	0	0	0	0	0	0	0	0	0	0	0	0	0	0	0	0	0	0	0	0	0	0	0	0	0	0	0	0	0	0	0	0	0	2	0
OTU2142	0	0	0	0	0	0	0	0	6	0	0	0	0	0	0	0	0	0	12	0	0	0	0	0	0	0	0	0	0	0	0	0	0	0	0	0	0	0	0	0	0	0	1	0	0	0	0	0
OTU2143	0	0	0	0	0	0	0	0	0	0	0	1	0	0	1	0	0	0	0	0	0	0	1	0	0	0	0	0	0	0	0	0	0	0	0	0	0	0	0	0	0	0	0	0	0	3	5	0
OTU178	4	14	24	9	48	23	2	31	8	3	5	71	5	8	1	13	3	3	3	13	0	134	1	2	4	21	7	47	9	25	2	12	4	2	10	7	0	12	7	9	1	11	7	0	15	4	8	3
OTU9082	63	12	30	20	60	20	31	53	22	28	23	64	12	2	22	40	15	50	2	7	1	4	66	1	113	12	6	10	0	26	62	20	46	119	25	16	17	29	16	65	8	9	46	15	15	18	80	12
OTU9081	1	0	0	0	0	0	0	0	0	0	0	0	0	0	1	0	0	0	0	0	0	0	0	0	0	0	0	0	0	0	0	0	0	0	0	0	0	0	0	0	0	0	0	1	0	2	0	0
OTU6033	0	0	0	0	0	0	0	0	0	0	0	0	0	1	0	0	0	0	0	0	0	0	2	0	0	0	0	0	0	0	0	0	0	0	0	0	0	0	0	0	0	0	0	0	0	0	0	0
OTU6732	0	1	0	0	0	1	0	0	0	0	0	0	0	0	0	2	0	1	3	0	0	0	0	0	0	1	0	0	0	0	0	0	0	0	0	1	0	0	0	0	0	0	0	0	0	0	0	0
OTU2858	0	0	0	0	0	0	0	0	0	1	0	0	0	0	0	0	0	0	0	0	0	0	0	0	0	0	0	0	0	0	0	0	0	0	0	0	0	0	0	0	0	0	0	0	0	0	0	0
OTU8282	0	0	0	0	0	0	0	0	0	0	0	0	0	0	0	0	0	0	0	0	0	0	0	0	0	0	0	0	0	0	0	0	0	0	0	0	0	0	0	0	0	0	0	0	0	0	0	0
OTU4466	0	0	0	0	0	0	0	0	0	0	0	0	0	0	0	0	0	0	0	0	0	0	0	0	0	0	1	0	0	0	0	0	0	0	0	0	0	0	0	0	0	0	0	0	0	0	0	0
OTU4464	0	0	0	0	0	0	1	0	0	0	3	0	0	1	0	0	1	0	1	0	0	0	0	4	0	0	4	0	0	1	0	2	0	0	0	0	0	0	0	1	0	0	0	0	0	0	2	0
OTU2701	0	0	0	0	0	0	0	7	0	0	0	0	0	0	1	0	0	0	0	0	0	0	0	0	0	0	0	0	0	0	0	0	0	0	0	0	0	0	0	0	0	0	0	0	0	0	0	0
OTU2702	0	0	7	0	4	0	0	0	0	0	0	0	0	0	0	0	0	0	0	0	0	0	0	0	0	0	0	0	0	0	0	2	0	0	0	0	0	0	0	0	0	0	0	0	0	0	0	0
OTU4282	0	1	0	1	0	0	0	0	0	0	0	0	1	0	0	0	0	0	0	0	0	0	0	1	0	0	0	0	0	0	1	0	0	0	0	0	0	0	0	0	0	0	0	0	0	0	0	0
OTU3036	16	0	0	2	0	0	0	0	0	0	0	0	0	0	1	0	0	3	0	1	0	0	0	0	5	8	0	1	0	0	1	0	0	0	0	0	0	0	0	1	1	0	0	0	0	2	0	0
OTU3038	0	0	0	0	0	0	7	0	0	0	0	1	0	0	0	0	1	0	0	0	0	0	0	0	0	0	0	0	0	2	0	0	0	0	0	0	0	0	0	0	0	0	0	0	0	0	0	1
OTU3154	0	1	0	0	1	1	0	0	2	0	0	0	0	0	0	0	0	8	1	0	0	1	0	0	0	1	0	1	0	0	0	0	0	0	0	0	0	0	0	0	0	5	0	0	0	0	0	0
OTU781	0	6	1	0	0	0	0	3	1	0	3	2	1	6	0	2	1	1	0	4	0	0	1	28	2	0	0	4	3	1	0	0	0	2	1	1	0	4	1	3	0	29	1	0	2	0	22	0
OTU9626	0	0	0	0	0	0	1	0	1	0	0	0	0	0	0	0	0	0	6	0	0	0	0	0	0	0	0	0	0	0	0	0	0	0	0	0	0	0	0	0	0	0	0	0	0	0	1	0
OTU5259	0	0	0	0	0	0	0	0	0	0	0	0	0	0	0	0	0	0	0	0	0	0	0	0	0	0	0	0	3	0	0	0	0	0	1	0	0	0	0	0	0	0	0	0	4	0	0	0
OTU5257	1	0	0	0	0	0	0	0	0	0	0	0	0	0	1	0	0	0	0	0	0	0	0	0	0	0	1	0	0	0	0	0	0	0	0	0	0	0	0	0	0	0	0	0	0	0	0	0
OTU5256	0	0	0	0	0	0	0	0	0	0	0	0	0	0	3	0	0	0	0	0	0	0	0	0	0	0	0	0	0	0	3	0	4	0	0	0	0	0	0	0	0	0	0	0	3	0	0	0
OTU5252	0	0	0	0	0	0	0	0	0	0	0	0	0	0	0	0	5	0	0	0	0	0	0	0	0	0	0	0	0	0	0	0	0	0	0	0	0	0	0	0	0	0	0	0	0	0	0	0
OTU5250	0	0	0	0	0	0	0	0	1	0	0	0	1	0	1	1	0	0	0	0	0	0	0	0	0	0	0	1	0	0	0	1	0	0	0	0	0	2	0	0	0	0	0	2	0	1	0	0
OTU1410	6	8	5	2	2	1	2	3	4	2	2	6	1	1	5	10	7	3	0	2	20	5	22	5	7	1	4	6	4	0	6	1	2	0	0	8	3	0	5	8	2	9	4	4	6	2	11	0
OTU4641	0	0	0	5	0	0	0	0	0	0	0	0	0	0	0	0	0	0	0	1	0	0	0	0	0	0	0	0	0	0	0	0	0	0	0	0	0	0	0	0	0	0	0	0	0	0	0	0
OTU7996	0	0	6	1	1	1	0	0	0	0	0	1	1	1	0	0	1	0	0	4	0	0	0	0	0	1	1	0	0	1	0	0	0	2	0	0	0	3	0	0	0	0	0	0	0	1	0	1
OTU7997	0	0	0	0	0	0	0	0	0	0	0	0	0	0	0	1	0	0	0	0	0	0	0	0	1	0	0	0	0	0	0	0	0	0	0	0	0	0	0	0	0	0	0	0	0	0	0	0
OTU7991	0	0	0	0	0	0	0	0	0	0	0	0	0	0	0	0	0	0	0	0	0	0	0	0	0	0	0	0	0	0	0	0	0	0	0	0	0	0	0	0	0	0	0	0	0	0	0	0
OTU8361	0	0	0	1	0	0	0	0	0	0	0	0	0	0	0	1	0	0	0	0	0	0	0	0	0	0	0	0	0	0	0	0	0	0	0	0	0	0	0	1	0	0	0	0	0	0	0	0
OTU4070	0	0	0	0	0	0	0	0	0	0	0	0	0	0	0	0	0	0	0	0	0	0	0	0	0	0	0	0	0	0	0	0	0	0	0	0	0	0	0	0	0	1	0	0	4	0	0	0
OTU4611	0	0	0	0	0	0	0	0	0	0	0	0	0	0	0	0	0	0	0	0	0	0	0	0	0	0	1	0	0	0	0	0	0	0	0	0	0	0	0	0	0	0	0	0	0	0	0	1
OTU7372	1	0	0	0	0	0	0	1	0	0	0	0	2	0	0	0	0	0	0	0	0	0	0	0	0	0	1	0	0	1	0	0	0	0	0	0	0	1	1	0	0	0	0	0	0	0	0	0
OTU2514	1	0	0	0	0	0	0	0	0	7	0	0	0	0	0	0	1	0	0	2	0	0	0	0	0	0	0	0	0	0	0	0	0	1	0	0	0	5	0	0	0	0	0	0	2	0	0	4
OTU1786	2	13	11	8	8	15	12	11	11	0	1	0	14	1	1	11	9	7	16	9	4	26	4	2	5	21	0	31	22	3	3	10	5	0	1	11	2	5	12	12	4	18	14	0	3	3	0	17
OTU1969	3	0	0	0	0	0	1	0	0	0	1	0	1	4	2	1	0	1	0	1	2	0	6	1	9	0	1	0	2	0	4	0	1	0	1	3	3	0	0	0	0	4	1	1	0	1	2	0
OTU1966	1	7	2	0	0	0	0	0	1	2	1	2	4	1	6	0	0	0	0	1	0	0	1	1	1	0	14	2	1	2	0	0	1	0	0	0	1	4	0	0	0	6	0	0	1	3	0	1
OTU1961	0	0	0	0	0	0	1	1	0	0	0	0	0	0	0	0	1	0	0	0	8	0	0	0	0	1	0	0	0	0	0	0	0	0	0	1	0	0	0	0	0	0	1	0	0	0	0	0
OTU1962	0	0	0	0	0	0	0	0	0	0	0	0	0	0	0	0	0	0	0	0	8	0	0	0	0	0	0	0	1	0	0	0	0	0	0	0	0	0	0	0	1	0	0	0	0	0	0	0
OTU7741	0	0	0	0	0	0	0	0	0	0	0	0	0	0	0	0	0	0	0	0	0	0	0	0	0	0	0	0	0	0	0	0	0	0	0	0	0	0	0	0	0	0	0	0	0	0	0	0
OTU7747	0	0	0	0	0	0	0	0	0	0	0	0	0	0	0	0	0	0	0	0	0	0	0	0	0	0	0	0	0	0	0	0	1	0	0	0	0	0	0	0	0	2	0	0	0	0	0	0
OTU3875	0	0	6	0	1	0	7	0	0	1	0	0	3	0	0	0	0	0	0	0	0	0	0	0	0	0	2	0	0	0	0	3	1	0	0	0	0	0	0	0	1	0	0	1	0	0	0	0
OTU8109	0	0	0	0	0	0	0	0	0	0	0	0	0	0	0	0	0	0	0	0	0	0	0	0	0	0	0	0	0	0	0	0	0	0	0	0	0	0	0	0	0	0	0	0	0	0	0	0
OTU373	1	2	6	4	13	44	4	6	0	0	0	0	3	0	8	8	6	8	7	4	1	4	67	0	2	4	0	3	2	6	4	2	2	52	1	2	1	1	6	3	4	4	38	4	0	5	6	7
OTU379	0	15	0	6	3	0	9	9	10	6	30	0	43	20	0	7	0	125	0	3	19	8	0	3	0	135	25	4	3	2	1	5	7	0	15	3	5	4	5	3	20	7	7	3	24	3	0	3
OTU4277	0	0	0	0	0	0	0	0	0	0	0	0	2	0	0	0	0	0	0	0	8	0	0	0	0	0	0	0	0	0	0	0	0	0	0	0	0	0	0	0	0	1	0	0	0	0	0	0
OTU3839	0	0	1	0	0	0	1	0	0	0	0	0	1	0	0	1	1	0	0	1	0	0	0	0	0	0	0	0	0	0	0	1	0	0	1	0	0	0	0	0	0	4	0	0	1	0	1	0
OTU197	0	0	0	0	0	0	0	0	0	1	3	0	0	1	0	0	0	0	0	0	0	0	0	3	0	0	2	0	0	0	0	0	0	0	0	0	0	0	0	0	0	0	0	0	0	0	0	0
OTU6750	0	0	0	0	0	0	0	0	0	0	0	0	0	0	0	0	0	0	0	0	0	2	0	0	0	0	0	0	0	0	0	0	0	0	0	0	0	0	0	0	0	0	0	0	0	0	0	0
OTU6759	0	0	0	0	0	0	0	0	0	0	0	0	0	0	0	0	0	0	0	0	0	0	0	0	0	0	0	0	0	0	0	0	0	0	0	0	0	0	0	0	0	0	0	0	0	0	0	0
OTU997	0	0	0	20	0	0	0	0	0	0	0	0	1	1	1	0	0	2	1	0	0	0	0	1	1	0	0	0	2	0	0	0	0	0	0	0	1	1	0	1	0	2	0	0	0	1	0	0
OTU992	0	0	6	0	5	1	0	0	3	0	0	0	2	0	31	1	0	0	0	1	0	0	0	0	0	0	0	0	0	1	25	0	0	5	0	0	0	0	4	2	2	0	0	2	0	6	0	2
OTU991	15	3	0	0	1	0	1	0	0	2	5	6	2	7	6	0	1	0	0	3	0	0	0	6	1	0	0	0	1	1	0	0	0	0	1	1	2	8	0	5	0	6	1	0	5	9	18	0
OTU9602	0	0	0	0	0	0	0	0	0	0	0	0	0	0	0	0	0	0	0	0	0	0	0	0	0	0	0	0	0	0	0	0	0	0	0	0	0	0	0	0	0	0	0	0	0	0	0	0
OTU2728	0	3	1	2	2	2	1	1	2	0	0	2	0	0	2	8	3	7	2	2	21	2	0	0	6	1	1	1	3	0	9	0	1	0	0	6	2	0	4	2	2	3	4	0	1	1	3	0
OTU2723	1	1	3	2	0	7	1	0	0	2	2	0	4	5	1	0	0	0	0	1	0	0	2	5	3	1	0	0	1	7	11	2	3	0	4	2	8	5	1	1	5	0	1	10	9	3	0	2
OTU1194	6	5	6	9	22	4	4	5	0	4	3	3	4	2	7	5	1	2	3	1	6	1	0	6	0	4	1	8	9	1	8	4	0	0	0	2	2	10	0	4	1	1	3	4	1	2	1	6
OTU1196	0	0	0	0	0	0	0	0	0	5	0	0	0	0	0	0	0	0	0	0	0	0	0	0	0	0	0	0	0	0	0	0	0	0	0	0	0	0	0	0	0	0	0	0	0	0	0	0
OTU3582	0	0	0	0	0	0	0	0	0	0	0	0	0	0	0	0	0	0	0	0	4	0	0	0	0	0	0	0	0	0	0	0	0	0	0	0	0	0	0	0	0	0	0	0	0	0	0	0
OTU9222	0	0	1	1	0	0	0	0	0	0	0	0	0	0	0	0	0	0	1	0	0	1	0	0	0	0	0	2	1	0	0	0	0	0	0	0	0	0	0	0	0	0	0	0	0	0	0	0
OTU7047	0	1	0	0	0	0	0	0	0	0	0	0	0	0	0	0	0	0	0	0	0	0	0	0	0	0	0	0	0	0	0	0	0	0	0	0	0	0	0	0	0	0	0	0	0	0	0	0
OTU3059	12	0	3	1	1	0	0	3	1	4	3	0	0	1	12	0	6	0	1	3	9	0	0	5	0	1	1	1	3	2	2	1	1	2	0	0	5	7	0	2	1	1	0	3	5	4	5	11
OTU1753	55	12	23	32	6	1	24	10	0	14	17	18	4	62	22	15	17	4	13	10	0	17	3	20	21	24	75	0	0	3	24	13	8	8	14	16	21	27	19	15	26	5	31	3	50	17	122	7
OTU1759	0	0	0	0	0	0	0	0	0	0	2	0	1	0	6	0	1	0	0	0	0	0	0	1	1	0	3	0	0	0	0	0	0	0	0	0	0	0	0	0	0	0	0	0	0	1	0	0
OTU2269	0	0	0	0	0	0	0	0	0	0	0	0	0	0	0	0	0	0	0	0	0	0	0	0	0	0	0	0	0	0	0	0	0	0	0	0	0	0	0	0	0	12	0	0	0	0	0	0
OTU2263	5	0	0	0	0	0	0	0	0	0	2	3	1	0	0	0	0	0	0	0	0	0	0	0	0	0	0	0	0	0	0	2	0	0	0	0	0	11	0	0	0	0	0	0	0	1	0	0
OTU2261	0	0	0	10	0	0	0	0	0	0	3	0	0	8	0	0	0	0	0	0	0	0	0	0	0	3	11	0	0	0	0	0	0	0	0	0	1	1	2	0	0	0	0	0	20	3	0	0
OTU5271	0	0	0	0	0	0	0	0	0	0	0	0	0	0	0	0	0	0	0	0	6	0	0	0	0	0	0	0	0	0	0	0	0	0	0	0	0	0	0	0	0	0	0	0	0	0	0	0
OTU5272	0	0	0	0	0	0	0	0	0	0	0	0	0	0	0	0	0	0	0	0	0	0	0	0	0	0	0	6	0	0	0	0	0	0	0	0	0	0	0	0	0	0	0	0	0	0	0	0
OTU5274	1	0	0	0	0	0	0	0	0	0	0	0	0	0	0	0	0	0	0	0	0	0	0	0	0	0	0	0	0	0	0	0	0	0	0	0	0	0	0	0	0	0	0	0	0	0	0	1
OTU5277	1	0	0	0	0	0	0	2	0	0	0	0	0	0	0	0	1	0	0	0	0	0	0	0	0	0	0	0	0	1	0	0	0	0	0	0	0	0	0	1	0	0	0	1	0	1	0	3
OTU7695	0	0	0	0	0	3	0	0	0	0	0	0	0	0	0	0	0	0	0	0	0	0	0	0	0	0	0	0	0	0	0	0	0	0	0	0	0	0	0	0	0	0	0	0	0	0	0	0
OTU4056	0	0	0	0	0	4	0	0	0	0	0	0	0	0	0	0	0	0	0	0	0	0	0	0	0	0	0	0	0	0	0	0	0	0	0	0	0	0	0	0	0	0	0	0	0	0	0	0
OTU4058	0	1	0	0	1	0	2	2	0	0	0	0	1	0	0	0	1	0	0	0	0	0	0	0	0	0	0	0	0	1	0	1	0	1	0	1	0	0	0	0	0	0	0	5	0	0	0	1
OTU4583	0	0	0	0	0	0	0	0	0	0	0	0	0	0	0	2	0	0	0	0	0	0	0	0	0	0	0	0	0	0	0	0	0	0	0	4	0	0	0	0	0	0	0	0	0	0	0	0
OTU5181	0	0	0	0	0	0	0	0	0	0	0	0	0	2	1	0	0	0	0	0	0	0	0	5	1	0	0	0	0	0	0	0	0	0	0	0	0	0	0	0	0	0	0	0	1	0	0	0
OTU5187	0	0	2	1	0	4	0	0	1	0	0	0	0	0	0	0	1	1	0	2	0	0	0	0	0	0	0	1	0	0	0	0	0	1	0	0	0	0	0	0	0	0	0	5	0	3	0	1
OTU5186	2	0	0	0	0	0	0	0	0	0	0	3	2	0	0	0	0	0	0	0	0	0	0	0	0	0	1	0	0	0	0	0	0	0	0	0	0	2	0	0	0	0	1	0	0	0	0	0
OTU4100	0	0	0	0	0	0	0	0	0	0	0	0	1	0	0	0	0	0	0	1	0	0	0	0	0	0	0	0	0	0	0	0	0	0	0	0	2	0	0	0	0	0	0	0	0	1	0	4
OTU5188	2	2	1	2	0	6	4	0	1	3	7	2	1	3	1	1	1	1	4	1	9	3	0	4	10	0	4	0	2	2	3	4	0	21	1	3	2	2	8	4	2	3	1	0	2	1	5	3
OTU4101	0	0	0	0	0	0	0	0	0	3	2	0	0	0	0	0	1	0	1	0	0	0	0	0	0	0	4	0	0	0	0	0	0	0	0	0	0	0	0	0	0	0	0	0	0	0	0	0
OTU4631	0	0	0	0	0	0	0	0	0	0	0	0	0	0	0	0	0	0	0	0	0	0	0	0	0	0	0	0	0	0	0	0	0	0	0	0	0	0	0	0	0	0	0	0	0	0	2	0
OTU4634	0	0	0	0	0	0	0	1	0	0	0	0	0	0	0	0	0	0	0	0	0	0	0	0	0	0	0	0	0	0	0	0	0	0	0	0	0	0	0	1	0	0	0	0	0	0	0	0
OTU4558	0	0	0	0	1	0	0	0	0	3	0	0	0	0	0	0	0	0	0	0	0	0	0	0	0	0	0	1	1	0	0	0	0	0	1	0	0	0	0	0	0	0	0	0	0	0	0	0
OTU1035	0	0	0	0	0	0	0	0	0	1	0	1	3	8	0	0	0	0	0	0	0	0	1	0	1	0	0	0	0	5	2	0	2	0	4	0	1	1	0	0	0	0	0	0	3	1	0	0
OTU5868	0	0	0	0	0	0	2	0	0	0	0	0	0	0	0	0	0	3	4	1	0	1	0	0	0	2	0	6	0	0	0	0	0	0	0	0	0	0	0	1	0	0	1	0	0	0	0	0
OTU5864	0	0	0	0	0	4	0	1	0	0	0	0	0	0	0	0	0	0	0	0	0	2	0	0	0	0	0	1	0	0	0	0	0	1	0	0	0	0	0	0	0	0	0	0	0	0	0	1
OTU6989	0	0	1	0	0	0	0	1	0	0	0	0	0	0	0	0	0	0	1	0	0	0	0	0	0	2	0	1	0	0	0	0	0	1	0	0	0	0	0	0	0	0	0	0	0	0	0	0
OTU6984	0	2	0	1	0	0	0	1	0	0	0	0	0	0	0	2	0	0	0	1	0	1	0	0	0	1	0	0	0	0	0	0	0	0	0	0	0	0	0	0	0	0	0	1	0	0	0	0
OTU7452	0	0	0	0	0	0	0	0	0	0	0	0	0	0	0	0	0	0	0	0	0	0	0	0	0	0	0	0	0	0	0	0	0	0	0	0	0	2	0	0	0	0	0	0	0	0	2	0
OTU7458	0	1	0	1	0	0	1	1	1	0	0	0	0	0	0	0	1	1	0	0	6	1	0	1	0	0	4	3	1	0	0	0	1	0	0	0	1	0	0	0	0	2	2	0	1	0	0	0
OTU6369	0	0	0	0	0	0	0	0	0	0	0	0	0	0	0	0	0	0	0	0	0	0	0	0	0	0	1	0	0	0	1	0	0	0	0	0	0	1	0	0	0	0	0	0	0	0	1	0
OTU7016	2	0	1	0	0	0	0	0	0	1	1	0	1	1	6	1	0	0	0	1	0	0	0	1	0	0	4	0	0	0	0	1	3	1	1	0	2	0	0	0	1	0	0	0	0	2	1	0
OTU357	0	7	43	23	5	50	73	13	10	6	4	2	20	3	3	7	2	8	6	8	21	11	1	4	4	23	1	1	6	19	9	26	10	1	15	15	12	15	15	2	17	23	13	9	12	10	2	30
OTU3850	0	1	0	0	0	0	0	0	0	0	0	0	1	0	3	0	0	0	0	0	0	0	0	1	0	0	0	0	1	1	0	0	0	0	0	0	2	0	0	0	0	0	0	0	1	1	0	0
OTU8174	1	0	0	0	0	0	0	0	0	0	0	0	0	0	0	0	0	0	0	0	0	0	0	0	0	0	0	0	0	5	0	0	0	0	0	0	0	0	0	0	0	0	0	0	0	0	0	0
OTU4808	0	0	0	0	0	0	0	0	0	0	0	0	0	0	0	0	0	0	0	0	0	0	0	0	0	0	0	0	0	0	0	0	0	0	0	0	0	0	0	0	0	0	0	0	0	1	0	0
OTU6770	1	4	2	4	1	5	5	4	3	1	1	0	0	2	0	5	2	10	14	1	27	3	1	0	1	9	0	4	6	0	1	1	1	0	1	8	0	2	3	2	9	5	4	0	0	0	1	1
OTU8246	3	0	0	0	0	0	0	0	0	0	0	0	0	0	0	0	0	0	0	1	0	0	0	0	0	1	0	0	0	0	0	0	0	0	0	0	0	0	0	0	2	0	0	0	0	0	0	0
OTU5518	1	1	1	0	0	0	1	1	0	1	0	0	2	0	1	0	0	1	0	0	0	0	0	2	0	0	1	0	0	3	0	0	0	3	0	1	0	0	0	0	0	2	1	0	0	1	0	1
OTU5049	3	1	0	0	0	0	0	0	0	1	1	1	0	3	4	0	0	0	0	1	0	1	5	0	12	1	0	0	0	0	4	0	2	3	2	0	3	0	0	0	0	0	0	0	1	3	4	0
OTU5047	0	0	0	0	0	0	0	0	0	0	0	0	0	0	0	0	0	0	0	0	0	0	0	0	0	0	0	0	0	0	0	0	0	0	0	0	0	0	0	0	0	0	0	0	0	0	0	0
OTU1204	0	0	2	0	0	0	0	0	0	0	0	0	0	0	0	0	0	0	0	0	0	0	0	0	0	0	0	0	0	0	0	17	0	0	0	0	0	0	0	0	0	0	0	0	0	0	0	0
OTU1205	0	0	0	0	0	0	0	0	0	0	0	0	0	0	0	0	0	0	0	0	0	0	0	0	0	0	0	0	0	0	0	0	0	0	0	0	0	0	0	0	0	0	0	0	0	0	0	0
OTU2891	0	0	0	0	0	0	0	0	0	0	0	0	0	0	1	0	0	0	0	1	0	0	0	0	0	0	0	0	0	0	0	0	0	0	0	0	0	0	0	0	4	0	0	0	0	0	0	0
OTU8799	0	0	0	0	0	0	0	1	0	0	0	0	0	0	0	0	0	0	0	0	0	0	0	0	0	0	0	0	0	0	0	0	1	0	1	0	0	1	0	0	1	0	0	0	0	0	0	2
OTU7916	0	0	0	1	0	0	0	0	0	0	0	0	0	1	0	2	0	1	0	0	0	0	0	0	0	1	0	0	0	0	1	0	0	0	0	0	0	0	0	1	0	0	0	0	0	1	0	0
OTU9390	0	0	0	0	0	0	0	0	0	0	0	0	0	0	0	1	0	0	2	0	0	0	0	0	0	0	0	0	0	0	0	1	0	0	0	0	0	0	0	0	0	0	1	0	0	0	0	0
OTU3075	0	0	0	0	0	0	0	0	0	0	0	0	0	0	0	0	1	0	0	0	0	0	1	0	2	1	0	0	0	0	0	0	0	0	0	1	0	0	0	0	7	0	1	0	0	0	0	0
OTU3071	0	4	9	3	6	3	23	16	8	1	0	0	1	0	0	6	9	6	5	2	17	13	2	0	1	11	0	3	0	1	2	9	1	0	0	10	3	2	4	11	6	20	14	5	0	1	0	4
OTU9391	0	0	0	1	0	0	0	0	0	0	0	0	1	0	0	0	0	0	0	0	0	0	0	0	0	0	0	0	0	0	0	0	0	0	2	0	0	0	0	0	0	0	0	0	2	0	0	0
OTU835	3	2	22	2	4	37	0	4	0	36	10	5	8	6	5	1	0	0	2	1	13	1	0	7	0	0	3	5	10	5	2	4	2	4	4	2	1	12	1	1	0	2	0	0	8	1	0	4
OTU7101	0	0	2	0	0	0	0	0	0	0	0	1	0	0	0	1	0	0	0	0	0	0	0	0	0	0	0	0	0	0	0	0	0	0	0	1	0	0	2	0	0	0	0	0	0	0	1	0
OTU7105	0	0	0	0	0	0	0	0	0	0	0	0	0	0	0	0	0	0	0	0	0	0	2	0	1	0	0	0	0	0	0	0	0	0	0	0	1	0	0	0	0	0	0	0	0	0	1	0
OTU2306	6	0	0	1	0	0	0	0	0	0	0	1	0	0	4	0	0	0	0	0	0	0	11	0	7	0	0	0	0	1	4	0	0	1	0	1	1	2	1	0	1	1	0	0	0	2	14	0
OTU7106	0	0	0	4	0	0	1	0	1	0	0	0	0	0	0	1	0	0	3	0	0	2	0	0	0	0	0	1	0	0	0	0	0	0	0	1	0	0	0	0	0	5	0	0	0	0	0	0
OTU7109	0	0	0	0	0	0	0	1	0	0	0	0	0	0	0	0	0	1	0	0	0	1	0	0	0	0	0	1	1	0	0	0	0	0	0	0	0	0	0	0	0	1	0	0	0	0	0	0
OTU8038	0	0	0	0	0	0	0	0	0	0	0	0	0	0	0	0	0	0	0	0	0	0	1	0	0	0	0	0	0	0	0	0	0	0	0	0	0	0	0	0	0	0	0	0	0	0	0	0
OTU655	2	12	1	31	1	0	6	31	19	1	1	1	14	1	0	7	12	38	24	18	30	15	0	11	0	32	3	150	56	1	1	3	0	2	1	4	4	3	4	14	3	39	11	2	0	1	2	4
OTU8446	0	0	0	0	0	0	0	0	0	0	0	0	0	0	0	0	0	0	0	0	0	0	0	0	0	0	0	0	0	0	0	0	0	2	0	0	0	0	0	0	0	0	0	0	0	0	0	0
OTU2246	12	1	0	0	0	3	1	0	0	0	0	5	1	0	5	1	0	0	0	2	0	0	0	1	0	0	2	0	0	8	1	0	1	4	2	0	1	2	0	0	0	0	0	1	2	3	0	3
OTU754	6	47	18	20	13	13	20	79	34	7	1	8	8	17	9	29	41	56	71	51	57	34	6	10	10	35	10	34	51	5	14	10	10	6	11	67	6	16	60	43	11	111	32	5	12	4	7	10
OTU8044	0	0	1	0	0	1	0	0	0	0	0	0	0	0	0	0	0	0	2	0	0	0	0	0	0	0	0	0	0	0	0	0	0	0	0	0	0	0	0	0	0	2	1	0	0	2	0	0
OTU5211	0	0	0	2	0	0	0	0	0	0	0	0	0	0	0	0	0	0	0	0	0	0	0	0	0	0	0	0	0	0	0	0	0	0	0	0	0	0	0	0	0	0	0	0	0	0	0	0
OTU6096	0	9	5	3	3	0	11	5	4	2	0	1	5	1	3	4	4	0	0	12	0	2	1	2	1	3	1	3	4	1	0	4	0	1	0	3	1	1	3	6	4	3	9	6	0	1	0	1
OTU3688	0	0	1	0	1	0	2	0	0	0	0	0	0	0	0	0	0	0	1	0	0	0	0	0	0	0	0	0	0	0	0	0	0	0	0	0	0	0	0	0	0	0	0	0	0	0	0	0
OTU3689	3	2	2	1	0	0	0	0	0	1	0	0	4	0	0	1	2	0	0	1	0	0	2	0	0	1	0	0	3	0	3	6	2	3	3	1	2	1	1	2	2	4	2	2	3	2	2	2
OTU9439	0	0	0	0	0	0	0	0	0	0	0	0	0	0	0	0	0	0	0	0	0	0	0	0	0	0	0	0	0	0	0	0	0	0	0	0	0	0	0	0	0	0	0	0	0	0	2	0
OTU3238	0	0	4	0	2	4	4	0	0	2	3	3	0	0	1	1	0	1	0	1	0	2	0	6	0	1	5	0	0	5	1	3	0	7	3	0	0	0	0	0	0	0	0	0	2	0	0	11
OTU1011	0	0	0	0	0	4	0	2	1	0	1	0	0	0	0	0	3	0	0	0	0	2	0	0	0	0	0	5	0	1	0	1	0	11	0	0	0	0	4	31	0	0	0	0	0	0	0	0
OTU1010	0	0	1	0	0	0	0	0	0	3	0	0	1	0	0	0	3	0	0	0	0	0	0	2	0	0	1	0	0	0	0	0	0	0	1	0	0	2	0	9	0	2	1	0	0	0	5	0
OTU1015	26	0	0	1	3	0	0	0	0	0	1	0	0	3	0	0	1	0	0	0	0	0	0	0	2	1	0	0	0	3	2	1	17	0	0	1	0	2	2	0	12	0	0	0	4	4	11	1
OTU1019	0	0	0	0	0	0	0	0	0	0	0	0	0	0	0	0	0	1	0	0	10	0	0	0	1	0	0	0	0	0	0	1	0	27	0	0	0	0	0	0	0	0	0	0	0	0	0	0
OTU36	37	0	0	0	0	0	0	0	0	0	416	0	0	0	0	0	0	0	0	0	0	0	0	0	0	0	1	0	0	2	0	1	0	0	0	0	0	0	0	0	0	0	0	0	0	0	0	0
OTU33	205	300	62	119	121	17	7	128	118	305	109	185	306	224	320	191	99	173	288	108	17	108	211	214	489	139	238	99	48	13	481	94	432	28	319	125	302	163	140	189	293	160	748	99	108	505	232	146
OTU3423	0	0	0	0	0	0	0	1	0	0	0	0	0	0	0	0	1	0	2	0	0	0	0	0	0	0	0	0	0	0	0	0	0	0	0	0	0	0	0	3	0	0	8	0	0	0	0	0
OTU6308	0	0	0	0	0	0	0	0	0	0	0	0	0	0	0	0	0	2	1	0	0	0	0	0	0	0	0	0	0	0	0	0	1	0	0	0	0	0	0	0	0	0	0	0	1	0	0	0
OTU6309	0	0	0	0	0	0	0	0	0	0	0	0	0	1	0	0	2	0	0	0	0	0	0	0	0	0	0	0	0	0	0	0	0	0	0	0	0	0	0	0	0	2	0	0	0	0	0	0
OTU6305	0	0	0	0	0	0	0	0	0	0	0	0	0	0	2	0	0	0	0	0	0	0	0	0	0	0	0	0	0	0	0	0	0	0	0	0	0	0	0	0	0	0	0	0	0	0	0	0
OTU408	0	1	0	4	4	2	0	13	13	0	3	0	0	3	0	43	17	53	78	15	20	8	0	3	0	79	0	5	16	0	0	0	0	0	1	30	1	1	42	12	22	6	57	0	0	0	1	0
OTU409	20	13	3	5	0	3	0	0	1	14	13	8	14	75	27	5	0	0	0	11	21	1	84	48	40	0	22	0	2	12	24	2	55	12	29	27	32	21	8	2	6	6	2	65	72	22	23	7
OTU400	2	7	8	9	5	67	71	8	11	0	1	0	4	1	0	6	3	71	44	7	14	8	0	1	1	44	0	18	10	1	0	7	0	64	1	4	0	2	4	8	2	8	28	0	2	1	0	3
OTU401	13	18	109	34	30	220	60	48	18	35	5	8	48	16	15	48	15	16	53	31	108	36	31	6	15	70	12	26	39	127	56	65	60	45	42	41	30	90	31	29	30	14	22	117	44	12	6	110
OTU405	0	0	0	0	1	0	0	0	0	0	0	0	0	0	0	0	6	67	1	0	0	0	0	0	0	0	2	3	0	4	0	0	0	0	0	0	0	9	0	23	0	0	8	0	0	0	17	0
OTU3873	0	0	0	0	0	0	0	0	0	0	0	0	0	5	0	0	0	0	0	0	0	0	0	0	0	0	0	0	0	0	0	0	0	0	0	0	0	0	0	0	0	0	0	0	0	0	0	0
OTU9774	0	0	0	0	0	0	0	0	0	0	1	0	0	0	0	0	0	0	0	0	0	0	0	0	0	0	0	0	0	0	0	0	0	0	0	0	0	0	0	0	0	0	0	0	0	0	0	0
OTU9778	0	0	0	0	0	0	0	0	0	2	0	1	0	0	0	0	0	0	0	0	0	0	0	0	0	0	0	0	0	1	0	0	0	0	0	0	0	0	0	0	0	0	0	0	0	0	0	0
OTU9028	0	0	0	0	0	0	0	0	0	0	7	0	0	0	0	0	0	0	0	0	0	0	0	1	0	0	2	0	0	0	0	0	1	0	0	0	0	0	0	0	0	0	0	0	0	0	0	0
OTU9029	0	0	0	0	0	0	0	0	0	0	0	0	0	0	0	0	0	0	0	0	0	0	0	0	0	0	0	0	0	0	0	0	0	0	0	0	0	0	0	0	0	0	0	0	0	0	0	1
OTU7552	0	0	0	0	0	0	0	0	0	0	0	0	0	0	0	0	0	0	0	0	0	0	0	0	0	0	0	0	0	0	0	0	0	0	0	0	0	0	0	0	1	0	0	0	0	0	1	0
OTU5537	0	0	0	0	0	0	0	0	0	0	0	0	1	2	1	0	0	0	0	0	3	0	0	0	0	0	0	0	0	0	0	0	1	0	0	0	5	0	0	0	0	0	0	4	2	2	0	1
OTU5535	6	0	0	0	0	0	0	0	0	1	0	0	1	0	0	2	0	0	1	0	0	0	1	0	0	0	0	1	0	1	0	0	1	1	0	0	0	0	4	0	0	0	0	0	0	0	2	1
OTU8264	2	0	0	0	0	0	0	0	0	0	2	0	2	1	1	0	0	1	0	1	0	0	1	1	3	2	0	0	0	1	1	0	0	1	0	2	1	3	0	0	0	0	0	6	0	2	2	0
OTU5539	0	0	0	2	0	0	0	0	0	0	1	0	0	0	0	1	2	0	0	0	4	0	1	0	1	1	0	1	1	0	0	0	0	0	0	0	0	0	0	1	0	0	0	0	1	1	1	0
OTU1222	0	0	0	0	0	0	2	0	0	0	0	0	0	0	0	0	0	0	0	0	0	0	0	0	0	0	0	0	0	0	0	0	0	0	0	0	0	0	0	0	0	4	0	0	0	0	1	0
OTU9248	0	0	0	0	0	0	0	0	0	0	0	0	0	0	0	2	0	0	0	1	0	0	0	0	0	0	0	0	0	0	0	0	0	0	0	0	0	0	0	0	0	0	0	0	0	1	0	0
OTU4775	0	0	0	0	0	1	0	0	0	0	0	0	0	0	0	0	0	0	0	0	4	0	0	0	0	0	0	0	0	0	0	0	0	0	0	0	0	0	0	0	0	0	0	0	0	0	0	0
OTU4771	0	0	0	0	0	0	0	0	0	0	0	0	0	0	0	0	0	0	0	0	0	0	0	0	2	0	0	0	0	0	0	0	0	0	0	0	0	0	0	0	0	0	0	0	0	0	0	0
OTU7976	0	0	0	0	0	0	1	0	0	0	0	0	0	0	0	0	0	0	0	0	0	1	0	0	0	1	0	0	0	0	0	0	0	0	0	0	0	0	0	0	0	0	0	0	0	0	0	0
OTU8048	0	0	0	0	0	0	0	0	0	2	0	0	0	0	1	0	0	0	0	0	0	0	0	0	0	0	0	0	0	0	0	0	1	0	0	0	0	0	0	0	0	0	0	0	0	0	0	0
OTU3097	1	0	0	0	0	0	2	0	0	1	3	0	5	0	0	0	2	0	0	0	0	0	0	0	0	0	1	0	0	0	0	0	0	4	0	0	0	0	0	0	0	1	0	1	3	0	0	5
OTU3091	0	3	0	1	0	0	3	1	2	0	0	0	5	0	0	2	2	1	1	1	0	1	1	0	0	0	3	1	2	1	0	1	0	0	3	0	0	2	0	3	0	11	1	7	2	0	2	4
OTU3439	0	3	0	0	0	0	0	0	0	0	0	0	0	0	1	1	0	0	1	0	0	0	0	0	2	0	0	0	0	4	0	0	0	0	1	0	4	0	0	3	0	13	0	1	0	0	0	0
OTU1824	0	3	3	0	0	1	2	2	0	0	0	0	0	0	0	1	2	0	0	0	27	1	2	1	1	0	1	4	4	0	4	1	1	0	2	0	0	0	0	3	1	4	1	25	4	0	1	0
OTU2321	0	0	7	0	0	0	0	0	0	0	0	0	0	0	0	0	0	0	0	0	0	0	0	0	0	0	0	0	0	0	0	0	0	0	0	0	0	0	0	0	0	0	0	0	1	0	0	0
OTU6844	0	0	2	0	0	0	0	0	0	1	0	1	1	0	1	0	0	0	0	0	0	0	0	0	0	0	0	0	0	2	0	0	1	0	0	1	0	0	0	0	0	0	0	0	0	0	1	0
OTU6843	0	0	0	1	0	0	0	0	0	0	0	0	0	0	0	0	2	1	0	0	0	0	0	0	0	0	0	0	0	0	0	0	0	0	0	0	0	0	1	1	0	0	0	0	0	0	0	0
OTU6842	0	0	0	1	0	0	0	0	0	0	0	0	0	0	0	0	0	0	0	0	0	1	0	0	0	0	0	0	0	0	1	0	0	2	0	0	0	0	0	0	0	0	0	0	0	0	0	0
OTU1796	0	0	0	0	0	1	2	2	0	0	0	0	0	0	0	2	0	0	0	1	0	0	0	0	0	0	0	0	0	0	0	0	0	0	0	0	0	0	0	1	0	0	0	0	4	0	0	0
OTU1797	12	1	2	0	0	0	0	0	0	1	0	1	2	1	0	2	4	0	0	1	0	0	1	0	0	0	0	0	1	0	0	0	1	0	0	0	1	4	0	0	0	1	0	0	16	0	5	1
OTU2223	15	0	0	0	0	0	0	0	0	2	0	3	1	3	16	0	0	0	0	0	0	0	1	9	2	0	8	0	0	0	2	0	2	2	6	0	8	2	0	0	3	0	0	0	1	12	4	6
OTU4655	0	0	3	0	0	0	0	0	0	0	0	0	0	0	0	0	0	0	0	0	0	0	0	0	0	0	0	0	0	0	0	0	0	0	0	0	0	0	0	0	0	0	0	0	0	0	0	0
OTU9370	0	0	0	0	0	0	0	0	0	0	0	0	0	0	0	0	0	0	0	0	0	0	0	0	0	0	0	0	0	0	0	0	0	0	0	1	0	1	2	1	0	0	0	0	0	0	0	0
OTU9371	0	0	0	0	0	0	0	0	0	0	0	0	0	0	0	0	0	0	0	0	0	0	0	0	0	0	0	0	0	2	0	0	0	0	0	0	0	0	0	0	0	0	0	0	0	0	0	0
OTU3604	0	0	0	0	0	0	0	1	0	0	0	0	0	0	0	1	0	0	0	0	0	1	0	0	0	0	0	0	3	0	0	0	0	0	0	0	0	0	0	2	0	0	0	0	0	0	9	0
OTU3605	0	0	0	0	0	0	1	0	0	0	0	0	0	0	0	0	0	0	0	0	0	5	0	0	0	0	0	3	0	0	0	0	0	0	0	0	0	0	0	0	0	0	0	0	0	0	0	0
OTU8707	0	0	0	0	0	0	0	2	0	0	0	0	0	0	0	0	0	0	0	0	0	0	0	0	0	0	0	4	0	0	0	0	0	3	0	0	0	0	0	0	0	0	0	0	0	0	0	0
OTU2910	0	9	3	3	4	6	6	5	5	3	0	1	7	2	5	14	13	3	8	2	16	3	15	0	5	3	0	3	9	2	12	2	1	2	7	10	4	7	21	10	1	4	2	19	1	6	3	4
OTU2912	0	0	0	5	0	0	2	1	0	0	0	0	0	0	0	0	0	0	1	0	0	1	0	0	0	8	0	2	0	0	0	0	0	0	0	0	0	0	0	0	0	0	0	0	0	0	0	0
OTU2918	0	0	0	0	0	0	3	0	0	0	0	0	0	0	0	0	0	5	2	1	0	0	0	0	0	0	0	1	0	0	0	0	0	0	0	0	0	0	0	0	0	0	0	0	0	0	0	0
OTU4010	2	1	4	11	0	0	10	0	3	5	0	2	4	0	2	2	1	5	5	0	14	5	0	0	0	2	0	1	2	2	2	4	3	0	4	4	2	0	8	0	3	0	2	2	4	1	2	1
OTU4540	0	0	0	0	0	0	0	0	0	0	1	0	0	0	0	0	0	0	0	0	0	0	0	0	0	0	0	0	0	0	0	0	0	0	0	0	0	0	0	0	0	0	1	0	0	0	0	0
OTU899	9	0	1	0	0	0	0	1	0	31	5	11	6	5	20	1	0	0	1	5	0	0	0	4	1	2	3	1	0	4	3	0	5	2	2	0	2	7	0	0	1	2	0	6	6	4	8	10
OTU5491	0	2	4	0	0	6	1	0	0	1	4	0	8	3	0	1	1	0	0	2	0	0	0	8	0	0	7	1	5	4	0	5	6	1	3	2	7	3	1	0	3	1	2	10	8	2	5	2
OTU5492	0	0	0	1	1	0	0	2	0	0	0	1	0	0	0	3	1	5	4	0	0	0	0	0	0	3	0	1	1	0	0	0	0	0	0	1	0	0	2	1	2	0	1	0	0	0	0	0
OTU679	0	1	1	3	4	32	0	0	0	0	1	0	0	0	0	0	0	0	0	0	0	26	0	0	0	0	0	1	0	1	0	0	0	0	0	0	0	0	2	0	0	0	0	0	0	0	0	0
OTU673	22	4	19	6	7	1	4	13	0	16	24	46	26	7	27	2	5	4	5	4	1	2	0	25	1	7	22	8	8	22	17	12	3	21	22	1	1	32	7	2	4	2	2	0	54	7	9	2
OTU671	1	6	0	9	0	0	0	2	3	0	2	0	0	0	1	2	5	7	15	3	38	0	2	0	1	11	0	2	1	0	0	1	0	0	0	1	1	1	4	2	0	5	4	0	0	1	0	0
OTU7894	0	0	0	0	0	0	0	0	0	0	0	0	0	1	1	0	0	0	0	0	0	0	0	0	0	0	1	0	0	0	0	0	0	0	0	0	3	2	0	0	0	0	0	0	0	0	1	0
OTU7301	0	2	0	0	0	0	1	2	0	0	0	0	1	0	0	1	0	1	0	0	0	0	0	0	0	0	0	1	0	0	0	1	0	0	0	0	0	0	0	2	0	2	0	0	0	0	0	0
OTU1079	0	0	0	0	0	0	0	0	0	4	10	11	1	23	0	0	0	0	0	0	0	0	1	0	1	0	3	0	0	3	0	0	0	1	1	0	0	1	0	0	0	0	0	0	0	0	0	0
OTU1070	2	0	0	1	3	0	0	4	0	1	3	1	0	4	1	11	5	0	0	11	0	0	0	2	3	1	5	0	10	1	3	1	1	0	0	2	0	0	5	9	3	0	1	0	0	4	3	0
OTU7099	0	0	0	0	0	0	0	0	0	0	0	0	0	0	0	0	0	0	0	1	0	1	0	0	0	0	0	0	0	0	0	1	0	0	0	0	0	0	2	0	0	1	0	0	0	0	0	0
OTU17	33	16	28	36	21	768	342	43	9	11	11	2	27	8	14	27	15	23	48	44	17	48	3	12	5	49	6	35	28	7	26	30	11	15	10	17	16	20	15	14	10	27	20	9	79	58	15	82
OTU10	3	1	7	32	58	94	11	2	10	13	30	1128	3	7	17	0	12	30	1	23	28	19	9	0	81	3	0	28	3	114	68	29	3	18	0	4	1	14	3	11	2	1	243	15	122	43	4	3
OTU13	17	1	0	2	15	12	6	0	14	12	16	149	21	2	1	1	1	1	0	3	0	851	0	1	32	0	12	6	1	0	43	2	5	10	4	0	0	8	0	233	0	6	9	17	9	1	2	3
OTU9514	0	0	0	0	0	0	0	0	0	0	0	0	0	0	1	1	0	0	0	0	0	0	0	0	0	0	0	0	0	0	0	0	0	0	0	0	0	0	0	0	1	0	0	0	0	0	0	0
OTU6324	0	1	0	0	0	1	0	0	0	0	1	0	1	3	2	6	0	0	0	1	0	0	3	0	1	0	0	0	0	2	4	0	0	0	1	1	0	1	1	2	2	1	1	0	0	1	1	0
OTU6859	0	0	0	0	1	0	1	0	0	0	0	0	0	0	0	1	0	0	1	0	0	0	0	0	0	0	0	0	0	0	0	2	0	0	0	0	0	0	0	0	0	0	0	0	0	0	0	0
OTU463	20	6	0	2	11	41	22	8	48	0	2	0	0	0	2	9	0	0	4	0	12	1	0	2	4	2	0	10	0	0	0	0	2	70	0	6	0	0	26	1	0	11	2	1	0	12	2	1
OTU464	0	0	5	0	0	0	10	27	0	0	0	0	0	0	0	0	3	0	10	0	6	0	0	0	0	0	0	1	0	2	0	3	0	0	0	0	0	1	0	0	1	2	2	1	0	0	0	1
OTU469	1	37	3	9	12	63	6	17	11	1	2	0	0	0	0	8	14	50	36	5	63	31	0	1	0	33	0	11	26	0	5	15	1	0	0	10	0	5	22	24	40	11	18	1	0	0	0	38
OTU3322	1	0	1	0	0	1	0	0	0	0	0	0	0	0	0	0	0	0	0	0	0	0	1	0	0	0	0	0	0	0	0	0	0	0	0	1	0	0	0	1	0	1	0	0	0	0	0	0
OTU3327	0	0	0	0	0	0	0	0	0	0	0	0	0	0	0	0	0	0	0	0	0	0	0	0	0	0	0	0	0	0	0	0	0	0	0	0	0	0	0	0	0	0	0	0	0	0	0	0
OTU8268	0	0	0	0	0	0	0	0	0	0	0	0	1	0	0	0	0	0	0	0	0	0	0	2	0	0	0	0	0	0	0	0	0	0	0	0	0	0	0	0	0	0	0	0	0	0	0	0
OTU286	0	8	0	5	2	0	0	31	60	0	0	0	0	0	0	17	56	107	370	9	8	66	0	0	0	48	0	26	19	0	0	0	0	0	0	13	0	0	11	33	0	65	146	0	0	0	0	0
OTU281	1	3	3	0	2	8	93	2	0	6	1	0	1	0	1	1	4	2	0	0	5	3	0	0	0	2	0	0	0	2	4	3	0	0	1	1	0	1	2	0	0	3	0	0	0	0	0	9
OTU288	5	9	9	1	2	2	2	6	8	1	0	4	11	0	1	1	6	3	4	8	14	1	2	5	0	3	2	9	4	0	5	7	2	6	3	2	3	4	4	1	1	10	2	14	1	1	7	8
OTU1672	0	1	0	2	1	0	0	1	0	0	0	0	0	1	2	2	3	2	2	0	0	0	25	0	2	1	0	0	1	0	1	0	0	0	0	1	1	0	2	1	1	0	2	0	0	2	7	0
OTU1677	0	1	0	2	0	0	1	11	2	0	0	0	0	0	0	0	3	2	6	0	0	1	0	0	0	3	0	2	0	0	0	1	0	0	0	0	0	0	0	3	1	2	6	0	0	0	0	0
OTU1678	0	0	0	0	0	0	0	0	0	0	0	0	0	0	0	0	0	0	0	0	0	0	0	0	0	0	0	0	0	0	0	0	0	0	0	0	0	0	0	0	0	0	0	0	0	0	0	0
OTU7532	0	0	0	0	0	0	0	0	0	0	0	0	0	0	0	0	0	0	0	0	0	0	0	0	0	0	0	0	0	0	0	0	0	0	0	0	0	0	0	0	0	0	0	0	0	0	1	0
OTU7534	1	0	0	0	0	0	0	0	0	0	0	0	0	0	0	0	0	0	0	0	0	0	0	0	0	0	2	0	0	0	0	0	0	0	0	0	0	0	0	0	0	1	0	0	0	0	0	0
OTU5002	0	0	0	1	0	0	0	0	0	0	0	0	1	0	0	0	1	0	0	0	0	0	0	0	0	0	0	0	0	0	0	0	0	0	1	0	0	0	0	0	0	0	1	0	0	0	0	0
OTU5006	0	1	0	0	0	0	0	5	1	0	0	0	0	0	0	0	0	0	0	0	0	0	0	0	0	3	0	0	1	0	0	2	1	0	0	0	0	0	0	1	0	0	1	0	0	0	0	0
OTU5004	0	0	0	0	0	0	0	0	0	0	0	0	0	0	0	0	0	0	0	0	3	0	0	0	0	0	0	0	0	0	0	0	0	0	0	0	0	0	0	0	0	0	0	0	0	0	0	0
OTU7586	5	0	1	1	0	0	0	0	0	0	1	0	0	0	0	1	1	2	0	0	0	0	2	0	0	1	0	0	1	0	0	0	0	0	1	1	1	0	1	0	2	0	1	0	0	1	0	0
OTU6667	0	0	0	0	0	0	0	0	0	4	0	0	0	0	0	0	0	0	0	0	0	0	0	0	0	0	0	0	0	0	0	0	0	0	0	0	0	0	0	0	0	0	0	0	0	0	0	0
OTU6663	1	0	0	0	0	0	0	0	0	0	0	1	0	0	3	0	0	0	0	0	0	0	0	3	2	0	2	0	0	0	3	0	0	0	0	0	1	1	0	0	0	0	0	0	0	3	2	0
OTU4759	0	0	0	0	0	0	0	0	0	0	0	0	0	0	0	0	0	0	0	0	0	0	0	0	0	0	0	0	0	0	0	0	0	0	0	0	0	0	0	0	0	0	0	0	0	0	0	0
OTU7956	0	0	0	0	0	0	0	0	0	0	0	0	0	0	0	0	0	0	0	0	0	0	0	0	0	0	0	0	0	0	0	0	0	0	0	0	0	0	0	0	0	0	0	0	0	0	0	0
OTU2697	0	0	0	0	0	0	0	0	0	0	1	4	0	0	0	0	1	0	0	0	0	0	0	0	0	0	0	0	0	0	0	0	0	0	0	0	0	2	0	0	0	0	0	0	0	0	3	0
OTU1806	0	0	2	0	0	1	0	4	0	0	0	0	1	0	0	0	1	0	0	1	0	0	0	0	2	0	0	11	0	0	0	0	0	0	0	0	1	0	0	0	0	0	1	0	0	0	1	0
OTU1805	2	0	3	4	4	4	17	4	2	1	0	0	0	3	0	5	5	13	7	1	6	1	0	0	0	1	0	4	0	6	0	6	7	5	0	2	0	2	0	0	2	0	1	6	0	1	0	0
OTU2342	8	1	0	0	0	0	0	0	0	0	0	3	1	0	2	0	0	0	0	1	0	0	2	0	0	0	0	0	0	0	0	0	0	0	0	0	0	0	1	1	0	0	0	0	0	0	0	0
OTU2345	0	0	0	0	0	0	0	0	0	0	0	0	0	0	0	0	0	0	0	0	0	0	0	0	0	0	0	0	0	1	0	0	0	0	0	0	0	0	0	0	1	0	0	0	0	0	6	0
OTU615	4	2	0	0	0	0	0	4	1	0	1	0	0	0	0	0	1	0	0	2	0	1	0	0	0	0	0	3	3	0	0	0	0	0	2	0	0	1	0	2	0	0	0	0	0	0	29	0
OTU614	4	5	8	2	2	14	1	2	1	2	3	2	1	0	5	8	1	1	4	1	7	0	4	3	11	0	2	7	1	5	4	0	2	16	1	0	1	1	2	1	1	2	3	45	4	3	2	5
OTU2208	0	0	6	3	0	0	0	0	1	7	93	0	4	4	0	1	6	5	24	0	10	0	0	15	3	6	29	4	14	0	2	4	5	0	6	8	0	1	13	1	5	1	6	0	4	5	0	0
OTU2205	1	1	4	3	0	9	2	0	2	0	0	0	1	0	0	1	3	4	4	1	7	7	0	1	3	2	0	4	5	1	0	3	0	3	0	1	1	0	5	1	0	2	1	1	2	2	0	2
OTU338	0	4	3	4	29	1	3	7	23	36	0	0	3	0	0	66	1	0	0	2	0	25	35	0	1	4	0	1	0	0	13	7	4	10	2	2	1	14	15	0	4	0	2	0	0	7	0	2
OTU4983	0	0	1	6	0	0	2	0	0	0	0	0	0	0	0	1	0	0	0	1	0	0	0	0	0	0	0	5	0	2	0	0	0	0	0	0	0	1	0	0	0	0	0	0	0	0	0	0
OTU6057	0	0	0	0	0	0	0	0	0	0	0	0	0	0	0	0	0	0	0	0	0	0	0	0	0	0	0	0	0	0	0	0	0	0	0	0	0	0	0	0	0	0	0	0	0	0	0	0
OTU6051	0	0	0	0	0	0	0	0	0	0	2	0	0	0	2	0	0	0	0	0	0	0	0	5	0	0	2	0	0	0	0	0	0	0	0	0	0	0	0	0	0	0	0	0	0	0	0	0
OTU2978	1	2	2	6	2	0	2	5	6	0	0	0	0	0	4	3	1	4	10	1	5	3	0	0	0	8	0	1	7	0	1	3	1	0	0	3	0	1	0	2	2	7	2	1	0	1	0	4
OTU2977	0	0	0	0	0	12	0	3	0	0	0	1	1	0	0	0	0	0	0	0	0	0	0	0	0	0	0	0	0	0	0	0	0	0	0	0	0	0	0	0	0	0	0	0	0	0	0	0
OTU2976	0	0	0	0	0	0	0	0	0	0	0	0	0	0	0	0	0	0	0	0	0	0	0	0	0	0	0	0	0	0	0	0	0	0	0	0	0	0	0	0	0	0	0	0	0	0	0	9
OTU2974	0	0	0	0	0	0	0	0	0	0	0	0	0	0	0	0	0	2	0	0	0	2	0	0	0	0	0	2	0	0	0	0	0	0	0	0	0	0	0	0	0	0	1	0	0	0	0	0
OTU9015	0	0	0	0	0	0	0	0	0	0	0	0	0	0	0	0	0	0	0	0	0	0	0	0	0	0	0	0	0	1	0	0	0	0	0	0	0	0	0	0	0	0	0	0	0	0	0	0
OTU4019	3	0	0	0	0	0	0	0	0	0	1	3	1	0	3	0	0	0	0	0	0	0	1	1	0	0	2	0	0	0	0	0	0	0	0	0	0	0	0	0	0	0	0	0	0	1	0	0
OTU5545	0	0	0	0	0	0	0	0	0	0	0	1	0	0	6	0	0	0	0	0	0	0	12	0	5	0	0	0	0	0	3	0	0	0	1	1	12	0	0	0	0	0	0	1	0	5	5	1
OTU1582	0	0	0	0	0	0	0	0	0	0	0	0	0	0	0	0	0	0	0	0	0	0	0	0	0	0	0	0	0	0	0	0	0	0	0	0	0	0	0	0	0	14	0	0	0	0	0	0
OTU4543	0	0	0	0	0	3	0	2	0	0	0	0	0	0	0	0	0	1	1	0	0	0	0	0	0	0	0	1	0	0	0	0	0	0	0	0	0	0	0	0	0	0	0	0	0	0	0	0
OTU5619	0	0	0	0	0	0	0	0	0	0	0	0	0	0	0	0	0	0	0	0	0	0	0	0	0	0	0	1	0	0	0	0	0	0	0	0	0	0	0	0	0	8	0	0	0	0	0	0
OTU1054	0	0	0	3	0	0	0	1	10	0	0	0	0	0	0	1	6	13	23	0	0	0	0	0	0	9	0	1	1	0	0	0	0	0	0	0	0	0	0	8	0	5	18	0	0	0	0	0
OTU1057	6	1	30	7	76	118	71	11	1	2	0	0	6	3	7	11	6	10	13	11	14	30	2	5	9	8	4	8	7	2	28	34	0	24	6	0	0	5	4	28	2	5	2	13	103	8	3	86
OTU4695	0	1	0	0	0	0	0	0	1	0	0	0	0	0	0	0	0	0	0	0	3	0	0	0	0	0	0	0	0	0	0	0	0	0	0	0	0	0	0	0	0	0	0	0	0	1	0	0
OTU2595	0	0	1	1	0	8	0	0	0	0	0	0	0	0	1	0	0	2	2	1	0	0	0	0	0	1	0	2	0	1	0	0	0	0	0	0	0	0	1	0	2	0	0	0	0	2	0	0
OTU76	23	35	8	21	120	42	8	38	108	44	55	265	8	1	2	38	2	4	3	4	11	51	1	2	44	6	5	64	1	5	2	9	33	55	2	12	1	6	9	3	5	8	24	17	1	8	1	4
OTU8939	0	0	1	0	0	2	0	0	0	0	0	0	0	0	0	0	0	0	0	0	0	0	0	0	0	0	0	0	2	0	0	0	0	0	0	0	0	0	0	0	0	0	0	0	1	0	0	1
OTU7445	0	0	0	0	0	0	0	0	0	0	0	0	0	0	0	0	0	0	0	0	0	0	0	0	0	0	0	0	0	0	0	0	0	0	0	0	0	0	0	0	0	0	0	0	0	0	0	0
OTU6871	0	0	0	0	0	0	0	0	0	0	0	0	0	0	0	0	0	0	0	0	0	0	1	0	0	0	0	0	0	0	0	0	0	0	0	0	1	0	0	0	0	0	0	0	0	0	0	0
OTU445	3	9	0	0	0	0	0	0	0	0	2	0	2	0	11	19	0	0	0	19	1	1	2	2	26	0	0	0	0	0	16	0	0	0	0	20	7	4	12	0	4	0	0	0	0	11	3	0
OTU441	1	5	0	12	61	0	0	2	0	1	17	5	9	8	2	1	2	0	1	10	0	1	1	6	10	0	18	4	2	11	3	1	2	0	0	1	1	10	0	28	0	0	0	0	1	3	11	0
OTU7449	0	0	0	0	0	0	0	0	0	1	1	1	1	0	2	0	0	0	0	1	0	0	0	0	0	0	0	0	0	0	0	0	0	0	0	0	4	1	0	0	0	0	0	0	1	0	0	0
OTU3343	1	0	0	0	0	0	0	0	0	1	2	1	1	1	1	0	0	0	0	0	0	0	0	4	0	0	4	0	0	1	0	0	1	0	2	0	3	0	0	0	0	0	0	0	0	1	0	0
OTU3345	0	0	0	0	0	0	0	0	0	0	0	0	0	0	0	0	0	0	0	0	0	0	0	0	0	0	0	0	0	0	0	0	0	0	0	0	0	0	0	0	0	0	0	0	0	0	5	0
OTU3348	0	1	1	0	1	0	0	2	1	0	0	0	0	0	0	1	1	0	0	0	0	5	1	0	0	0	0	0	0	0	0	2	1	0	0	0	1	0	0	2	2	4	5	0	0	0	0	0
OTU918	20	30	24	3	3	0	0	10	21	0	4	12	0	3	4	7	34	3	1	7	7	13	13	11	10	1	0	48	35	27	9	16	2	13	1	2	1	2	14	43	1	53	4	1	2	5	48	1
OTU1610	3	3	0	4	0	2	10	1	0	0	1	1	1	2	1	3	0	3	1	0	15	1	1	8	0	1	0	0	0	2	0	2	1	2	1	1	2	2	0	1	1	2	0	0	1	2	1	2
OTU1614	0	0	0	2	0	0	0	0	0	0	0	0	0	0	0	3	0	0	0	0	0	0	0	0	0	0	0	0	0	0	0	0	0	0	0	6	0	0	15	0	0	0	2	0	0	0	0	0
OTU3969	0	0	0	0	0	0	1	0	0	0	0	0	0	0	0	0	0	4	0	0	0	0	0	0	0	0	0	0	0	0	0	2	0	0	0	0	0	0	0	0	3	0	0	0	0	0	0	0
OTU3968	0	0	0	0	0	0	0	0	0	1	1	4	0	0	1	3	0	0	0	1	0	0	0	0	0	0	0	0	0	0	0	1	0	2	1	0	0	0	0	0	0	0	0	0	0	5	0	1
OTU7515	0	0	0	0	3	0	0	0	0	0	0	0	0	0	0	0	0	0	0	0	0	0	0	0	0	0	0	0	0	0	0	0	0	0	0	0	0	0	0	0	1	0	0	0	0	0	0	0
OTU9068	0	0	0	0	0	0	0	0	0	0	0	0	0	0	0	0	0	0	0	0	0	0	0	0	0	0	0	0	0	0	0	0	0	0	0	0	0	0	0	0	0	0	0	0	0	0	3	0
OTU7519	0	1	0	0	0	0	0	0	0	0	0	0	0	1	0	0	0	0	0	0	0	0	0	1	0	0	0	0	0	0	0	0	0	0	0	0	0	0	0	0	0	0	0	0	0	0	0	0
OTU5576	0	0	0	0	0	0	0	0	0	0	0	0	0	0	0	0	0	0	0	0	3	0	0	0	0	0	0	0	0	0	0	0	0	0	0	0	0	0	0	0	0	0	0	0	0	0	0	0
OTU1268	1	0	0	0	0	0	0	0	0	1	4	5	0	12	4	0	0	0	0	0	0	0	0	5	0	0	6	0	0	2	0	0	5	0	1	0	0	0	0	0	0	0	0	0	11	0	0	0
OTU9288	0	0	0	0	0	0	0	0	0	0	0	0	0	0	0	0	0	0	0	0	0	0	0	0	0	0	0	0	0	0	0	0	0	0	0	0	0	0	0	0	0	0	0	0	0	0	0	0
OTU9285	0	0	0	0	0	0	0	0	0	0	0	0	0	0	0	0	0	0	0	0	0	0	0	1	0	0	0	0	0	3	0	0	0	0	0	0	0	0	0	0	0	0	1	0	0	0	0	0
OTU9758	0	0	0	0	2	0	1	0	0	0	0	0	0	0	0	0	0	0	0	0	0	0	0	0	0	0	0	0	0	0	0	0	0	0	0	0	0	0	0	0	0	0	0	0	0	0	0	0
OTU4924	0	0	0	0	0	0	0	0	0	0	0	0	0	1	0	0	0	0	0	0	4	0	0	0	0	0	0	0	0	0	0	0	0	0	0	0	0	0	0	0	0	0	0	0	0	0	0	0
OTU6642	0	0	2	0	0	0	1	1	0	2	0	0	2	0	0	0	0	0	0	0	0	0	0	2	0	0	0	0	0	0	0	1	0	0	2	0	0	0	0	1	0	0	0	1	0	0	0	0
OTU8080	1	2	0	0	0	1	1	2	0	0	0	0	2	0	1	0	0	0	0	0	0	0	1	2	0	0	2	1	1	3	0	0	0	0	1	0	0	0	0	1	0	1	1	0	0	0	1	0
OTU8085	0	0	0	2	0	0	0	1	0	0	0	0	0	0	0	1	1	0	0	0	0	0	0	0	0	2	0	0	0	2	0	0	0	0	0	0	0	0	0	0	0	0	0	0	0	0	0	0
OTU9660	0	2	1	0	0	0	2	0	0	0	0	0	1	0	0	0	0	0	0	0	0	1	0	2	0	0	0	1	0	1	0	2	0	0	0	0	0	0	0	0	0	0	0	1	3	2	0	0
OTU6976	0	0	0	1	0	0	0	0	0	0	0	0	0	0	0	0	1	0	0	0	0	0	0	0	0	0	0	0	0	0	0	0	0	0	0	0	0	0	0	0	0	0	0	0	0	1	0	0
OTU3384	0	0	0	0	0	0	0	0	0	0	0	0	0	0	0	0	0	0	0	0	0	0	0	0	0	0	0	0	0	0	0	0	0	0	0	0	0	0	0	0	5	0	0	0	0	0	0	0
OTU9527	0	0	0	0	0	0	0	0	0	0	0	0	0	0	0	0	0	0	0	0	0	0	3	0	0	0	0	0	0	0	0	0	0	0	0	0	2	0	0	0	0	0	0	0	0	0	0	0
OTU1862	19	5	4	13	0	14	1	4	5	2	5	3	3	7	4	4	4	2	5	8	4	4	3	10	2	10	13	12	16	1	0	2	11	6	7	2	9	15	3	9	2	13	3	2	15	2	1	6
OTU1867	8	4	19	39	4	3	16	7	4	0	2	5	15	2	0	19	3	7	29	20	7	3	0	7	4	12	7	23	11	23	8	3	5	7	10	17	2	20	42	4	6	10	6	0	15	10	10	9
OTU1868	0	3	0	0	0	0	0	0	0	0	0	0	0	0	0	0	0	0	0	0	0	0	0	0	1	0	0	0	0	0	0	0	0	0	0	0	2	0	0	0	0	0	0	0	0	0	0	0
OTU582	32	18	73	42	72	21	4	33	9	84	66	6	92	103	31	24	37	5	9	17	13	23	1	69	4	24	111	65	40	149	39	24	48	43	75	15	23	179	27	36	6	22	17	2	114	36	49	35
OTU584	0	0	1	1	0	32	2	0	1	0	0	0	0	0	0	1	0	0	0	0	0	0	0	0	0	1	0	0	0	0	0	0	0	5	0	0	0	0	1	0	0	0	0	0	0	0	0	0
OTU586	0	2	4	0	16	1	0	3	1	0	4	1	0	0	3	0	0	0	1	1	0	1	0	0	0	0	0	0	0	1	0	31	2	3	0	1	0	1	0	0	1	1	0	0	1	1	2	3
OTU2361	0	0	1	3	2	0	0	1	0	0	1	0	1	3	1	3	2	0	6	0	0	0	6	0	1	0	0	2	2	0	3	0	1	4	0	1	1	0	0	2	1	1	1	0	9	0	0	1
OTU2366	0	0	0	0	0	0	0	0	0	0	0	0	0	0	0	0	0	0	0	0	0	0	0	0	0	0	0	0	0	0	0	0	0	0	0	0	0	0	0	0	0	13	0	0	0	0	0	0
OTU9907	0	0	0	1	0	0	1	0	0	0	0	0	0	0	0	0	0	0	2	0	0	0	0	0	0	1	0	0	0	0	0	0	0	0	0	0	0	0	0	0	0	0	0	0	0	0	0	0
OTU5849	0	0	0	0	0	0	0	0	0	0	0	0	0	0	6	0	0	0	0	0	0	0	0	1	0	0	0	0	0	0	0	0	0	0	0	0	1	0	0	0	0	0	0	0	0	0	0	0
OTU7114	0	0	0	0	0	0	0	0	0	0	0	0	0	0	0	0	0	0	0	1	0	0	0	0	0	0	0	0	0	0	0	0	0	0	0	0	0	0	0	0	0	2	0	0	0	0	0	0
OTU7112	0	3	1	2	0	0	0	1	1	0	0	0	0	0	0	2	0	5	6	0	0	2	0	0	0	4	0	1	0	1	0	1	0	0	0	2	0	0	0	1	0	3	0	0	0	0	0	0
OTU9900	0	0	0	0	0	0	0	0	0	0	0	0	0	0	0	0	0	0	0	0	0	0	0	2	0	0	0	0	0	1	0	0	0	0	0	0	0	0	0	0	0	0	0	0	0	0	0	0
OTU7110	0	0	0	0	0	0	0	0	0	0	0	0	0	0	0	0	0	2	0	0	0	0	0	0	0	0	0	0	0	0	0	0	0	0	0	0	0	0	0	0	0	0	0	0	0	0	0	0
OTU8452	0	0	0	0	0	0	0	0	0	0	1	0	2	0	0	0	0	0	0	0	0	0	0	0	0	0	0	0	0	0	0	0	0	0	0	0	0	0	0	0	0	0	0	0	1	0	0	3
OTU8451	1	0	0	0	0	0	0	0	0	0	0	0	0	0	0	0	0	0	0	0	4	0	0	0	0	0	0	0	0	0	0	0	0	0	0	0	0	0	0	0	0	0	0	0	0	0	0	0
OTU1447	11	1	4	4	1	10	4	4	2	1	0	15	1	0	0	0	4	3	1	2	0	0	0	0	1	0	1	2	0	1	0	0	3	3	3	0	0	2	3	1	0	1	0	0	0	0	0	0
OTU633	3	11	0	1	0	0	1	5	7	0	0	1	0	0	1	1	7	3	0	1	0	1	13	1	2	7	1	6	2	3	0	0	0	0	1	1	1	2	1	7	2	6	3	6	0	0	8	0
OTU637	0	0	19	0	10	0	0	1	4	0	0	0	0	0	0	0	1	3	1	0	0	2	0	0	0	0	0	0	0	2	0	0	0	31	4	0	0	1	1	0	0	1	10	8	0	2	7	3
OTU6073	0	1	0	0	1	6	0	0	0	0	0	0	0	0	0	1	0	0	0	0	0	3	0	0	1	2	0	2	2	1	0	0	0	0	0	0	1	0	0	2	0	0	1	0	0	2	0	2
OTU216	43	47	48	9	9	5	8	29	7	68	94	157	81	88	82	46	20	5	10	19	27	7	6	110	31	2	96	7	29	80	60	16	35	9	98	31	48	72	34	41	45	25	23	7	47	76	167	76
OTU9137	1	0	0	0	0	0	0	0	0	0	0	0	3	0	0	0	0	0	0	0	0	0	0	0	0	0	0	0	0	2	0	0	0	1	1	0	0	0	0	0	0	0	0	0	0	0	0	0
OTU213	2	1	0	0	0	0	0	0	0	0	4	1	0	0	19	5	4	1	1	0	7	0	91	1	101	0	2	0	0	0	14	0	0	0	0	5	16	0	1	0	2	1	1	0	0	7	4	0
OTU8955	0	0	0	0	0	0	0	0	0	0	0	0	0	0	0	0	0	0	1	0	0	0	0	3	0	0	0	0	1	0	0	0	0	0	0	0	0	0	0	0	0	0	0	0	0	0	0	0
OTU8953	1	0	0	0	0	0	0	0	0	0	1	0	2	1	0	0	0	0	0	0	0	0	0	2	0	0	0	0	0	0	0	0	0	0	0	0	0	0	0	0	0	0	0	4	0	0	0	0
OTU9428	0	1	2	11	0	0	5	10	4	0	0	0	0	0	0	1	0	6	4	0	0	5	0	0	0	6	0	2	2	0	0	3	0	0	0	1	0	0	6	0	0	1	5	0	0	0	0	0
OTU8401	0	0	0	0	0	9	0	1	0	0	10	0	1	0	3	0	1	0	2	1	7	0	0	14	0	0	0	6	1	0	1	1	1	0	7	0	0	14	0	0	0	0	0	0	0	14	0	2
OTU4504	0	0	0	0	0	0	0	0	0	0	0	0	0	0	0	0	0	0	0	0	0	0	1	0	0	0	0	0	0	0	0	0	0	0	0	0	0	0	0	0	0	0	0	0	0	1	0	0
OTU2959	0	0	0	0	0	4	0	0	0	1	1	0	1	1	0	0	0	0	0	1	0	0	0	1	0	0	2	0	0	5	0	0	0	1	3	1	1	2	0	0	1	0	0	0	0	0	0	0
OTU8144	0	0	0	1	0	0	0	0	0	0	0	2	4	0	0	0	0	0	1	1	0	0	0	0	0	1	0	0	1	0	0	1	0	0	0	0	0	1	0	0	0	0	0	0	0	0	0	0
OTU8146	0	0	0	0	0	0	0	0	0	0	0	0	0	0	0	0	0	0	0	0	0	0	0	0	0	0	0	0	0	0	0	0	0	0	0	0	0	0	0	0	0	2	0	0	0	0	0	0
OTU8140	1	0	0	0	0	0	0	0	0	0	0	1	0	0	2	0	0	0	0	0	0	0	0	2	0	0	0	0	0	1	0	0	0	0	1	0	1	1	0	0	0	0	0	0	0	0	0	0
OTU7850	0	0	1	0	0	1	0	0	0	0	0	0	3	0	0	0	0	0	0	1	0	0	0	1	0	0	0	0	0	13	0	0	0	0	0	2	2	0	0	0	0	0	0	0	0	0	0	9
OTU5630	0	0	0	0	0	0	0	0	0	0	0	0	0	0	0	0	0	0	0	0	0	0	0	0	0	0	0	0	0	0	0	0	2	1	0	0	0	0	4	0	0	0	0	2	0	0	0	0
OTU5633	10	5	3	5	5	6	0	0	0	11	1	0	4	5	4	5	2	0	1	1	0	7	1	3	4	3	4	1	13	4	5	1	4	1	4	13	6	9	8	7	2	3	1	5	5	2	2	8
OTU5635	16	18	2	9	4	2	0	9	3	8	10	12	4	20	34	36	19	7	5	18	24	4	46	10	41	9	7	2	16	10	27	2	8	18	11	40	32	11	24	13	9	31	6	27	19	23	50	4
OTU5634	0	1	0	0	0	0	1	1	0	0	0	0	0	0	0	0	0	0	0	1	0	0	1	0	0	0	0	0	0	0	0	0	0	0	0	0	0	0	0	0	0	2	1	1	0	0	0	0
OTU3229	0	0	0	0	0	0	0	0	0	0	0	0	0	0	0	0	0	0	0	0	0	1	0	0	0	0	0	1	0	0	0	0	0	0	1	0	0	0	0	0	0	0	0	0	0	0	0	5
OTU5820	1	1	0	0	0	0	0	0	0	0	0	0	0	0	0	0	0	0	0	1	0	0	0	0	0	0	0	1	0	0	0	0	0	0	0	0	0	0	0	0	0	4	0	0	0	0	0	0
OTU9425	0	0	0	0	0	0	0	0	0	0	0	0	0	0	0	0	0	0	0	0	0	0	0	0	0	0	0	0	0	0	0	0	0	0	0	0	0	0	0	0	0	0	0	0	0	0	0	0
OTU3224	0	0	0	0	0	0	0	1	0	0	0	0	0	0	0	0	0	0	0	3	0	0	0	0	0	0	1	1	2	0	0	0	0	0	0	0	0	0	0	0	1	0	0	0	0	0	0	0
OTU9426	0	0	0	0	0	0	0	0	0	0	0	0	0	0	0	0	0	0	0	0	0	0	0	0	0	0	0	0	2	0	0	0	0	0	0	0	0	0	0	0	0	0	0	0	0	0	0	0
OTU5824	0	3	0	1	0	0	0	0	0	0	0	0	0	0	0	0	0	0	1	0	0	0	0	0	0	2	0	0	1	0	0	0	1	1	1	0	0	0	0	0	0	0	0	0	1	0	1	1
OTU5825	0	2	0	0	0	1	0	0	0	0	0	0	1	0	0	0	0	0	0	0	0	2	0	0	0	1	0	1	1	0	0	0	0	3	1	2	0	0	4	0	0	0	0	0	1	0	0	0
OTU4907	0	0	0	0	0	4	0	0	0	0	0	0	0	0	0	0	0	0	0	0	0	0	0	0	0	0	0	0	0	0	0	2	0	0	0	0	0	0	0	0	0	0	0	0	0	0	0	0
OTU4901	3	0	0	0	0	0	0	0	0	0	0	0	0	0	0	0	0	0	0	0	0	0	0	0	0	0	0	0	0	0	0	0	0	0	0	0	0	0	0	0	0	0	0	0	0	0	0	0
OTU59	0	49	0	1	0	0	0	2	0	1	288	0	0	0	0	0	3	4	1	4	0	0	0	0	0	0	1	0	0	1	2	0	0	0	0	0	0	0	0	1	0	0	0	0	0	0	1	0
OTU52	0	20	2	0	49	63	120	201	148	0	18	0	5	0	0	28	8	48	2	1	47	5	2	0	0	323	1	9	1	4	0	12	115	41	12	0	3	1	7	44	10	3	57	167	15	5	69	8
OTU55	20	14	0	0	69	0	0	9	6	1	14	319	3	3	0	3	5	0	1	1	0	1	3	4	24	0	0	9	1	6	1	4	8	6	8	0	2	6	2	8	0	2	1	1	2	1	10	3
OTU2837	28	1	6	1	11	0	0	9	12	0	17	11	0	0	1	2	1	0	4	2	0	1	7	1	5	0	0	2	8	3	4	1	1	21	3	1	0	1	11	2	0	1	3	0	3	3	3	0
OTU2830	4	0	0	0	1	0	0	0	0	2	1	2	1	4	0	0	0	0	0	0	0	0	1	1	0	0	3	0	0	0	0	0	0	0	1	0	2	1	0	0	0	0	0	3	0	4	0	0
OTU3775	0	0	0	0	0	0	0	0	0	0	0	0	0	0	0	0	0	0	0	0	0	0	0	0	0	0	0	0	0	0	0	0	0	0	0	0	0	0	0	0	0	0	0	0	0	0	0	0
OTU6813	0	0	0	0	0	0	0	0	0	0	0	0	0	0	0	0	0	0	0	0	0	0	0	0	0	0	3	0	0	0	0	0	0	0	0	0	0	0	0	0	0	0	0	0	0	0	0	0
OTU4884	0	0	1	1	0	0	0	0	1	0	0	0	0	0	1	1	0	1	2	0	0	0	0	1	0	0	0	0	1	0	0	0	0	0	1	0	0	1	0	1	0	2	0	0	1	1	1	1
OTU3366	0	0	0	0	0	0	0	0	0	0	0	0	0	0	0	0	0	0	0	0	0	0	0	0	0	0	0	2	0	0	0	0	1	0	0	0	0	1	0	0	1	1	0	0	0	1	0	0
OTU4881	1	0	1	1	0	1	2	1	0	0	3	0	0	0	0	0	0	0	0	0	0	0	0	0	4	0	1	2	0	8	0	0	1	12	0	0	0	2	3	1	0	5	1	3	0	0	0	0
OTU3363	0	0	0	0	0	0	0	0	1	0	0	0	0	0	0	0	0	0	0	0	5	0	0	0	0	0	0	0	0	0	1	0	0	0	0	0	0	0	0	0	0	0	0	0	0	0	0	1
OTU936	14	1	2	0	0	10	22	2	4	0	0	1	0	0	24	0	0	0	0	1	0	9	0	0	1	1	0	0	0	4	11	2	2	7	0	1	0	1	6	0	0	0	0	0	1	0	9	4
OTU7284	0	0	5	0	0	0	0	0	0	3	3	2	6	1	1	0	0	0	0	0	0	0	0	1	0	0	4	0	0	0	2	0	2	0	12	0	1	14	0	0	0	0	0	0	8	7	1	1
OTU3940	0	0	0	0	0	0	0	0	0	0	0	0	0	0	0	0	0	0	0	0	0	6	0	0	0	0	0	0	0	0	0	0	0	0	0	0	0	0	0	0	0	0	0	0	0	0	0	0
OTU3945	0	0	0	0	0	0	0	0	0	0	0	0	0	0	0	0	0	0	0	0	0	0	0	0	0	0	1	0	0	0	0	0	0	0	0	0	0	0	0	0	0	0	0	1	0	0	1	0
OTU2018	2	1	1	0	0	2	2	1	0	1	0	1	4	2	0	1	0	1	1	3	0	1	0	0	0	1	0	0	0	0	0	1	1	1	5	2	0	4	6	1	0	0	0	0	1	0	1	2
OTU2015	0	0	0	0	0	0	11	2	0	0	0	0	0	0	0	0	0	8	4	1	0	2	0	0	0	0	0	0	0	0	0	0	0	1	0	0	0	0	0	0	0	0	2	0	0	0	0	0
OTU4717	0	0	0	0	0	0	0	0	0	0	0	0	0	1	0	1	0	1	0	0	0	0	0	0	0	1	0	0	0	0	0	0	0	0	0	0	1	0	3	0	0	0	0	0	0	0	0	0
OTU4718	0	0	0	0	0	0	0	0	0	0	0	0	0	0	3	0	0	0	0	0	0	0	0	0	0	0	0	0	0	0	0	0	0	0	0	0	1	2	0	0	1	0	0	0	0	0	0	0
OTU9771	0	1	0	0	0	0	0	0	0	0	0	0	0	0	0	0	0	0	0	0	0	0	0	0	0	0	0	0	0	0	0	0	0	0	0	0	0	0	0	0	0	0	0	0	0	0	0	0
OTU9630	1	5	0	2	1	0	0	0	0	1	0	3	1	4	2	3	0	1	3	1	0	1	1	1	2	1	3	2	2	1	1	2	0	1	1	2	2	2	2	2	1	2	0	0	0	2	2	1
OTU3534	0	0	2	0	0	0	0	0	0	0	0	0	5	0	0	0	0	0	0	0	0	0	0	0	0	0	0	0	0	0	8	0	0	0	0	0	0	0	0	0	0	0	0	0	1	0	0	4
OTU8604	0	0	0	0	0	0	0	0	0	0	0	0	0	0	0	0	0	0	0	0	0	0	0	0	0	0	0	0	0	0	0	0	0	0	0	0	2	0	0	0	0	0	0	0	0	1	0	0
OTU8552	0	0	0	0	0	0	0	1	0	0	0	0	0	0	0	0	0	0	0	0	0	0	0	0	0	0	0	0	0	0	0	0	0	0	0	0	0	0	0	0	0	0	0	0	0	0	0	0
OTU1848	0	0	0	0	0	0	0	0	0	0	0	0	3	2	5	0	0	0	0	0	0	0	45	0	22	0	0	0	0	0	8	0	4	0	1	0	15	2	0	0	1	0	0	1	0	1	0	0
OTU2380	0	0	0	0	0	0	0	0	0	0	1	0	0	0	1	0	0	0	0	0	0	0	0	1	1	0	0	0	0	0	0	0	1	0	0	0	1	0	0	0	0	0	0	2	1	0	1	0
OTU8558	0	0	0	0	0	0	0	0	0	0	0	0	0	1	0	0	1	0	0	1	0	0	0	0	0	1	0	3	0	1	0	0	0	0	0	0	1	0	0	0	0	0	0	0	0	0	0	0
OTU6857	0	0	0	0	0	0	0	0	0	0	0	0	0	0	0	2	0	0	0	0	0	0	0	0	0	0	0	0	0	0	0	0	0	0	0	0	0	0	0	0	0	0	0	0	0	0	0	0
OTU6850	0	0	1	0	0	0	2	0	0	0	0	0	0	1	0	0	0	0	0	0	0	0	0	0	0	0	0	0	0	0	0	0	0	0	0	0	0	0	0	0	0	0	0	0	0	0	0	0
OTU747	3	1	2	8	2	8	5	4	9	25	0	21	4	0	0	4	7	4	7	5	0	1	0	0	1	4	0	7	0	0	0	6	0	3	3	0	0	2	4	0	0	0	3	0	4	2	0	3
OTU9348	0	0	0	0	0	0	0	0	0	0	1	0	0	1	0	0	0	0	0	0	0	0	0	0	0	0	1	0	0	0	0	0	0	0	0	0	0	0	0	0	0	0	0	0	0	0	2	0
OTU9691	1	0	0	0	0	0	0	0	0	0	0	0	0	1	2	0	0	0	0	0	0	0	0	0	0	0	0	0	0	0	0	0	0	0	0	0	0	0	0	0	0	0	0	0	0	0	1	0
OTU7574	7	0	0	1	0	0	0	0	0	0	0	2	3	4	13	0	0	0	0	0	0	0	24	1	22	0	0	0	1	3	7	0	7	2	0	1	7	4	0	1	0	1	0	5	2	12	0	0
OTU6012	21	36	28	38	5	0	8	28	64	2	4	8	19	12	3	37	11	5	9	18	1	12	3	11	10	29	28	69	70	11	11	5	17	13	13	15	6	5	30	33	6	41	22	2	14	5	32	11
OTU8387	1	0	0	1	1	1	0	1	1	0	1	0	2	0	0	3	0	0	1	2	0	3	0	1	0	0	0	2	2	1	0	1	1	2	1	0	0	0	0	0	2	2	0	0	1	0	0	0
OTU5385	0	0	0	2	0	5	5	0	2	0	0	0	0	0	0	3	0	1	1	0	0	5	0	0	0	0	0	2	0	0	0	0	0	0	0	0	0	0	1	1	0	2	0	0	0	0	0	0
OTU5430	0	0	0	0	0	0	0	0	0	0	1	2	1	0	2	0	0	0	0	1	0	0	0	0	0	0	1	0	0	3	0	0	0	2	0	0	0	0	0	0	0	0	0	0	1	0	0	0
OTU1542	0	0	0	0	0	14	0	1	0	0	0	0	0	0	0	0	0	0	1	0	0	0	0	0	0	0	0	0	0	0	0	0	0	0	0	0	0	0	0	0	0	3	0	0	0	0	0	1
OTU1541	32	5	3	1	1	4	0	6	5	6	7	8	5	2	39	3	2	6	0	16	3	2	1	10	3	0	17	9	12	0	0	1	1	4	3	2	6	7	0	1	0	13	0	0	4	18	2	1
OTU1540	1	8	1	6	2	2	0	9	0	0	0	0	9	4	1	3	6	0	0	3	0	1	0	1	3	3	2	1	3	0	1	2	4	4	4	4	2	5	2	4	0	2	4	20	10	0	8	1
OTU4529	0	0	0	0	0	2	0	0	0	0	1	0	2	0	1	0	0	0	0	1	0	0	0	2	0	1	0	0	1	0	0	0	0	0	0	1	0	0	0	0	0	0	0	1	1	2	1	0
OTU4527	0	0	0	0	0	0	0	0	0	0	0	0	0	0	0	0	0	0	0	0	0	0	0	0	0	0	0	0	0	0	0	0	0	0	0	0	0	0	0	0	0	0	0	0	0	0	0	0
OTU4524	0	6	0	0	1	0	0	0	1	0	1	0	1	0	0	0	1	0	0	2	0	0	3	0	4	0	5	0	1	0	0	1	0	0	0	0	0	0	1	3	0	5	0	1	0	1	0	1
OTU601	2	0	0	36	5	12	3	11	6	0	1	3	1	2	11	1	35	70	6	7	10	4	12	0	11	69	2	2	2	3	22	0	10	1	1	8	7	2	14	1	83	4	39	1	6	7	2	2
OTU7874	0	0	0	0	0	0	0	0	0	0	0	0	0	0	0	0	0	0	0	0	0	0	0	1	0	0	0	0	0	0	0	0	0	0	0	0	1	0	3	0	0	0	0	0	2	0	3	0
OTU5659	0	0	0	0	3	0	3	0	0	0	0	0	0	0	0	1	0	0	0	0	0	1	0	0	0	0	0	1	1	0	0	0	0	0	0	0	0	0	2	0	5	0	0	0	0	0	0	0
OTU1099	3	9	12	13	9	31	6	13	7	5	4	2	6	4	13	4	16	3	9	5	10	13	2	4	5	3	2	3	6	9	11	12	7	7	8	9	6	10	15	6	7	4	6	7	5	3	4	5
OTU1093	0	0	2	0	0	2	11	19	0	0	0	0	0	0	0	2	1	0	13	7	1	0	0	0	0	0	0	3	0	0	2	1	0	0	0	1	0	0	3	0	0	1	1	0	0	0	0	0
OTU1097	14	10	19	10	14	3	5	26	14	19	10	8	34	28	3	5	8	21	12	8	0	12	0	17	3	12	14	11	23	36	19	16	17	1	31	7	7	27	12	11	19	16	8	1	42	6	3	17
OTU7319	0	0	0	0	0	0	0	0	0	0	0	0	0	0	0	0	0	0	0	0	0	0	0	0	0	0	0	0	0	0	0	0	0	0	0	0	0	0	0	0	0	0	0	0	0	0	0	0
OTU4384	1	0	0	0	0	0	0	0	0	0	0	0	0	0	0	0	0	0	0	0	0	0	0	2	0	0	0	0	0	1	0	0	0	0	1	0	2	0	0	0	0	0	0	0	0	0	1	3
OTU4383	1	0	0	0	0	0	0	0	0	0	0	3	2	0	0	0	0	0	0	0	0	0	0	0	0	0	0	0	0	0	0	0	0	0	0	0	0	0	0	0	0	0	0	0	0	0	0	0
OTU3711	19	3	5	16	4	26	5	5	5	4	8	5	6	2	6	6	2	7	2	5	17	14	0	12	4	4	2	14	9	5	2	7	1	14	6	6	8	2	2	7	0	17	2	0	1	19	7	3
OTU6384	0	0	0	0	0	0	0	0	0	1	0	1	0	1	0	0	0	0	0	0	0	0	0	0	0	0	1	0	0	0	0	0	0	0	0	0	0	1	0	0	0	2	0	0	0	0	0	0
OTU2449	0	0	0	0	0	0	0	0	0	0	0	0	0	0	0	0	0	0	0	0	9	0	0	0	1	0	0	0	0	0	0	0	0	0	0	0	0	0	0	0	0	0	0	0	0	0	0	0
OTU9804	5	0	0	0	0	0	0	0	0	0	0	0	0	0	0	0	0	0	0	0	0	0	0	0	0	0	0	0	0	0	0	0	1	0	0	0	0	0	0	0	0	0	0	0	0	0	0	0
OTU953	0	6	3	0	0	2	0	2	0	0	0	0	1	0	3	26	1	0	0	23	0	0	7	1	3	0	1	0	23	0	1	4	0	0	3	42	0	1	19	5	9	1	0	0	0	0	22	0
OTU957	0	2	0	10	1	3	0	5	5	0	2	0	0	0	0	7	4	47	46	2	0	5	1	2	1	52	1	3	2	1	0	0	3	0	0	4	1	0	6	6	5	9	4	0	0	1	0	1
OTU779	0	4	7	7	2	4	12	12	4	0	0	0	2	1	0	5	3	30	15	6	12	6	0	0	0	20	0	12	5	0	0	5	3	0	0	8	0	5	4	11	7	16	10	4	0	0	0	0
OTU9613	0	0	1	0	0	0	0	0	0	0	0	0	1	0	0	0	0	0	0	0	0	2	0	0	0	0	0	0	0	1	0	0	0	0	0	0	0	0	2	0	1	0	0	0	0	0	0	0
OTU7268	0	0	0	0	0	0	0	0	0	0	0	0	0	0	0	0	0	0	0	0	0	0	0	0	0	0	0	0	0	0	0	2	0	0	0	0	0	0	0	0	0	0	0	0	0	0	0	0
OTU7265	0	0	0	0	0	0	0	0	0	0	0	0	0	0	0	0	0	0	0	0	0	0	0	0	0	0	0	0	0	0	0	0	0	0	0	0	0	0	0	0	0	0	0	0	0	0	0	0
OTU7266	0	0	0	0	0	0	1	0	0	0	0	0	0	0	0	0	0	0	0	0	0	0	0	0	0	0	0	0	0	2	0	0	0	0	0	0	0	0	0	0	0	0	0	0	0	0	0	0
OTU3929	2	0	0	0	0	0	0	0	0	0	0	0	0	0	0	0	0	0	0	0	0	0	0	0	0	0	0	0	0	0	0	0	0	0	0	0	0	0	0	0	1	0	0	0	0	0	0	0
OTU3925	0	2	0	0	0	0	1	1	2	0	0	0	0	0	0	0	2	0	1	0	0	0	0	0	0	0	0	1	0	0	0	0	0	0	0	1	1	0	0	0	0	6	1	0	0	0	0	0
OTU2034	4	1	0	0	0	0	0	0	0	3	0	2	9	0	2	0	0	0	0	0	3	1	2	0	0	0	2	1	0	0	1	1	0	0	1	0	5	4	0	1	0	2	0	0	3	2	1	1
OTU2033	4	3	0	0	0	0	0	0	0	0	8	1	1	0	0	1	0	0	0	4	0	0	0	1	0	0	9	1	0	0	0	0	3	0	11	0	1	7	0	1	0	0	0	0	6	0	0	0
OTU2039	0	0	0	0	0	0	0	0	0	0	0	0	0	0	0	0	0	0	0	0	8	0	0	0	0	0	0	0	0	0	0	0	0	0	0	0	0	0	0	0	0	0	0	0	0	0	1	0
OTU7935	0	0	0	0	0	0	0	0	0	0	0	0	0	0	0	0	0	0	0	0	0	0	0	0	0	0	0	0	0	0	0	0	0	0	0	0	0	0	0	0	0	0	0	0	0	0	0	0
OTU9487	0	0	0	2	0	0	0	0	0	0	0	0	0	0	0	0	0	0	0	0	0	0	0	0	0	0	0	0	0	0	0	0	0	0	0	0	0	0	0	0	0	0	0	0	0	0	0	0
OTU6604	0	0	0	0	0	0	0	0	0	0	0	0	0	0	0	0	0	0	0	0	0	0	0	0	0	0	0	0	0	0	0	0	0	0	0	0	0	0	0	0	0	0	0	0	0	0	0	0
OTU4268	0	0	0	0	0	0	0	0	5	0	0	0	0	0	0	0	0	0	0	0	0	0	0	0	0	0	0	0	0	0	0	0	0	0	0	0	0	0	0	0	0	0	0	0	0	0	0	0
OTU4265	4	0	0	1	0	0	0	1	0	0	0	0	0	0	1	0	0	0	0	2	0	1	1	0	1	0	1	0	0	0	0	0	1	0	2	0	0	1	2	0	0	3	0	1	0	2	0	0
OTU4261	0	0	1	0	1	0	0	0	0	1	5	3	0	2	2	0	0	0	0	0	0	0	0	0	0	0	0	0	0	0	2	0	0	0	0	0	0	0	0	0	0	0	0	0	0	0	0	1
OTU8591	0	0	2	0	0	0	0	0	0	0	0	0	0	0	0	0	0	0	0	0	0	0	0	0	0	0	0	0	0	0	0	0	0	0	0	0	0	0	0	0	0	0	0	0	0	0	0	0
OTU8422	0	0	0	0	0	0	0	0	0	0	0	0	0	0	0	0	0	0	0	0	0	0	0	0	0	0	0	0	0	0	0	0	0	0	0	0	0	0	0	0	0	0	0	0	0	0	0	0
OTU1378	1	0	0	0	0	0	0	0	0	0	0	0	0	0	0	0	0	0	0	0	0	0	0	2	0	0	0	0	0	0	0	0	0	0	0	0	0	0	0	0	0	0	0	0	0	1	1	0
OTU7063	0	0	0	1	0	0	1	0	0	0	1	0	1	0	0	0	0	2	0	0	7	0	0	0	0	0	0	0	0	0	0	0	0	0	0	0	0	0	0	0	0	0	0	0	0	2	0	0
OTU2635	0	0	7	0	0	0	1	0	0	0	0	0	0	0	0	0	0	0	0	0	0	0	0	1	0	0	0	0	0	0	0	0	0	0	0	0	0	0	0	0	0	0	0	0	0	0	0	0
OTU2637	0	0	0	0	0	0	0	0	0	0	0	0	0	0	0	0	3	0	0	0	6	1	0	0	0	0	0	0	0	0	0	0	0	0	0	0	0	0	0	1	0	1	0	0	0	0	0	0
OTU2829	0	0	0	2	0	0	1	0	1	0	0	0	0	0	0	0	0	0	0	0	0	0	0	0	0	1	1	0	0	0	0	1	0	0	0	0	0	0	0	0	0	1	0	0	1	0	1	0
OTU8427	0	0	0	0	0	0	0	0	0	0	0	0	0	0	0	2	0	0	0	2	0	0	0	0	0	0	0	0	0	0	0	0	0	0	0	0	0	0	0	0	0	0	0	0	0	0	0	0
OTU9611	0	0	0	0	0	0	0	0	0	0	0	0	0	0	0	0	0	0	0	0	0	0	0	0	0	0	0	0	0	0	0	0	0	0	0	0	0	0	0	0	0	0	0	0	0	0	0	0
OTU623	7	1	30	0	6	5	0	2	2	2	0	2	5	3	3	6	7	0	0	9	20	0	0	0	2	0	0	1	18	15	6	3	10	12	3	8	0	2	7	8	3	2	2	3	12	8	3	11
OTU8123	0	0	0	0	4	0	0	0	0	0	0	0	0	0	0	0	0	0	0	0	0	1	0	0	0	0	0	1	0	0	0	0	0	0	0	0	0	0	0	0	0	0	0	0	0	0	0	0
OTU547	0	0	0	1	0	0	0	0	0	0	0	0	0	0	0	1	0	8	0	0	0	0	0	0	0	0	0	0	0	0	0	0	0	0	0	0	0	0	0	0	0	0	42	0	0	0	0	0
OTU8714	0	0	0	0	0	0	0	0	0	0	0	0	0	0	0	0	0	1	0	0	0	0	0	0	0	0	0	1	0	0	0	0	0	0	0	0	0	0	0	0	0	0	0	0	0	0	0	0
OTU323	10	8	26	15	11	76	55	10	7	11	10	1	4	1	2	13	0	9	10	5	81	82	5	1	4	11	1	49	18	18	0	12	1	21	2	2	2	15	15	10	1	25	6	26	6	8	0	9
OTU7830	0	0	0	0	0	0	0	0	0	0	0	0	0	0	0	0	0	0	0	0	0	0	0	0	0	0	0	0	0	0	0	0	0	0	0	0	0	0	0	0	0	0	0	0	0	0	0	0
OTU6030	1	0	0	1	0	0	0	0	0	0	0	0	0	0	2	0	0	0	1	1	0	0	1	0	0	0	1	0	0	0	0	0	0	0	0	0	1	1	0	1	0	0	0	0	0	2	0	0
OTU6037	0	0	0	0	0	0	2	0	0	0	0	0	0	0	0	0	0	0	0	0	0	0	0	0	0	0	0	0	0	0	0	0	0	0	0	0	0	0	0	0	0	0	0	0	0	0	0	0
OTU7402	1	0	0	5	0	0	0	0	0	0	1	0	0	0	1	0	0	0	1	0	0	0	0	0	1	0	0	0	1	1	0	1	2	0	0	0	1	2	0	0	1	2	0	0	2	0	1	0
OTU5550	0	0	0	0	0	3	0	0	0	0	0	0	0	0	0	0	0	0	0	0	0	0	0	0	0	0	0	0	0	0	0	0	0	0	0	0	0	0	0	0	0	0	0	0	0	0	0	0
OTU8366	1	0	0	0	1	0	0	2	1	1	0	2	0	0	0	0	0	0	0	0	0	0	0	1	0	0	3	0	0	2	0	2	0	0	1	0	0	0	0	0	0	0	0	0	1	0	1	0
OTU5418	0	0	0	0	0	0	0	0	0	0	0	0	0	0	0	0	0	0	0	0	0	0	1	0	0	0	0	0	0	0	0	0	0	0	0	0	0	0	0	0	0	0	0	0	0	0	0	0
OTU5411	0	0	0	0	0	0	0	0	0	0	0	0	0	0	0	0	0	1	0	0	0	0	0	0	0	0	0	0	0	0	0	0	0	0	0	0	0	0	0	0	0	0	1	0	0	0	0	0
OTU5410	1	0	0	0	0	0	0	0	0	0	0	2	3	0	2	0	0	0	0	0	0	0	2	1	3	0	1	0	0	0	0	0	0	0	0	1	2	0	1	0	0	2	0	1	1	1	0	2
OTU1568	5	1	3	9	0	16	6	2	0	2	5	1	1	0	5	3	5	2	2	7	8	4	9	2	2	2	0	14	1	1	6	0	9	2	0	11	4	2	2	4	1	0	0	5	6	4	0	1
OTU1565	0	11	0	0	0	0	0	2	8	0	0	0	0	0	0	5	9	0	1	4	0	3	0	0	0	0	0	2	4	0	0	0	0	0	0	2	0	0	1	3	3	2	0	0	0	0	0	0
OTU2991	0	2	0	0	0	0	0	0	0	0	0	0	0	1	0	0	0	0	0	0	0	0	0	0	0	0	4	0	0	0	0	0	0	0	0	0	0	0	0	0	0	0	0	0	0	0	5	0
OTU2997	0	0	0	0	0	0	0	0	0	0	0	0	0	0	0	0	0	0	0	0	0	0	0	0	0	0	0	0	0	0	0	0	0	0	0	0	0	0	0	0	0	17	0	0	0	0	0	0
OTU4572	0	0	0	0	0	0	0	0	0	0	0	0	0	0	0	0	0	0	0	0	0	0	0	0	0	0	0	0	0	0	0	0	0	0	0	0	0	4	0	0	0	0	0	0	0	0	0	0
OTU5671	0	0	0	0	0	0	0	0	0	0	0	0	0	0	0	0	0	0	0	0	0	0	0	0	0	0	0	0	0	0	0	0	0	0	0	0	0	0	0	0	0	0	0	0	0	0	0	0
OTU5670	1	0	0	0	0	0	0	0	0	0	0	0	0	0	1	0	0	0	0	0	0	0	0	0	0	0	0	0	0	0	0	0	0	0	0	0	0	0	0	0	0	0	0	0	0	0	0	0
OTU8102	0	0	0	0	0	0	0	1	0	0	0	0	0	0	0	0	0	0	0	0	0	0	0	0	0	0	0	0	0	0	0	0	0	0	0	0	0	0	0	0	0	3	0	0	0	0	0	0
OTU8103	0	0	0	0	0	0	0	2	0	0	0	0	0	0	0	0	0	0	2	0	0	0	1	0	0	0	0	0	0	0	0	0	0	0	0	0	0	0	0	0	0	0	0	0	0	0	0	0
OTU8624	0	0	0	0	0	0	0	0	0	0	1	0	0	1	0	0	0	0	0	0	0	0	0	8	0	0	1	0	0	0	1	0	3	0	0	0	1	2	0	0	0	0	0	0	0	0	1	0
OTU8716	0	0	0	0	0	2	0	0	0	0	0	0	0	0	0	0	1	0	1	0	0	0	0	0	0	0	0	1	2	0	0	0	0	0	0	0	0	0	0	0	0	0	0	0	0	1	0	0
OTU7812	0	0	0	0	1	0	0	0	1	0	0	0	0	2	0	0	0	0	0	0	0	0	0	0	0	0	0	0	1	0	0	0	0	0	2	0	0	0	1	0	1	0	0	0	0	0	0	0
OTU7815	0	0	0	0	0	1	0	0	0	1	0	1	1	0	0	0	0	0	0	0	0	0	0	0	0	0	0	0	1	0	0	0	0	0	0	0	0	0	0	1	0	0	0	0	0	1	0	0
OTU3734	0	1	0	0	0	0	0	0	0	0	0	0	0	0	0	1	0	0	1	0	0	0	0	0	1	0	0	0	0	0	0	0	0	0	0	0	0	0	0	0	0	3	0	0	0	0	0	0
OTU4108	0	1	0	0	0	0	0	0	0	0	0	0	0	0	1	3	1	0	0	0	0	0	0	0	0	0	0	0	0	0	0	0	0	0	0	0	0	0	0	0	0	1	1	0	0	0	0	0
OTU7470	1	0	0	0	0	0	0	0	0	0	0	5	0	0	5	0	0	0	0	3	0	0	1	0	0	0	0	0	0	0	0	0	0	1	0	0	2	0	0	0	0	0	0	0	0	5	1	2
OTU752	0	3	0	0	0	0	0	0	0	0	0	0	0	0	0	0	0	0	0	1	0	0	0	0	0	0	0	0	0	0	0	0	0	28	0	0	0	0	0	0	0	0	0	0	0	0	0	0
OTU753	8	13	17	13	4	5	7	13	10	4	0	2	4	5	4	12	6	8	4	16	20	10	3	1	4	7	2	13	16	1	7	7	3	6	5	7	6	9	24	7	4	42	1	14	9	12	8	9
OTU207	41	23	58	9	17	93	126	12	9	22	6	118	25	32	17	29	10	18	17	28	95	40	20	8	40	22	13	6	23	153	33	27	24	43	25	39	25	86	7	13	8	6	21	38	17	22	27	38
OTU204	1	0	0	0	0	0	0	0	0	0	0	1	1	0	0	0	0	0	0	0	0	0	0	0	0	0	0	0	0	0	0	0	0	0	0	0	0	0	1	0	0	101	0	0	0	0	0	0
OTU7242	0	0	0	1	2	0	1	0	0	0	1	0	2	0	2	0	0	0	0	0	0	0	0	0	0	0	0	0	0	0	0	1	0	1	1	1	0	2	0	1	0	0	0	0	0	2	1	0
OTU2051	2	0	3	1	1	0	0	0	1	6	0	1	3	0	4	0	0	0	0	0	0	0	24	0	0	0	0	0	1	1	2	1	0	5	0	0	0	0	1	0	0	2	0	5	0	2	3	1
OTU2052	0	0	3	0	2	0	0	0	0	1	0	0	0	0	0	0	0	0	0	0	0	0	0	1	0	0	0	0	0	0	0	0	0	0	0	0	0	0	0	0	0	0	0	0	1	0	0	1
OTU2055	0	0	0	0	0	0	0	0	0	0	0	10	0	0	0	0	0	0	0	0	0	0	0	0	0	0	0	0	0	0	0	0	0	0	0	0	0	0	0	0	0	0	0	0	0	0	0	0
OTU6832	0	7	1	1	1	2	0	0	2	0	0	0	0	0	1	4	0	3	5	1	4	0	0	0	3	2	3	4	0	0	0	4	0	1	0	2	3	0	0	4	1	7	0	0	2	2	0	0
OTU3548	4	0	1	1	1	0	4	4	1	0	0	0	3	1	0	0	1	0	7	0	0	3	0	0	0	1	1	6	0	3	1	2	0	1	1	0	0	1	0	1	1	0	1	1	2	1	0	4
OTU6196	0	0	0	0	0	0	1	1	0	0	0	0	0	1	2	0	3	0	0	3	0	0	3	0	1	1	0	0	1	1	0	0	1	1	1	0	0	4	3	1	0	0	1	10	1	0	2	0
OTU6192	0	0	0	0	0	0	0	0	0	0	0	0	0	0	0	0	0	0	0	0	0	0	0	0	0	0	1	0	0	0	0	0	0	0	0	0	0	0	0	0	1	0	0	0	0	0	0	0
OTU9194	1	0	0	2	2	1	1	1	1	2	0	2	1	0	0	3	1	2	4	1	0	4	0	1	0	2	0	0	1	1	0	0	2	7	3	1	0	1	2	0	1	1	1	1	1	1	0	0
OTU9197	0	0	0	0	0	0	0	0	0	0	0	0	0	0	0	0	0	0	0	0	0	0	0	0	0	0	0	0	0	0	0	0	0	0	0	0	0	0	0	0	0	4	0	0	0	0	0	0
OTU9199	0	0	0	0	0	0	0	0	0	0	0	0	0	0	0	0	0	0	0	0	0	0	0	0	0	0	0	0	0	0	0	0	0	0	0	0	0	0	4	0	0	0	0	0	0	0	0	0
OTU8825	0	0	0	0	0	0	2	0	0	0	0	0	0	0	0	0	0	1	0	0	0	0	0	0	0	0	0	0	0	0	0	0	0	0	0	0	0	0	0	0	0	0	0	0	0	0	0	0
OTU8824	0	0	0	0	0	0	1	0	0	0	0	0	0	0	0	0	0	0	0	0	0	0	0	0	0	0	0	0	0	0	0	0	0	2	0	0	1	0	0	0	0	0	0	0	0	0	0	0
OTU5082	0	0	0	0	0	1	0	0	0	0	0	0	0	0	0	0	0	0	0	0	0	0	0	0	0	0	0	0	0	0	0	0	0	0	0	0	0	0	0	0	0	0	0	1	0	0	0	0
OTU5083	0	0	0	0	0	0	0	0	0	0	0	0	0	0	3	0	0	0	0	0	0	0	4	0	7	0	0	0	0	0	1	0	1	0	1	0	4	0	0	0	0	0	0	0	0	0	0	1
OTU2806	0	0	0	1	0	6	0	0	0	0	0	0	0	0	0	0	0	1	1	0	0	0	0	0	0	0	0	0	0	0	0	0	0	0	0	0	0	0	0	1	0	0	0	0	0	0	0	0
OTU2804	5	6	3	6	2	3	0	4	1	3	1	5	4	1	3	3	2	1	2	2	7	3	0	5	1	1	1	4	3	1	2	3	2	4	3	1	2	6	1	3	3	3	2	0	3	1	1	2
OTU2610	0	2	3	13	0	0	4	3	0	1	0	0	0	0	0	6	1	4	1	2	0	3	0	0	0	2	0	3	1	0	0	2	1	0	0	7	0	3	5	3	2	4	0	0	1	6	0	0
OTU2611	3	4	2	4	1	4	5	4	0	0	0	0	2	1	1	3	1	10	7	4	0	8	0	1	0	5	0	9	1	2	1	4	0	3	2	3	0	1	3	3	0	8	0	2	1	3	2	9
OTU2618	0	0	0	0	0	0	0	0	0	6	1	0	1	0	0	0	0	0	0	0	0	0	0	0	0	0	0	0	0	0	0	0	0	0	0	0	0	0	0	0	0	0	0	0	0	0	0	0
OTU8643	0	0	0	0	0	0	0	0	0	0	1	0	0	0	0	0	0	0	0	0	0	0	0	0	1	0	0	0	0	0	0	0	1	0	0	0	0	0	0	0	0	0	0	0	1	0	0	0
OTU3390	4	0	0	0	0	0	0	0	1	0	0	1	0	0	3	0	4	0	0	0	0	0	1	0	1	0	0	0	0	0	0	0	0	1	0	0	0	3	0	0	2	0	0	0	0	1	3	0
OTU7168	0	0	0	0	0	0	0	0	0	0	0	0	0	0	0	0	0	0	0	0	0	0	0	0	0	0	0	0	0	0	0	0	0	0	0	0	0	0	0	0	0	0	0	2	0	0	0	0
OTU7162	0	0	0	0	0	0	0	0	0	0	0	0	0	0	0	0	0	0	0	1	0	0	0	0	0	1	1	1	0	0	0	0	0	0	0	0	0	0	0	0	0	0	0	0	0	0	0	0
OTU7164	0	0	0	0	0	0	0	0	0	0	0	0	0	0	0	0	0	0	0	0	0	0	0	0	0	0	0	0	0	0	2	0	1	0	0	0	0	0	0	0	0	0	0	0	0	0	0	0
OTU3525	0	0	0	0	0	0	6	0	0	0	0	0	0	0	0	0	0	0	0	0	0	0	0	0	0	0	0	0	0	0	0	1	0	0	0	0	0	0	0	0	0	0	0	0	0	0	0	0
OTU566	7	2	1	6	2	3	0	9	0	1	8	27	8	4	38	7	7	3	0	26	0	1	1	18	3	1	1	10	8	5	6	1	2	7	4	4	4	18	5	8	0	4	1	0	59	39	18	3
OTU565	2	21	10	7	3	6	9	6	4	0	0	0	9	0	6	12	8	7	12	8	16	8	4	0	3	5	0	4	1	4	5	17	5	3	3	15	10	2	7	4	4	7	10	39	5	5	4	8
OTU3520	2	0	5	2	3	2	4	0	1	1	1	1	2	1	0	0	1	1	0	0	0	0	0	0	0	0	0	1	0	0	0	0	0	1	0	0	0	0	1	1	0	0	1	0	0	0	0	1
OTU690	0	2	21	29	8	50	72	32	14	0	0	0	2	0	0	3	3	49	92	2	22	14	0	0	0	39	0	31	5	0	0	20	1	0	0	3	0	0	4	4	16	13	15	0	0	0	0	7
OTU693	0	0	0	0	0	0	0	0	0	0	0	0	0	0	0	0	0	0	0	0	0	32	0	0	0	0	0	0	0	0	0	0	0	0	0	0	0	0	0	0	0	0	0	0	0	0	0	0
OTU738	1	0	2	0	6	3	0	0	2	4	0	1	0	0	5	2	0	0	0	1	5	0	0	0	0	0	0	2	0	0	0	9	2	2	14	1	0	1	0	1	0	0	1	2	0	5	0	24
OTU1999	0	0	0	1	1	0	2	1	1	0	0	0	4	0	0	0	2	2	2	0	0	0	1	0	0	0	0	1	3	0	1	1	0	0	0	0	0	0	0	2	0	5	1	1	1	0	0	0
OTU732	0	0	0	0	0	0	0	0	0	6	0	5	1	0	3	0	0	0	0	1	0	0	0	0	0	0	1	0	0	6	0	0	0	2	1	0	1	13	0	0	0	0	0	0	1	0	1	0
OTU222	122	2	0	2	4	2	0	6	0	1	1	1	2	18	6	2	5	1	1	0	23	0	6	1	7	4	1	2	1	48	7	0	78	3	1	0	6	4	6	2	36	1	1	7	22	13	17	11
OTU731	3	0	5	0	0	0	0	0	0	0	0	1	0	1	9	0	0	0	0	1	0	0	3	0	0	0	0	0	0	2	4	0	1	27	2	0	3	0	0	0	0	0	0	8	1	1	1	0
OTU9142	0	0	0	0	0	0	0	0	0	0	0	0	0	0	0	0	0	0	0	0	0	0	0	0	2	0	0	0	0	0	0	0	0	0	0	0	0	0	0	0	0	0	0	0	0	0	0	0
OTU9141	0	0	0	0	0	0	2	0	0	0	0	0	0	0	0	0	0	0	4	0	0	0	0	0	0	0	0	0	1	0	0	1	0	0	0	1	0	0	0	0	0	0	0	0	0	0	0	0
OTU8723	0	0	0	0	0	0	0	0	0	0	0	0	0	0	0	0	0	0	0	0	0	0	0	0	0	0	0	0	0	0	0	0	0	0	0	0	0	0	0	1	0	0	0	0	0	0	0	0
OTU1062	1	0	1	1	0	0	1	0	0	0	10	2	1	0	0	0	0	0	0	0	0	1	0	2	3	0	0	23	0	0	0	1	1	0	1	1	1	0	0	1	0	0	8	0	0	0	1	0
OTU8944	0	1	0	1	1	0	0	2	2	0	0	0	0	0	0	2	0	5	5	1	2	3	1	1	1	6	0	2	2	0	0	0	1	0	0	2	0	0	2	0	0	2	0	0	0	0	0	0
OTU1501	0	0	0	0	0	0	0	0	0	0	0	0	0	0	0	0	0	0	0	0	0	0	0	0	0	0	0	0	0	0	0	0	0	0	0	0	0	0	0	0	0	0	0	0	0	0	0	12
OTU1509	0	0	0	0	0	0	0	0	0	0	0	0	0	0	26	0	0	0	0	0	0	0	2	0	12	0	0	0	0	0	0	0	0	0	0	0	8	0	0	0	0	0	0	0	0	14	0	0
OTU4939	3	1	0	0	0	0	0	0	0	0	2	3	2	0	7	1	2	0	0	0	0	0	1	3	0	0	3	0	0	0	3	0	0	0	0	0	4	2	0	0	0	0	0	0	1	4	1	0
OTU5699	0	0	0	0	0	0	0	0	0	0	0	1	0	0	0	0	0	0	0	0	2	0	0	0	0	0	0	0	0	0	0	0	0	0	1	0	0	0	0	0	0	7	0	0	0	0	0	0
OTU8344	0	0	0	0	0	0	1	0	1	0	0	0	0	0	0	1	0	2	3	0	0	1	0	0	0	3	0	2	0	0	0	0	0	0	0	0	0	0	0	0	1	0	1	0	0	0	0	0
OTU9673	0	0	0	0	0	0	0	1	3	0	0	0	0	0	0	1	0	2	0	1	5	0	0	0	0	0	0	0	0	0	0	0	0	0	0	0	0	0	0	0	0	0	1	0	0	1	0	0
OTU9834	0	0	0	0	0	0	2	0	0	0	0	0	0	0	0	0	0	0	0	0	0	0	0	0	0	0	0	0	0	0	0	0	0	0	0	0	0	0	0	0	0	0	0	0	0	0	0	0
OTU7835	0	0	0	0	0	0	0	0	0	0	0	0	0	0	0	0	0	0	0	0	0	0	0	2	0	0	0	0	0	0	0	0	0	0	0	0	0	0	0	0	0	0	0	0	0	1	0	0
OTU9895	0	0	0	0	0	0	0	0	0	0	0	0	0	0	0	0	1	0	3	0	0	0	0	0	0	0	0	0	0	0	0	0	0	0	0	0	0	0	0	3	0	0	0	0	0	0	0	0
OTU4125	0	2	0	0	1	0	0	0	0	0	0	0	0	0	0	0	0	0	0	1	0	0	0	3	0	0	4	0	2	0	0	1	0	0	0	0	0	0	0	1	0	0	0	0	2	0	1	1
OTU4123	0	0	0	0	0	0	0	0	0	0	0	0	0	0	0	0	0	0	0	0	0	0	0	0	0	0	0	0	0	0	0	4	0	0	0	0	0	0	0	0	0	0	0	0	0	0	0	0
OTU9738	0	0	0	0	0	0	0	0	0	0	0	0	0	0	0	0	0	0	1	0	0	0	0	0	0	0	0	0	4	0	0	0	0	0	0	0	0	0	0	0	0	0	0	0	0	0	0	0
OTU2403	0	3	1	1	5	0	0	1	1	0	0	0	0	0	0	0	7	1	2	3	0	2	0	0	0	2	0	5	3	1	0	1	0	0	0	1	0	0	2	0	0	2	3	0	0	0	0	0
OTU2406	5	0	1	0	0	0	0	1	0	1	1	8	1	1	2	2	2	0	0	2	14	1	3	1	4	0	0	4	4	1	5	1	0	0	3	3	5	0	3	0	1	0	1	0	2	0	1	1
OTU5991	1	1	0	0	0	0	0	0	0	0	0	0	0	1	0	0	1	0	0	0	0	0	0	0	0	0	0	0	1	0	0	0	0	0	0	0	0	1	0	0	2	0	0	0	1	0	0	0
OTU5996	0	1	0	2	0	1	2	0	1	0	0	0	0	0	0	0	0	0	0	0	0	0	0	0	0	0	0	0	1	0	0	0	0	0	0	0	0	0	1	1	0	1	0	0	0	0	0	0
OTU225	22	16	0	5	4	0	0	14	3	26	16	2	6	9	2	3	12	0	4	3	11	2	5	14	3	5	13	16	17	8	0	1	2	4	4	3	5	15	7	10	1	5	2	23	28	6	27	0
OTU226	3	2	0	1	0	0	0	0	0	2	30	9	2	2	5	0	0	0	0	5	0	0	14	1	130	0	0	0	0	2	1	0	0	15	3	1	0	1	0	22	0	0	1	7	0	2	2	0
OTU7221	1	0	0	0	0	0	2	0	0	0	0	0	0	0	0	0	0	0	0	0	0	0	0	0	0	0	0	0	0	0	0	0	0	2	0	0	0	0	0	0	0	0	0	0	2	0	0	0
OTU7227	0	5	1	2	3	1	0	5	2	0	0	1	0	0	1	16	4	8	3	7	10	4	2	0	1	6	0	4	2	0	3	1	1	0	0	11	2	0	6	10	1	21	5	1	0	1	1	0
OTU7596	0	0	0	0	0	0	1	0	0	1	0	0	0	0	0	1	1	1	1	3	1	0	0	3	0	0	0	3	0	2	0	1	0	0	1	0	0	0	2	0	0	2	2	0	0	0	0	0
OTU8800	0	0	1	0	0	4	0	0	0	0	0	0	0	0	0	0	0	0	0	0	0	0	0	0	0	0	0	0	0	0	0	1	0	0	0	0	0	0	0	0	0	0	0	0	0	0	0	0
OTU1337	0	0	1	1	0	2	3	0	0	0	2	0	0	0	0	0	1	0	0	0	0	0	0	0	0	0	0	1	1	0	0	3	0	0	0	0	0	4	0	0	8	0	1	0	2	0	0	3
OTU2672	0	0	0	0	0	0	0	0	0	0	2	0	0	1	1	0	0	0	0	0	0	0	0	8	0	0	1	0	0	0	2	0	2	0	0	0	0	1	0	0	0	0	0	7	1	0	3	0
OTU2676	7	0	0	0	0	0	0	3	0	0	0	0	0	0	0	0	0	0	0	0	0	0	0	0	0	0	0	0	0	1	0	0	0	0	2	0	0	0	0	0	0	0	0	0	0	0	1	0
OTU8541	0	0	0	0	0	0	0	0	0	0	0	0	0	0	0	0	0	2	0	0	0	0	0	0	0	0	0	0	0	0	0	0	0	0	0	0	0	0	0	0	0	0	0	0	0	0	0	0
OTU8544	0	1	0	0	0	0	0	0	0	0	0	0	0	0	3	1	2	0	0	0	0	0	3	0	0	0	0	0	0	0	4	1	0	0	2	2	1	0	2	0	0	0	0	3	0	0	0	0
OTU8545	1	0	0	0	0	0	0	0	0	2	0	0	2	0	0	0	0	0	0	0	0	0	0	0	0	0	0	0	0	0	0	0	0	0	0	0	0	0	0	0	0	0	0	0	0	0	0	0
OTU9353	0	0	0	0	0	0	1	0	1	0	0	0	0	0	0	0	0	2	3	0	0	0	0	0	0	4	0	0	0	0	0	0	0	0	0	0	0	0	1	0	0	0	1	0	0	0	0	0
OTU6950	0	0	0	0	0	0	0	0	0	0	0	0	0	0	0	0	0	0	0	0	0	0	0	0	0	0	0	0	0	0	0	0	0	0	0	0	0	0	0	0	0	0	0	0	0	0	0	0
OTU501	0	0	1	1	0	0	0	0	0	0	0	0	0	0	0	0	1	0	7	3	0	0	0	0	0	1	0	15	0	2	0	0	1	38	2	0	0	1	0	0	1	0	0	0	0	3	0	8
OTU505	32	16	14	2	14	15	2	6	4	14	18	55	6	6	16	26	5	1	0	3	0	17	28	4	32	1	1	0	0	7	36	8	8	48	6	1	2	8	5	6	10	2	0	1	4	5	14	2
OTU509	4	2	3	6	2	3	0	0	3	2	1	8	1	11	9	9	1	28	41	1	0	2	30	0	51	26	2	3	6	6	45	2	2	2	3	4	38	4	8	0	9	1	25	0	3	25	8	12
OTU508	2	2	8	3	0	10	4	2	1	0	1	0	5	1	5	5	0	1	2	10	19	4	8	1	3	0	2	1	2	3	22	0	1	13	3	3	10	1	7	0	6	0	3	9	4	6	1	7
OTU3208	6	0	0	0	0	7	0	0	0	0	1	1	2	3	2	1	0	0	0	0	0	0	0	0	4	0	0	0	0	0	0	0	0	2	0	0	0	4	0	1	0	1	0	1	0	0	0	1
OTU9538	0	0	0	0	0	0	0	0	0	0	0	0	0	0	0	0	0	0	0	0	0	0	0	0	0	0	0	0	0	0	0	0	0	0	0	0	0	0	0	0	0	0	0	0	0	0	0	2
OTU9321	0	0	0	0	0	0	0	0	0	2	0	0	1	1	0	0	0	0	0	0	0	0	0	0	0	0	1	0	0	0	0	0	0	0	0	0	0	0	0	0	0	1	0	1	2	0	0	0
OTU5459	0	0	0	0	0	0	0	0	0	0	0	0	0	0	0	0	0	0	0	0	0	0	0	0	0	0	0	0	0	0	0	0	0	0	0	0	0	0	0	0	0	0	0	0	0	0	0	0
OTU5329	0	0	0	0	0	0	0	1	0	0	0	0	1	0	0	0	0	0	0	0	0	0	0	1	0	0	0	0	0	0	0	0	0	0	2	0	0	0	0	0	0	0	0	0	0	0	0	3
OTU5328	0	0	0	4	0	0	0	0	0	0	0	0	0	0	0	0	1	0	0	0	0	0	0	3	0	0	0	0	0	0	0	0	0	0	0	0	0	0	0	0	0	0	0	0	0	0	0	0
OTU5452	0	2	1	0	0	0	1	0	2	0	0	1	1	0	2	1	1	0	0	0	0	0	1	0	0	0	0	0	0	0	0	0	0	1	0	0	4	1	1	0	0	0	2	1	0	0	0	1
OTU7788	0	0	0	0	0	0	0	0	0	0	0	0	0	0	0	0	0	0	0	0	1	1	0	0	1	0	0	0	0	0	0	1	1	1	0	0	0	0	0	0	0	1	1	0	0	1	0	0
OTU7781	0	0	0	0	0	0	0	0	0	0	0	0	0	0	0	0	0	0	0	0	0	0	0	0	0	0	0	0	0	0	0	0	0	0	0	0	0	0	0	0	0	0	0	0	0	1	0	0
OTU9537	0	0	0	0	0	0	0	0	0	0	1	0	0	0	0	0	0	0	0	0	0	0	0	0	0	0	0	0	0	0	0	0	0	0	0	0	0	0	0	0	0	0	0	0	0	0	3	0
OTU9535	2	0	0	0	0	1	0	0	0	0	0	0	0	2	0	0	0	0	0	0	0	0	0	1	1	0	1	0	0	0	0	0	1	0	0	0	1	0	0	0	0	0	0	2	0	1	2	0
OTU6783	0	0	1	0	0	0	0	0	0	0	0	0	0	0	0	0	0	0	0	0	0	0	0	0	1	0	0	0	0	0	0	0	0	0	0	0	0	0	0	0	0	0	0	0	0	0	0	0
OTU7329	0	0	0	0	0	0	0	0	0	0	0	0	0	0	0	0	0	0	0	0	0	0	0	0	0	0	0	0	0	0	0	0	0	0	0	0	0	0	0	0	0	0	0	0	0	0	0	0
OTU6789	0	0	0	0	0	0	0	0	0	0	1	0	0	0	0	0	0	0	0	0	0	0	0	0	1	0	0	0	0	0	0	0	0	0	0	0	0	0	0	0	0	0	0	0	0	0	1	0
OTU9539	0	0	0	0	1	2	0	0	0	0	0	4	0	1	0	0	0	0	0	0	0	0	0	0	0	0	0	1	0	3	0	0	0	2	0	0	0	2	1	0	0	0	1	1	0	0	1	1
OTU3444	6	2	0	0	0	0	0	0	0	2	4	1	0	0	9	1	0	0	0	1	0	0	0	6	3	0	0	0	0	4	0	0	2	0	1	0	2	2	0	0	0	0	0	0	2	0	1	1
OTU4491	0	0	1	0	1	0	2	0	1	0	0	0	3	0	0	1	1	0	0	0	0	0	0	0	0	0	0	0	0	0	1	0	1	0	0	1	1	0	0	0	0	1	1	0	0	0	0	0
OTU7326	0	0	0	2	2	0	0	0	1	0	0	0	0	0	0	0	1	1	2	2	0	0	0	0	0	2	0	0	0	0	2	0	0	1	0	0	0	0	0	0	1	0	0	0	0	1	0	0
OTU7321	0	0	0	0	0	0	0	0	0	0	0	0	0	0	0	1	0	0	0	0	0	0	0	0	0	0	0	0	0	0	0	0	0	0	0	0	0	0	0	1	0	2	0	0	0	0	0	0
OTU6439	0	1	0	0	0	0	0	1	0	0	0	0	0	0	0	0	0	1	0	0	0	1	0	0	0	1	0	0	0	0	0	0	0	0	0	0	0	1	1	0	0	3	0	0	0	0	0	0
OTU6436	0	0	0	0	0	0	0	0	0	0	0	0	0	0	0	0	0	0	0	0	0	0	0	0	0	0	0	0	0	0	0	0	0	0	0	0	0	0	0	0	0	2	0	0	0	0	0	0
OTU4140	0	0	0	0	0	0	5	0	0	0	0	0	0	0	0	0	0	2	1	0	0	0	0	0	0	1	0	0	0	0	0	0	0	0	0	0	0	0	0	0	0	0	0	0	0	0	0	0
OTU4144	0	0	0	0	0	0	0	0	0	1	0	0	0	0	3	0	0	0	0	0	0	0	0	0	0	0	10	0	0	1	0	0	0	0	0	0	1	0	0	0	1	0	0	0	0	0	2	2
OTU2421	1	1	0	0	0	0	0	2	0	0	0	0	0	0	1	2	2	0	0	2	9	1	1	0	1	0	0	0	1	0	2	0	0	0	0	0	1	0	0	0	0	1	0	0	0	1	2	0
OTU6896	0	0	0	0	0	0	0	0	0	0	0	0	0	0	0	0	0	0	0	0	0	0	0	0	1	0	0	0	0	0	0	0	1	0	1	0	0	0	0	0	0	0	0	0	0	0	0	0
OTU4360	0	0	0	0	0	0	0	0	0	0	0	0	5	0	0	0	0	0	0	0	0	0	0	0	0	0	0	0	0	0	1	0	0	0	0	0	0	0	0	0	0	0	0	0	0	0	0	0
OTU7206	0	0	0	0	0	0	0	0	0	0	0	0	0	0	0	0	0	0	0	0	0	0	2	0	1	0	0	0	0	1	0	0	1	0	0	0	3	2	0	0	0	0	0	4	0	0	2	0
OTU6234	0	0	0	0	0	0	0	0	0	0	0	1	0	0	13	0	0	0	0	0	0	0	31	0	23	0	0	0	0	2	11	0	1	0	0	0	10	0	0	0	7	0	0	0	0	5	4	1
OTU6230	0	0	0	0	1	0	0	0	0	0	0	0	0	0	0	0	0	0	0	0	0	0	0	0	0	0	0	0	0	0	0	0	0	0	0	0	0	0	0	0	0	0	0	0	0	0	0	0
OTU6233	0	0	0	1	0	0	1	0	0	0	1	0	0	2	0	0	0	1	4	0	0	0	1	2	0	0	1	0	0	1	0	0	2	0	0	3	0	0	1	1	1	0	0	3	0	0	0	0
OTU242	30	13	6	14	4	85	1	4	46	0	0	2	3	1	0	1	0	1	17	2	0	20	4	0	3	28	1	20	59	1	8	2	1	6	0	4	3	6	2	3	6	8	11	10	2	5	4	7
OTU8330	1	0	1	0	0	0	0	0	1	1	0	0	0	0	0	0	2	0	3	0	0	0	0	0	0	0	0	1	2	0	0	0	0	2	0	0	1	0	0	0	2	1	0	0	1	1	0	0
OTU4497	0	0	0	0	0	0	0	0	0	0	0	0	0	0	0	0	0	3	0	0	0	0	0	0	0	0	0	0	0	0	0	0	0	0	0	0	0	0	0	0	0	0	0	0	0	0	0	0
OTU8334	0	0	0	0	0	0	0	0	0	0	0	0	0	0	0	0	0	0	0	0	0	0	0	1	0	0	0	0	0	0	0	0	0	0	0	0	0	0	2	1	1	0	0	0	0	0	0	0
OTU8862	0	0	0	0	0	0	0	0	0	0	0	0	0	0	0	0	0	0	0	0	0	0	0	0	0	0	0	0	0	0	0	0	0	0	0	0	0	0	0	0	0	0	0	0	0	0	0	0
OTU8860	0	0	0	0	0	0	0	0	0	0	0	0	0	0	0	0	0	0	0	0	0	0	0	0	0	0	1	0	0	0	0	0	0	0	0	0	0	0	0	0	0	0	0	0	0	0	1	0
OTU4494	5	0	0	0	0	0	0	0	0	0	1	6	0	0	0	0	2	0	0	3	0	0	0	4	1	0	0	1	1	0	0	0	0	0	0	0	0	0	0	3	0	1	0	0	4	8	3	0
OTU866	1	1	5	0	4	0	0	1	1	4	1	0	6	8	5	0	1	0	0	0	0	0	0	1	1	0	2	1	2	7	1	3	3	3	9	0	3	3	1	0	6	3	0	2	4	4	4	26
OTU863	0	1	2	1	38	1	0	0	0	1	0	1	4	0	1	0	0	0	1	0	0	1	0	3	0	0	1	1	1	5	1	2	4	4	5	0	1	11	1	0	0	1	0	0	1	4	0	0
OTU860	0	2	1	0	12	0	0	39	1	0	0	3	1	0	0	10	0	2	0	0	0	0	0	0	6	0	1	3	0	1	0	3	0	3	0	0	0	3	1	1	0	0	0	2	0	3	3	0
OTU9410	0	0	0	0	0	0	0	0	0	0	0	0	1	0	0	0	0	0	0	0	0	0	0	1	0	0	0	0	0	2	0	0	0	1	0	0	0	0	0	0	0	0	0	0	0	0	0	0
OTU5150	3	0	0	0	0	0	0	0	0	0	0	0	0	0	0	0	0	0	0	0	0	3	0	0	0	0	0	1	0	0	0	0	0	0	0	0	0	0	0	0	0	0	0	0	0	0	0	3
OTU5151	0	0	0	0	0	0	0	0	0	0	0	0	0	0	0	0	5	0	0	0	0	0	0	0	0	0	0	0	0	0	0	0	0	0	0	0	0	0	0	0	0	0	0	0	0	0	0	0
OTU5152	0	0	0	0	0	0	0	0	0	0	0	0	0	0	0	0	0	0	0	0	0	0	0	0	0	0	0	0	0	0	0	0	0	0	0	0	0	0	0	0	0	0	0	0	0	1	0	0
OTU1313	3	4	7	4	0	3	1	2	3	5	0	2	1	2	18	2	2	3	4	1	0	0	5	1	3	2	1	6	3	3	3	0	1	5	2	2	3	3	5	5	3	0	4	5	4	2	2	4
OTU7013	0	0	0	0	0	0	0	0	0	0	0	0	0	0	0	0	0	0	0	0	0	0	0	0	0	0	0	0	0	0	0	0	0	0	0	0	0	0	0	0	0	0	0	0	0	0	0	0
OTU4799	0	0	0	0	0	0	0	0	0	0	0	0	0	0	0	0	1	0	0	0	0	0	0	0	1	0	1	0	0	0	0	0	1	0	0	0	0	0	0	0	0	0	0	4	0	0	0	0
OTU4796	0	0	0	0	0	0	0	0	0	0	0	0	0	0	0	0	0	0	6	0	0	0	0	0	0	0	0	0	0	0	0	0	0	0	0	0	0	0	0	0	0	1	0	0	0	0	0	0
OTU4791	0	0	0	0	0	0	0	0	0	0	0	0	0	0	0	0	0	0	0	0	0	0	0	0	0	0	0	0	0	0	0	0	0	4	0	0	0	0	0	0	0	1	0	0	0	0	0	0
OTU4790	0	0	0	0	0	0	0	0	0	0	0	0	0	0	0	0	0	1	0	0	0	0	0	0	0	0	0	0	0	0	0	1	0	0	0	0	0	0	0	0	0	0	1	0	0	0	0	0
OTU2652	0	0	0	0	0	0	0	0	0	0	0	0	0	0	0	0	0	0	0	0	0	0	0	0	0	0	0	0	0	0	0	0	0	0	0	0	0	0	0	0	0	11	0	0	0	0	0	0
OTU2653	0	0	0	0	0	0	0	0	7	0	1	1	1	1	0	0	0	0	0	0	0	0	0	0	0	5	0	0	0	1	0	0	0	0	1	0	0	1	1	0	0	0	0	0	0	0	0	0
OTU2650	0	6	2	2	1	0	3	2	0	0	0	0	0	0	3	4	2	3	1	2	8	1	2	0	1	5	0	2	4	0	1	3	0	0	0	5	0	0	3	1	2	5	3	2	0	1	0	0
OTU3458	0	0	0	0	0	0	7	0	0	0	0	0	0	0	0	0	0	0	0	0	0	0	0	0	0	0	0	0	0	0	0	0	0	0	0	0	0	0	1	0	0	0	0	0	0	0	0	0
OTU2656	47	4	10	28	9	0	0	1	21	67	159	64	0	3	12	1	3	0	0	0	0	2	23	2	64	0	3	0	0	3	6	3	4	43	9	2	1	11	1	8	0	0	0	76	10	4	24	1
OTU3653	1	0	4	6	0	3	3	3	3	2	0	0	3	1	2	12	1	11	4	7	13	5	0	1	1	10	0	0	1	6	4	2	1	3	3	5	2	11	10	3	4	7	2	2	1	1	0	10
OTU3654	1	0	0	0	0	1	1	1	1	0	3	0	4	3	1	5	0	0	0	1	0	0	7	4	1	0	1	0	1	1	3	0	0	0	0	4	5	1	1	0	0	0	0	6	0	1	2	0
OTU9419	0	0	0	0	0	0	0	0	0	0	0	0	0	0	0	0	0	0	0	0	0	0	0	0	0	0	0	0	0	0	0	0	0	0	0	0	0	0	0	0	0	0	0	0	0	0	0	0
OTU6935	0	0	0	0	0	0	0	0	0	0	0	0	0	0	0	0	0	0	0	0	0	0	0	0	0	0	0	0	0	0	0	0	0	0	0	0	0	0	0	0	0	0	0	0	0	0	0	0
OTU528	0	19	7	34	1	4	2	4	6	1	2	2	1	9	12	24	16	12	11	10	21	6	26	3	3	18	2	4	13	5	16	2	11	3	1	42	14	11	34	11	11	10	16	41	6	6	10	2
OTU521	0	0	0	0	0	0	0	1	0	0	0	0	0	0	0	2	1	0	0	0	46	2	0	0	0	0	0	0	0	0	0	0	0	0	0	0	0	0	0	0	0	0	0	0	0	0	0	0
OTU313	9	7	23	14	17	64	3	18	5	6	27	4	11	9	17	26	2	2	1	28	13	12	3	27	3	8	8	24	27	71	2	5	5	40	10	17	5	2	17	23	7	19	2	7	18	7	4	79
OTU3265	0	0	0	0	8	0	0	0	0	5	2	1	2	0	0	0	0	0	0	0	0	0	0	0	0	0	0	0	0	0	0	1	0	0	0	0	0	0	0	0	0	0	0	0	0	0	0	0
OTU317	27	20	12	31	16	7	23	14	28	2	7	8	3	13	5	21	15	23	22	26	2	17	2	7	2	21	5	169	71	4	6	15	7	7	13	17	1	21	29	25	7	43	12	0	4	12	20	4
OTU8480	0	0	2	0	0	0	2	0	0	0	0	0	0	0	0	0	0	0	0	0	0	0	0	0	0	0	0	1	0	0	0	0	0	0	0	0	0	0	2	0	0	0	0	0	0	0	0	0
OTU383	0	0	0	0	0	55	0	0	0	0	0	0	0	0	0	0	0	0	0	0	0	0	0	0	0	0	0	0	0	0	0	0	0	0	0	0	0	0	0	0	0	0	0	1	0	0	0	0
OTU382	0	0	1	0	0	52	0	0	0	0	0	0	1	0	0	7	0	1	0	0	0	2	0	1	0	0	0	0	0	0	0	1	0	0	0	0	0	2	1	0	0	1	0	0	1	0	0	0
OTU3886	1	1	0	6	0	4	2	2	5	0	1	0	0	3	0	2	3	9	17	3	0	4	0	0	0	9	0	8	3	0	1	0	2	0	0	3	0	0	4	0	3	5	2	0	1	0	0	2
OTU3889	0	0	0	1	0	0	0	0	0	0	0	1	0	0	0	0	0	0	0	0	4	0	0	0	1	1	0	0	0	0	1	0	0	0	0	1	0	0	1	0	0	0	0	0	0	0	0	0
OTU2137	2	12	2	2	0	0	0	3	4	2	0	4	3	0	11	5	4	1	5	1	9	8	2	0	1	0	2	5	8	2	1	1	2	0	0	3	11	2	2	6	1	10	7	0	1	6	4	1
OTU2135	0	0	0	8	0	0	0	0	0	0	0	0	0	0	0	0	0	0	0	1	0	0	0	0	0	0	1	0	0	0	0	0	0	0	0	1	0	0	0	0	0	0	0	0	0	1	1	1
OTU4827	0	1	0	6	9	6	0	21	3	0	0	2	0	3	17	1	209	16	9	12	129	7	13	0	17	11	1	1	0	1	62	0	3	1	0	8	8	1	9	6	75	7	23	1	5	15	11	2
OTU5300	0	0	0	0	0	0	0	1	3	0	0	0	0	2	1	1	0	0	1	1	0	1	0	1	0	0	0	1	1	0	1	0	0	0	1	1	1	2	6	0	0	1	0	0	3	1	0	1
OTU5306	0	0	1	1	1	4	0	0	0	0	0	0	1	0	0	0	0	1	1	0	0	3	0	1	0	1	0	5	1	1	1	1	0	1	0	1	0	0	0	0	0	0	0	0	0	0	1	0
OTU8308	0	0	0	0	0	0	0	0	0	0	1	0	0	0	0	0	0	0	0	1	0	0	0	0	0	0	2	3	0	0	0	0	0	1	0	0	0	0	0	0	0	0	0	0	0	0	0	0
OTU8300	0	0	0	0	0	0	0	0	0	0	0	0	0	0	0	0	0	0	0	0	0	0	0	0	0	0	0	0	0	0	0	0	0	0	0	0	0	0	0	0	0	0	0	0	0	0	0	0
OTU8304	2	9	19	9	5	29	11	2	6	8	0	1	18	3	2	7	7	6	1	9	3	18	9	2	4	14	5	5	12	32	11	8	14	17	21	11	5	19	9	4	10	3	4	67	9	0	4	46
OTU4307	0	0	0	0	0	0	0	0	0	0	0	0	0	0	0	0	0	0	0	0	0	0	0	0	0	0	0	0	0	0	0	0	0	0	0	0	0	0	0	0	0	0	0	0	0	0	0	0
OTU3462	0	0	0	0	0	0	0	0	0	0	0	0	0	0	0	0	1	0	0	0	6	0	0	0	0	0	0	0	0	0	0	0	0	0	0	0	0	0	0	0	0	0	0	0	0	0	0	0
OTU4301	0	0	0	0	0	0	0	1	0	0	1	0	0	0	0	0	0	2	0	0	0	0	0	0	0	0	2	2	0	0	0	1	0	0	0	0	0	0	0	0	0	0	0	0	0	0	0	0
OTU9878	0	0	0	0	0	0	0	0	0	0	0	0	0	0	0	0	0	0	0	0	0	0	0	0	0	1	0	0	0	0	0	0	1	0	0	0	0	0	0	0	0	0	0	0	1	0	0	0
OTU9873	0	0	0	0	0	1	0	0	0	0	0	1	0	0	0	0	0	0	0	0	0	0	0	1	0	0	0	0	0	0	1	0	0	0	1	1	0	0	0	0	2	0	0	0	1	0	0	0
OTU6450	0	0	0	0	1	0	0	0	0	1	0	0	0	1	0	0	0	0	0	0	0	0	0	1	0	0	0	0	0	2	0	0	2	0	0	0	0	0	0	0	0	0	0	0	0	0	0	0
OTU6453	0	0	0	0	1	0	1	0	0	0	0	0	0	0	0	0	0	0	0	0	0	1	0	0	0	0	0	0	0	0	0	0	0	0	0	0	0	0	0	1	0	0	0	0	0	0	0	0
OTU6455	0	2	0	0	0	0	4	0	1	0	0	0	0	0	0	1	1	3	2	0	0	1	0	0	0	0	0	1	1	0	0	1	0	0	0	0	0	0	1	1	0	0	0	0	0	0	0	2
OTU3791	0	0	0	0	0	0	0	0	0	0	0	0	0	0	0	0	0	0	0	0	0	0	0	0	0	0	0	0	0	0	0	0	0	0	0	0	0	0	0	0	0	0	0	5	0	0	0	0
OTU7466	0	0	0	0	0	0	0	0	0	0	0	0	0	0	0	0	0	0	0	0	0	0	0	0	0	0	0	0	0	0	0	0	0	0	0	0	0	0	0	0	0	0	0	0	0	0	0	0
OTU1107	2	0	1	1	2	2	0	1	0	0	3	2	1	0	2	5	2	2	3	1	16	0	4	0	3	1	2	0	0	1	1	0	3	3	1	2	1	2	1	4	1	3	0	1	1	0	6	1
OTU5950	0	2	0	0	0	0	0	0	0	1	0	0	2	0	0	0	0	0	0	0	0	0	0	0	0	0	1	0	0	1	0	0	0	1	0	1	1	0	1	0	0	0	0	1	0	2	0	0
OTU6212	0	1	0	0	0	0	0	0	0	0	0	0	0	0	0	0	0	0	1	1	0	0	0	0	0	0	0	0	0	0	0	0	0	0	0	0	0	0	0	0	0	0	0	0	0	0	0	0
OTU268	0	2	0	0	10	6	16	0	66	1	1	0	0	0	0	0	9	0	1	0	0	0	8	0	1	0	0	4	2	0	6	0	0	0	0	2	0	0	77	4	10	2	17	1	0	0	3	0
OTU264	5	13	14	185	7	8	15	19	9	2	35	5	0	65	6	60	23	22	64	24	46	10	131	54	48	90	49	1	31	23	20	13	32	2	3	120	112	14	80	26	94	9	39	77	97	58	11	1
OTU263	4	1	1	18	12	18	2	29	10	0	0	3	8	1	26	11	221	55	11	26	226	13	22	0	56	53	4	3	9	0	56	2	18	4	2	34	20	9	61	9	221	13	46	1	10	28	12	7
OTU6139	0	2	0	0	1	0	2	1	1	0	0	0	0	0	0	0	0	1	0	2	1	1	0	0	0	0	1	3	3	0	0	1	0	0	1	2	0	0	1	0	0	4	0	0	0	0	0	0
OTU6138	0	0	0	0	0	0	0	0	0	0	0	0	0	0	1	0	0	0	0	0	0	0	0	3	0	0	0	0	0	0	0	0	0	0	0	0	1	0	0	0	0	0	0	0	0	0	0	0
OTU6685	0	0	0	0	0	0	0	0	0	0	0	0	0	0	1	0	0	0	0	0	0	0	0	0	0	0	0	0	0	0	0	0	0	0	0	0	4	0	0	0	0	0	0	0	0	0	0	0
OTU841	2	7	5	6	3	11	0	3	2	0	2	0	3	5	6	9	8	5	3	5	10	7	1	2	5	5	2	6	4	0	32	1	11	4	1	9	20	2	10	6	4	4	2	10	8	3	5	2
OTU845	0	0	0	25	0	0	0	0	0	0	0	0	0	0	0	0	3	1	1	0	0	0	0	0	0	0	0	0	0	0	0	0	0	1	0	0	0	0	1	0	1	2	2	0	0	0	1	0
OTU5790	0	0	0	0	0	0	0	0	0	0	2	0	1	1	3	0	0	0	0	0	0	0	0	3	1	0	1	0	0	0	2	0	0	0	1	0	10	0	0	0	0	0	0	1	0	2	8	0
OTU5798	27	2	9	0	5	3	0	2	0	14	5	0	8	4	18	5	3	0	0	7	4	2	2	7	12	1	6	5	2	10	6	0	4	3	8	2	11	11	0	2	2	0	0	0	11	8	21	9
OTU5799	0	0	0	0	1	0	0	0	0	0	0	1	1	2	4	0	0	0	0	0	0	0	0	1	0	0	0	0	0	1	0	0	0	2	0	0	1	0	0	0	0	0	0	0	0	1	0	4
OTU1484	1	6	0	0	0	0	0	3	1	0	0	1	0	0	14	16	2	0	0	5	13	1	20	0	16	0	0	1	1	0	20	0	1	0	0	16	14	0	23	1	9	3	0	0	0	7	9	0
OTU1489	0	1	0	1	1	0	1	6	0	0	0	0	0	0	0	0	5	10	7	0	0	1	0	0	0	2	0	0	0	0	0	0	0	0	0	0	0	0	0	3	0	1	13	0	0	0	0	0
OTU7620	0	0	0	0	0	0	0	0	0	0	0	0	0	0	0	0	0	0	0	0	0	0	0	0	0	1	0	0	0	0	0	0	1	0	0	0	0	0	0	0	0	0	3	0	0	1	0	0
OTU7621	0	0	0	0	0	1	1	0	0	0	0	0	0	0	0	0	0	0	0	0	0	0	0	0	0	0	0	0	1	0	0	1	0	0	1	0	0	0	1	0	2	0	1	0	0	0	0	0
OTU7622	0	0	0	0	0	0	0	0	0	0	0	0	0	0	0	0	0	1	0	0	0	0	0	0	0	0	0	0	0	0	0	0	0	0	0	2	0	0	0	0	0	0	0	0	0	0	0	0
OTU8517	1	0	3	0	0	0	0	0	0	0	0	0	0	0	0	0	1	0	0	0	0	0	0	0	0	0	0	0	0	0	0	0	0	0	0	0	0	1	0	0	0	0	0	0	0	1	0	0
OTU5178	0	0	0	0	0	0	0	0	0	0	0	0	0	0	0	0	0	0	0	0	0	0	0	0	0	0	0	0	0	0	0	0	0	0	0	0	0	0	0	0	0	0	0	0	0	0	0	0
OTU5177	3	2	0	0	0	0	0	0	0	1	1	1	0	0	0	1	0	0	0	0	0	0	2	0	3	0	0	0	1	1	0	0	0	0	1	0	1	0	2	0	2	0	0	0	0	1	3	1
OTU5173	0	0	0	0	0	0	0	0	0	0	0	0	0	0	0	0	0	0	0	0	0	0	0	2	0	0	3	0	0	0	0	1	0	0	0	0	0	0	0	0	3	0	0	0	0	0	0	0
OTU3247	0	0	0	0	1	0	0	2	1	0	0	0	0	0	1	0	3	2	0	0	2	1	3	0	1	0	1	0	0	0	0	0	1	0	0	1	0	0	0	2	3	2	1	0	0	0	3	0
OTU170	51	3	0	54	6	0	0	0	0	3	1	2	0	0	62	1	5	34	7	0	2	0	24	10	43	25	4	2	0	0	6	0	0	0	2	0	3	0	0	27	2	1	12	0	1	11	148	0
OTU3639	0	0	1	0	1	0	0	0	0	0	0	0	0	0	0	1	0	0	0	0	0	0	0	0	0	0	0	1	0	0	0	0	0	0	0	2	0	0	2	0	0	0	0	0	0	1	0	0
OTU3638	0	0	4	0	0	0	2	1	0	0	0	4	0	0	0	2	0	0	0	0	0	0	0	0	0	1	1	0	3	0	0	0	0	0	1	0	0	0	0	1	1	0	0	1	0	0	0	0
OTU7175	6	7	4	2	1	1	6	2	2	0	1	3	1	2	10	3	3	5	2	4	17	2	2	13	1	4	3	7	1	2	0	0	1	3	0	8	7	2	2	4	0	8	6	5	0	4	6	3
OTU7177	1	0	0	0	0	0	2	0	0	0	0	2	1	0	1	0	3	0	0	0	0	0	0	0	0	0	0	0	0	0	0	0	0	0	0	0	0	0	1	0	0	0	0	0	0	0	0	0
OTU4745	0	0	1	3	0	0	0	2	4	1	4	0	0	3	6	4	4	5	0	1	10	4	0	1	0	3	0	1	1	1	0	1	2	3	3	1	1	2	5	5	5	6	0	0	1	1	1	5
OTU4960	0	0	0	0	0	0	0	0	0	0	0	0	1	3	0	0	0	0	0	0	0	0	0	0	0	0	0	0	0	0	0	0	0	0	0	0	0	0	0	0	0	0	0	0	0	0	0	0
OTU4964	0	0	0	0	0	0	0	0	0	0	0	0	0	0	0	0	0	0	0	0	0	0	0	0	0	0	0	0	0	0	0	0	0	0	0	0	0	0	0	0	0	0	0	0	0	0	0	0
OTU105	1	0	0	0	0	0	0	2	0	0	0	1	0	0	0	1	5	0	0	0	0	0	1	0	1	0	1	0	0	0	1	0	1	0	0	0	0	0	0	0	0	1	0	0	0	1	11	0
OTU104	2	5	4	14	7	23	10	7	3	24	8	0	41	19	21	13	13	6	5	5	12	5	48	3	12	5	2	7	10	61	24	4	44	16	47	24	37	81	11	17	25	3	3	154	15	17	7	17
OTU103	2	62	4	6	13	15	10	23	28	0	2	3	0	0	7	74	64	70	79	21	250	24	14	4	9	25	5	16	35	0	29	2	4	0	0	86	6	0	55	40	29	76	61	0	0	1	4	0
OTU102	0	122	0	0	0	0	0	0	0	0	0	0	0	0	0	0	0	0	0	0	0	0	0	0	1	0	0	0	0	0	0	0	0	0	0	0	0	0	0	0	0	0	0	0	0	0	0	0
OTU2119	0	0	0	0	0	0	0	2	0	5	1	3	6	16	9	0	1	0	0	0	0	1	1	10	0	0	4	1	0	4	1	0	5	0	0	0	5	0	0	0	0	1	0	2	2	3	2	4
OTU2111	1	2	5	1	1	0	0	2	0	2	0	1	7	0	0	4	4	2	0	2	9	0	2	1	4	0	1	0	2	4	5	0	1	8	4	3	2	2	4	3	3	3	4	1	2	3	0	5
OTU4922	0	0	0	0	0	0	0	0	1	1	0	0	0	0	0	0	0	0	5	0	0	0	0	0	0	0	0	0	0	0	1	0	0	0	0	0	0	0	0	0	1	0	0	0	0	0	0	0
OTU9580	0	0	0	0	0	0	0	0	0	0	0	0	0	0	0	0	0	0	0	0	0	0	0	0	0	0	0	0	0	0	0	0	0	0	0	0	0	3	0	0	0	0	0	1	0	0	0	0
OTU8987	1	3	0	0	0	0	0	0	1	1	0	0	0	0	0	0	1	0	1	2	0	0	0	0	1	0	3	0	0	0	0	1	0	0	1	0	0	1	2	0	1	1	0	1	1	0	0	0
OTU2802	1	0	0	0	0	0	0	0	0	0	0	0	0	0	1	0	0	0	0	0	0	0	0	0	0	0	0	0	0	0	0	0	0	0	0	0	0	0	0	0	0	0	0	1	0	0	0	0
OTU4368	0	0	3	0	0	0	1	0	0	0	0	0	0	0	0	0	0	0	0	0	0	0	2	0	0	0	0	0	0	0	0	0	0	0	0	0	0	0	0	0	0	0	0	0	0	0	0	0
OTU9858	0	0	0	1	0	0	0	0	1	0	0	0	0	0	0	0	0	0	0	1	0	1	0	0	0	1	0	2	0	0	0	0	0	0	0	0	0	0	0	0	0	2	0	0	0	0	0	0
OTU2808	0	0	0	0	0	0	0	0	0	0	0	0	1	2	0	0	0	0	0	0	0	0	0	0	0	0	0	0	0	2	0	0	0	1	7	0	0	0	2	0	1	0	0	0	0	0	0	0
OTU7705	1	0	0	0	1	1	0	1	0	0	0	0	2	0	2	0	2	0	1	1	0	0	0	0	1	1	0	0	1	1	5	0	0	0	0	0	3	0	0	0	2	0	5	0	4	5	0	0
OTU6479	0	0	0	0	0	0	1	0	0	0	0	0	0	0	0	0	0	0	0	0	0	0	0	0	0	0	0	0	0	0	0	0	0	0	1	0	0	0	0	0	0	0	0	0	0	0	0	0
OTU7704	0	0	0	0	0	0	0	0	0	0	0	0	0	0	2	0	0	0	0	0	0	0	4	0	0	0	0	0	0	0	0	0	0	0	0	0	0	0	0	0	0	0	0	0	0	0	0	0
OTU4186	0	0	0	0	0	0	0	0	1	1	1	0	0	2	0	0	1	0	0	0	0	0	0	0	0	0	0	0	0	0	0	0	0	0	0	0	0	0	0	0	0	0	0	0	0	0	0	0
OTU4181	0	0	0	0	0	0	0	0	0	0	0	0	0	0	0	0	0	0	0	0	0	0	0	0	0	0	0	0	0	0	0	0	0	0	0	0	0	0	0	0	0	5	0	0	0	0	0	0
OTU1292	7	9	1	3	3	1	7	5	2	2	9	1	6	5	5	7	3	1	1	3	6	5	3	10	3	1	9	11	5	0	1	8	3	4	4	4	4	1	5	7	3	10	0	0	4	14	1	3
OTU1291	0	2	1	0	0	27	2	0	0	0	0	0	0	0	0	4	0	0	0	0	13	0	0	0	0	0	0	1	2	0	0	3	1	2	0	0	0	2	1	0	0	0	1	0	0	0	0	1
OTU2759	0	0	0	0	0	1	0	0	0	0	0	1	0	0	1	1	0	0	0	0	0	0	2	1	1	0	0	0	0	0	2	3	2	0	1	0	4	3	0	1	4	1	0	0	0	0	0	0
OTU2758	2	1	0	0	0	0	0	0	0	5	0	1	3	2	1	2	0	0	0	0	0	0	0	0	0	0	0	0	0	0	0	0	0	0	0	2	3	1	0	0	0	1	0	0	0	1	1	0
OTU2751	0	0	0	1	0	0	0	0	0	0	0	0	0	0	0	0	0	4	23	0	0	0	0	0	0	2	0	0	0	0	0	0	0	0	0	0	0	0	0	0	0	0	6	0	0	0	0	0
OTU5976	0	0	0	0	0	2	0	0	0	0	0	0	0	0	0	0	0	0	0	1	0	0	0	0	0	0	0	0	1	0	0	0	0	0	2	0	0	0	0	0	0	0	0	0	0	0	1	0
OTU5970	0	0	0	0	0	0	0	0	0	0	0	0	0	0	0	0	0	0	0	0	0	0	0	0	0	0	0	0	0	0	0	0	0	0	0	0	0	0	0	0	0	0	0	0	0	0	0	0
OTU7183	0	0	0	0	0	0	0	0	0	0	0	1	1	0	0	0	0	0	0	0	0	0	0	0	0	0	0	0	0	0	0	0	0	0	0	0	0	0	0	0	0	0	0	0	1	0	0	1
OTU7185	0	0	0	0	0	0	0	0	0	0	0	0	1	0	0	0	0	0	0	0	0	0	0	0	0	0	2	0	0	0	0	0	0	0	0	0	0	0	0	0	0	0	0	0	0	0	0	0
OTU4220	7	10	2	6	31	2	0	1	12	5	9	7	3	3	7	2	2	5	3	2	1	6	0	6	6	13	3	7	1	1	2	2	7	6	1	0	6	2	1	7	0	8	1	3	4	2	0	0
OTU5747	0	0	0	0	0	0	0	0	0	0	0	0	0	0	0	0	0	0	0	0	0	0	0	0	0	0	0	0	0	0	0	0	0	0	0	0	0	0	0	0	0	0	0	8	0	0	0	0
OTU5746	0	0	0	0	0	0	0	0	0	0	0	0	0	0	0	0	0	0	0	0	0	0	0	0	0	0	0	1	0	0	0	0	0	0	0	0	0	0	0	0	0	0	0	3	0	0	0	0
OTU3182	0	2	0	1	0	6	1	0	0	0	0	0	0	0	0	1	0	0	0	2	0	0	0	0	0	0	1	0	0	0	0	1	3	0	0	1	1	0	1	0	0	0	0	1	1	0	0	1
OTU6272	0	0	0	0	0	0	0	0	0	0	0	0	0	0	0	0	0	0	0	0	0	0	0	0	0	0	0	0	0	0	0	0	0	0	0	0	2	1	0	0	0	0	0	0	0	0	0	0
OTU6276	0	0	0	0	0	0	0	0	0	0	0	0	0	0	0	0	0	0	0	0	0	0	0	0	0	0	0	2	0	1	0	0	0	0	0	0	0	0	0	0	0	0	0	0	0	0	0	0
OTU6113	2	0	0	0	0	0	0	0	0	1	0	1	0	0	0	0	0	0	0	0	0	0	0	0	0	0	0	1	0	0	0	0	0	0	0	0	0	0	0	0	0	0	0	0	0	0	0	0
OTU6112	2	0	0	0	0	0	0	0	0	0	0	0	0	0	0	0	0	0	0	0	0	0	0	0	0	0	0	0	0	0	0	0	0	0	0	0	0	1	0	0	0	0	0	0	0	0	0	0
OTU3988	0	1	0	0	0	3	0	1	0	0	0	0	0	0	2	2	0	2	0	1	4	0	0	0	0	0	0	0	1	1	2	0	0	0	1	1	1	1	1	1	2	0	0	0	1	2	0	0
OTU820	22	0	0	1	18	3	4	0	2	0	0	0	6	0	0	2	3	2	1	0	0	0	7	1	12	0	0	11	2	4	2	0	0	104	4	0	3	1	13	0	0	2	31	3	24	16	2	1
OTU826	23	11	9	6	2	6	3	1	2	14	10	7	16	22	38	8	2	1	4	8	0	1	55	14	31	0	10	6	3	17	15	5	21	17	8	8	19	11	10	7	4	7	2	136	21	13	21	6
OTU5778	0	0	0	0	0	0	0	0	0	0	0	0	0	0	0	0	0	0	0	0	0	0	0	0	0	0	0	0	0	0	0	0	0	0	0	0	0	0	0	0	0	0	0	0	0	0	0	0
OTU5779	0	0	0	0	0	0	0	0	0	0	0	0	0	0	0	0	0	0	0	0	0	0	0	0	0	0	0	0	0	0	0	0	0	0	0	0	0	0	0	0	0	0	0	0	0	0	0	0
OTU5775	3	0	0	0	0	3	0	0	0	0	0	1	1	0	4	0	0	0	0	0	0	0	0	0	0	0	0	1	0	1	0	0	0	1	0	0	0	0	0	0	0	0	0	3	2	2	2	1
OTU5770	1	1	1	0	5	3	2	4	3	5	0	2	3	2	3	3	1	3	0	2	0	2	5	3	2	0	1	1	3	1	2	2	2	5	6	2	7	5	1	3	1	0	0	0	2	10	1	12
OTU1463	1	5	5	12	1	3	0	3	0	1	2	1	1	6	2	5	1	6	6	5	23	0	15	1	4	9	2	1	2	1	8	1	4	10	3	8	13	4	7	1	5	6	2	11	6	6	13	3
OTU9119	0	0	0	0	0	0	0	0	0	0	1	0	0	0	0	0	0	0	0	0	0	0	0	0	0	0	0	2	0	0	0	0	0	0	0	0	0	0	0	0	0	0	0	0	0	0	0	0
OTU5112	1	0	0	0	0	0	0	0	1	0	0	0	0	0	0	0	0	0	0	0	0	0	0	0	0	0	0	0	0	0	0	0	0	0	0	0	0	0	0	0	0	0	0	0	0	0	0	0
OTU5114	0	0	0	0	2	0	0	0	0	0	1	0	2	0	0	0	0	0	0	0	0	0	0	0	2	0	2	0	0	0	1	3	0	0	1	0	1	0	0	0	0	0	0	0	1	3	0	1
OTU5116	1	0	0	0	0	0	0	0	1	0	0	4	0	0	0	0	0	1	0	0	0	0	0	0	0	0	0	0	1	0	0	0	0	2	1	1	0	3	0	0	0	0	0	0	0	0	0	3
OTU1871	0	0	0	0	0	0	0	3	1	0	0	0	0	0	0	1	1	0	30	1	0	1	0	0	0	4	0	0	0	0	0	0	0	0	0	0	0	0	0	0	0	0	1	0	0	0	0	0
OTU9887	0	15	0	3	2	0	1	5	3	0	0	0	0	1	5	9	5	0	1	4	3	0	7	0	6	1	0	4	5	0	7	0	2	4	1	7	5	1	4	5	1	4	1	1	1	3	10	0
OTU9885	0	0	0	0	0	0	0	0	0	0	0	0	1	0	0	0	0	0	0	0	0	0	0	0	0	0	0	0	0	0	0	0	0	0	0	0	1	0	0	0	0	0	0	0	0	0	0	0
OTU3615	0	0	0	0	0	0	0	0	0	0	1	0	0	0	2	0	0	0	0	0	0	0	0	1	1	0	1	0	0	0	1	0	2	0	0	0	4	0	0	0	0	0	0	0	0	1	0	0
OTU9238	0	0	0	1	1	2	0	0	0	0	0	0	0	0	0	0	0	0	0	0	0	0	0	0	0	0	0	0	0	0	0	0	0	0	0	1	0	0	0	1	0	2	0	0	0	0	0	0
OTU2563	2	0	2	0	1	1	0	0	0	3	4	1	1	1	0	1	1	0	0	5	0	3	0	1	0	0	1	0	2	2	1	1	2	6	3	0	0	1	1	2	1	0	0	1	3	1	0	4
OTU5456	0	1	0	0	0	0	0	0	0	0	0	0	0	0	0	1	0	1	0	0	0	0	0	1	0	0	1	0	0	0	0	1	0	0	0	0	1	0	0	0	1	0	0	0	1	0	0	0
OTU127	0	0	2	2	0	0	0	0	0	0	1	0	0	0	0	0	0	0	0	0	131	0	0	0	0	0	0	11	0	1	0	0	0	0	0	0	0	0	0	0	0	0	2	0	0	0	0	0
OTU125	5	0	0	0	0	0	1	0	0	0	0	10	2	0	0	0	2	0	0	0	6	2	0	0	0	0	0	0	0	0	1	0	0	0	1	0	0	0	0	1	0	666	0	0	0	0	1	0
OTU124	101	39	13	59	109	48	9	39	16	135	149	89	39	43	60	67	31	57	13	26	35	24	228	56	60	22	24	45	32	22	22	19	41	115	38	20	31	44	13	60	6	22	48	100	44	46	144	19
OTU123	91	13	4	18	96	3	7	64	37	29	197	107	8	2	6	43	14	20	3	3	21	27	32	1	87	9	8	8	7	26	20	8	39	184	2	15	0	11	43	77	8	3	67	97	24	1	83	3
OTU122	141	132	110	136	92	31	12	230	59	129	81	71	128	224	237	161	146	98	74	136	30	129	27	214	91	129	84	91	44	11	148	67	76	55	72	148	108	44	183	195	155	108	173	3	113	195	194	145
OTU2170	0	0	0	0	0	0	1	0	0	0	0	0	0	0	0	0	0	0	0	0	9	0	0	0	0	0	0	0	0	0	0	0	0	0	0	0	0	0	0	0	0	0	0	0	0	0	0	0
OTU9302	0	0	0	2	0	0	0	1	0	0	0	0	0	1	0	0	0	0	0	0	0	0	0	0	0	0	0	0	0	0	0	0	0	0	0	0	0	0	0	0	0	0	0	2	3	0	0	0
OTU8183	0	1	2	0	0	0	1	0	0	0	0	0	0	0	0	0	0	0	0	0	0	2	0	1	0	0	0	0	0	0	0	0	0	0	0	0	0	1	0	0	0	1	0	0	1	0	0	0
OTU9451	0	0	0	0	0	0	0	0	0	0	0	0	0	0	0	0	1	0	0	0	0	1	0	0	0	0	0	0	0	0	0	0	0	0	0	0	0	0	0	0	0	0	0	0	0	0	0	0
OTU9792	2	0	0	0	0	0	0	0	0	0	0	0	0	0	0	0	0	0	0	0	0	0	0	0	0	0	0	0	0	0	0	0	0	0	0	0	3	0	0	1	0	0	0	0	0	1	0	0
OTU5349	0	0	0	0	0	0	0	0	0	0	0	0	0	0	0	3	0	0	0	0	0	0	0	0	0	0	0	0	0	0	1	0	0	0	0	0	0	1	3	0	1	0	0	0	0	0	0	0
OTU5344	0	3	0	0	0	0	1	0	0	0	0	0	0	0	0	0	0	0	1	0	0	0	0	0	0	0	0	0	0	0	0	0	0	0	0	1	0	0	0	1	0	0	1	0	0	0	0	0
OTU5340	0	1	0	0	0	0	0	0	0	0	0	0	0	0	0	0	0	0	0	0	0	0	0	0	0	0	0	0	0	0	0	0	0	0	0	0	0	0	0	0	0	0	0	0	0	0	0	0
OTU4348	1	0	4	1	2	0	0	0	1	0	0	0	1	0	0	0	3	0	0	0	0	0	0	0	1	0	0	0	0	0	0	0	1	0	0	2	0	0	0	1	0	0	0	0	0	0	1	0
OTU4349	0	0	0	0	0	0	0	0	0	2	0	0	0	2	0	0	0	0	0	1	0	0	0	0	1	0	0	0	0	2	0	0	1	0	0	0	2	0	0	0	0	0	0	4	1	1	3	0
OTU7330	0	0	0	0	0	0	0	0	0	0	0	0	0	0	0	0	0	0	0	0	0	0	0	0	0	0	0	0	0	0	0	0	0	0	0	0	0	0	0	0	0	2	0	0	0	0	0	0
OTU4324	0	0	0	0	0	0	0	0	0	0	0	0	0	0	0	0	0	0	0	0	0	0	0	0	0	0	0	0	0	0	0	0	0	0	0	0	0	1	0	0	0	0	0	1	0	0	0	0
OTU7334	1	2	0	0	0	0	0	0	0	0	0	1	0	0	1	0	0	0	0	0	0	0	0	0	1	0	1	0	1	1	0	1	1	0	0	0	1	2	0	0	1	0	0	0	0	0	1	0
OTU9504	0	0	0	1	0	0	0	0	0	0	0	0	0	0	0	0	0	0	0	0	0	0	0	0	0	0	0	1	0	0	0	0	0	0	0	1	0	0	0	0	0	0	0	0	0	0	0	0
OTU2779	0	0	0	0	0	0	0	0	0	0	0	0	0	0	0	0	0	0	0	0	0	0	0	0	0	0	0	0	0	0	0	0	0	0	0	0	0	0	0	0	0	1	0	15	0	0	1	0
OTU8708	0	0	0	0	0	0	0	0	0	0	0	0	0	0	0	0	0	0	0	0	0	0	0	0	0	0	0	0	0	0	0	0	0	0	0	0	0	0	0	0	0	0	0	0	0	0	0	0
OTU2772	0	0	0	0	0	0	0	0	0	0	0	0	0	0	0	0	0	0	0	0	0	0	0	0	0	0	0	9	0	0	0	0	0	0	0	0	0	0	0	1	0	0	0	0	0	0	0	0
OTU9459	0	0	0	0	0	0	1	0	0	0	0	0	1	0	0	0	0	3	2	1	0	0	0	2	0	0	0	1	0	0	0	0	0	0	0	0	0	0	1	0	0	0	0	0	0	0	0	0
OTU9146	3	0	0	1	0	0	1	0	0	0	0	0	0	1	0	0	0	0	0	0	0	1	0	0	0	1	0	0	0	0	1	0	0	0	1	1	1	0	1	0	1	1	0	0	0	1	0	0
OTU1143	0	0	4	18	16	17	2	8	0	0	5	0	4	5	3	2	2	3	8	6	13	2	2	2	4	3	0	6	2	5	5	0	3	19	2	11	4	2	5	3	1	4	0	7	2	5	4	2
OTU1144	38	0	0	4	3	0	0	2	0	0	0	0	0	0	0	1	8	3	0	2	0	0	2	0	15	13	0	1	0	0	2	0	2	0	1	0	6	0	0	1	6	1	2	0	0	3	12	0
OTU2482	3	0	0	1	0	0	0	9	0	0	1	1	0	0	0	0	1	6	9	0	0	1	0	2	0	1	0	2	0	0	0	1	0	0	0	0	0	0	0	0	1	1	0	0	1	1	0	0
OTU2489	0	2	0	0	0	3	2	2	1	0	1	0	0	0	0	1	1	3	0	0	7	2	0	0	0	1	0	1	0	0	0	1	0	0	0	2	0	0	0	0	0	1	1	0	0	0	0	0
OTU5913	1	0	0	0	0	1	0	0	0	4	3	2	0	0	0	2	0	0	0	0	2	3	0	0	8	0	0	0	0	1	0	1	0	7	2	1	0	0	1	1	0	0	0	0	0	0	0	0
OTU5917	0	0	0	0	0	0	0	0	1	0	0	0	0	0	0	1	0	2	0	0	0	1	0	0	0	0	0	0	0	0	0	0	0	0	0	0	0	1	0	0	0	0	4	0	0	0	0	0
OTU9554	0	0	0	0	0	0	0	1	1	0	0	0	0	0	0	0	0	0	0	0	0	0	0	0	0	0	0	0	0	0	0	0	0	0	0	1	0	0	0	1	0	0	0	0	0	0	0	0
OTU3165	0	2	0	0	0	8	0	0	0	0	0	0	0	0	0	0	0	0	0	0	0	0	0	0	0	0	0	0	0	0	0	2	0	0	0	0	0	0	0	1	1	0	0	0	0	0	0	0
OTU3164	2	12	9	5	4	0	9	6	4	0	1	0	3	2	2	4	2	8	6	6	14	8	0	2	0	14	0	6	12	0	0	7	4	0	1	10	7	1	9	3	8	10	4	6	6	2	1	17
OTU3162	1	0	0	0	0	0	0	0	0	0	0	0	0	0	0	1	1	1	0	0	5	0	2	1	0	0	0	0	1	1	2	0	0	0	0	1	2	0	3	0	0	2	0	0	0	0	1	0
OTU9553	3	0	0	0	0	0	0	0	0	0	0	1	0	0	2	1	0	0	0	0	1	0	0	0	1	0	0	0	0	0	0	0	0	0	0	0	0	0	0	1	0	1	0	0	0	0	0	0
OTU8326	0	0	0	0	0	0	0	0	0	0	0	0	0	0	0	0	0	0	0	0	0	0	0	0	0	0	0	0	0	0	0	0	0	0	0	0	0	0	0	0	0	0	0	0	0	0	0	0
OTU801	0	0	0	0	0	0	0	0	0	0	0	31	0	0	0	0	0	0	0	0	0	0	0	0	0	0	0	0	0	0	0	0	0	0	0	0	0	0	0	0	0	0	0	0	0	0	0	0
OTU802	13	11	3	14	1	0	2	4	1	3	4	11	10	30	16	14	7	15	7	10	22	1	24	5	16	2	5	6	10	9	11	0	14	19	7	9	23	11	8	14	4	9	4	26	21	9	31	2
OTU808	0	0	0	0	0	0	0	0	0	29	0	0	0	0	0	0	0	0	0	0	0	0	0	0	0	0	0	0	0	0	0	0	0	0	0	0	0	0	0	1	0	0	0	0	0	1	1	0
OTU1700	22	4	2	3	15	26	2	0	5	5	3	19	11	0	9	2	3	10	0	8	15	9	0	11	9	1	5	6	9	10	0	12	2	25	5	1	6	5	5	5	2	10	1	1	5	15	13	5
OTU1707	0	0	0	0	0	0	0	0	4	0	0	0	0	0	0	4	1	0	0	7	15	1	0	0	0	0	0	0	1	0	0	0	0	0	0	0	0	0	1	0	0	0	0	0	0	0	0	0
OTU5289	1	7	2	0	0	1	2	2	1	0	1	0	1	2	0	1	1	0	0	0	0	1	0	2	0	0	4	0	0	0	0	3	1	0	0	1	0	0	1	0	5	5	1	5	0	0	0	0
OTU1441	0	0	0	0	1	0	0	0	0	1	0	1	3	0	0	0	0	0	1	2	0	0	3	0	1	2	0	2	0	0	2	0	0	0	0	0	0	0	0	0	1	0	1	2	0	0	19	1
OTU9133	0	0	1	0	0	0	0	0	0	0	0	0	0	0	0	0	0	0	0	0	0	0	0	0	0	0	0	0	0	0	0	0	0	0	0	0	0	0	0	0	0	0	0	0	0	0	0	0
OTU3292	3	0	3	1	1	0	0	0	1	0	1	1	4	1	0	2	0	0	0	1	0	0	0	0	1	0	2	1	1	5	1	0	2	0	2	1	1	1	0	0	2	0	0	0	4	1	2	0
OTU7660	0	0	0	0	0	0	0	0	0	0	0	0	0	0	0	0	0	0	0	0	0	0	0	0	0	0	0	0	0	0	0	0	0	0	0	0	0	0	0	0	0	0	0	0	0	0	0	0
OTU3295	0	0	2	4	1	1	1	2	3	0	0	0	4	0	0	2	0	0	3	2	0	0	0	0	0	0	0	0	0	2	2	0	0	5	5	0	0	0	1	0	1	0	0	0	1	1	2	9
OTU7662	0	0	0	0	0	0	0	0	0	0	0	0	0	0	0	1	1	0	0	0	0	0	2	0	1	0	0	0	2	0	0	0	0	0	0	1	0	0	0	0	1	0	0	0	0	1	0	0
OTU5132	0	1	0	0	0	0	0	0	0	0	0	0	0	0	0	3	1	0	0	1	0	0	0	0	0	0	0	0	0	0	0	1	0	0	0	0	0	0	0	0	0	0	0	0	0	0	0	1
OTU9215	0	0	0	1	0	0	1	0	0	0	0	0	0	0	0	0	0	0	0	0	0	0	0	0	0	0	0	0	0	0	0	1	0	0	0	0	0	0	0	0	0	0	0	0	0	0	0	0
OTU7000	0	1	8	3	1	0	4	1	0	0	0	0	0	0	0	1	0	0	0	0	0	0	8	0	0	1	0	0	2	1	7	2	1	0	0	1	4	0	0	1	1	0	0	0	0	3	0	3
OTU7002	0	3	1	0	0	0	0	0	0	0	0	1	1	2	2	1	0	0	0	0	0	0	0	3	0	0	2	0	0	0	0	1	2	0	1	0	4	0	0	0	1	0	1	0	1	1	1	0
OTU5899	0	0	0	0	0	0	0	0	0	0	0	0	0	0	0	0	0	0	0	0	0	0	0	0	0	0	0	1	0	0	0	0	0	0	0	0	0	0	0	0	0	0	0	0	0	0	0	0
OTU4085	5	0	0	0	0	0	0	0	0	0	10	10	3	11	1	0	0	0	0	0	0	0	0	5	0	0	3	0	0	0	0	1	2	0	3	0	1	0	0	0	1	0	0	0	4	0	6	0
OTU6533	0	0	0	1	0	0	0	0	0	0	2	0	0	0	0	0	2	0	0	0	0	0	0	0	0	0	0	0	0	0	0	0	0	0	0	0	0	0	0	1	0	0	0	0	0	0	2	0
OTU6530	0	0	0	0	0	0	0	0	0	0	0	0	0	0	0	0	0	0	0	0	0	0	0	0	0	0	0	0	1	0	0	0	0	0	0	0	0	0	0	0	0	0	0	0	2	0	0	0
OTU8559	0	0	0	0	0	0	0	0	0	0	0	0	0	0	0	0	0	0	0	0	0	0	0	0	0	0	0	0	0	0	0	0	0	0	0	0	0	0	0	0	0	0	0	0	0	1	0	0
OTU4660	4	16	5	1	2	0	0	0	3	0	4	2	0	1	2	1	1	0	2	3	0	0	5	14	6	1	7	3	5	7	2	0	2	2	1	2	2	3	1	2	5	5	1	10	7	0	30	0
OTU4664	0	1	0	0	0	0	0	1	1	0	0	0	0	0	0	3	0	0	0	0	0	1	0	0	0	0	0	1	7	0	0	0	0	0	0	0	0	0	1	7	0	3	0	0	0	0	2	0
OTU2549	0	0	0	0	0	0	0	0	0	0	0	0	0	0	0	0	0	0	0	0	0	0	0	0	0	0	0	0	0	0	0	0	0	0	0	0	0	0	0	0	1	0	0	0	0	0	0	0
OTU2546	2	10	0	0	0	1	0	0	1	0	1	0	0	0	7	10	6	0	0	4	1	0	5	0	14	0	2	1	4	0	8	0	1	0	0	25	5	0	10	3	1	5	0	1	0	5	19	0
OTU2542	0	0	0	1	0	4	1	1	3	0	0	0	3	0	3	1	2	3	0	0	0	3	0	4	0	0	6	3	0	0	0	0	0	1	3	0	2	1	0	0	0	10	1	0	0	1	0	1
OTU85	0	0	0	0	0	0	0	0	0	0	14	0	0	5	0	0	0	0	0	0	0	0	0	87	0	0	221	0	0	0	0	0	0	0	0	0	0	0	0	0	0	0	0	0	0	0	0	0
OTU89	1	0	31	0	0	0	0	0	0	202	0	8	3	1	17	0	0	0	0	0	0	0	13	0	50	0	0	0	0	1	26	4	15	17	2	0	0	3	0	0	0	0	0	2	0	5	6	38
OTU88	0	7	1	4	9	3	205	26	172	14	141	0	7	0	7	0	10	47	1	1	51	34	3	0	14	11	4	38	0	0	126	3	0	92	3	29	0	2	33	33	0	0	0	0	0	0	15	0
OTU499	42	0	0	0	0	0	0	0	1	0	0	0	0	0	0	0	0	0	0	1	0	0	0	0	0	0	0	0	0	0	0	0	0	0	0	7	0	0	1	0	0	1	0	0	0	0	0	0
OTU1931	0	0	0	0	1	0	0	0	0	0	0	0	0	0	1	0	0	0	0	0	0	0	0	0	0	0	0	0	0	0	0	0	0	0	0	0	0	0	0	0	0	0	0	0	0	0	0	10
OTU325	12	0	23	0	1	18	0	1	0	7	0	1	2	0	0	0	0	0	0	4	0	3	0	0	2	0	0	3	0	0	3	45	0	3	2	2	13	1	1	0	0	2	1	25	0	1	0	82
OTU327	0	66	0	0	0	0	0	0	0	0	0	0	0	0	0	0	0	0	0	0	0	0	0	0	5	0	0	0	0	0	0	0	0	0	0	0	2	0	0	0	0	0	0	0	0	0	0	0
OTU494	9	25	3	1	9	29	4	5	1	21	14	8	23	15	33	30	3	0	0	30	18	14	12	17	20	0	23	1	7	25	14	3	13	16	30	25	40	16	29	12	26	8	0	5	14	28	64	29
OTU321	4	13	5	0	3	3	0	0	0	8	10	5	35	27	8	16	0	0	0	4	0	0	4	12	22	0	18	0	0	3	35	18	37	0	76	20	13	42	41	1	21	3	0	6	7	29	9	8
OTU141	13	24	5	6	75	46	0	1	162	26	6	17	8	8	9	6	0	2	0	16	3	14	1	11	2	2	13	2	8	2	9	3	10	13	11	1	0	3	1	3	0	4	0	4	5	7	0	2
OTU144	0	5	20	2	12	8	7	4	2	0	1	1	0	0	8	8	4	3	0	2	21	2	21	5	10	4	2	0	0	0	11	30	7	0	0	3	5	5	4	6	20	4	10	129	0	3	1	14
OTU2157	3	0	4	0	0	3	6	4	1	5	0	0	0	0	9	2	0	0	0	0	0	0	17	0	0	0	0	0	1	0	5	1	3	0	0	0	0	0	2	1	0	0	2	10	0	5	5	5
OTU2156	4	5	0	0	0	0	0	0	0	0	7	4	0	2	0	4	0	0	0	3	0	0	0	38	0	0	14	0	14	0	0	0	0	0	1	0	0	1	4	4	0	2	0	1	1	0	6	0
OTU4872	0	0	0	0	0	2	0	0	0	3	0	0	1	1	0	0	0	0	0	0	0	0	0	0	1	0	0	0	0	0	0	0	0	0	0	0	0	0	0	0	0	0	0	0	0	0	0	0
OTU9095	1	0	0	0	1	0	0	0	0	3	0	0	0	0	0	0	0	0	0	0	0	0	0	0	0	0	0	0	0	0	0	0	0	0	0	0	0	0	0	0	0	0	0	0	0	0	0	0
OTU6704	0	0	0	0	0	0	0	0	1	0	0	0	0	0	0	0	0	0	0	0	0	0	0	0	0	0	0	0	0	0	0	0	0	0	0	0	0	0	0	0	0	0	0	0	0	0	0	0
OTU2845	5	7	11	7	7	23	1	10	4	1	4	9	7	0	1	13	1	3	2	35	9	11	8	3	3	6	5	2	8	8	11	2	5	4	4	7	9	11	7	12	6	6	3	5	5	27	3	9
OTU4417	0	0	0	0	0	0	0	0	0	0	0	1	1	0	0	0	1	0	0	0	0	0	0	0	0	0	1	0	0	0	0	0	0	0	0	0	0	3	0	0	0	0	0	0	0	0	0	0
OTU2712	0	0	0	0	0	0	0	0	0	0	0	0	0	0	0	0	0	0	0	0	0	0	0	0	0	0	0	0	0	0	0	0	0	0	0	0	0	0	0	0	0	0	0	0	0	0	0	0
OTU8760	1	0	0	0	0	0	2	1	0	0	1	0	1	1	0	0	0	1	0	1	0	0	0	0	0	0	0	0	1	0	1	0	3	0	0	0	2	0	0	0	0	2	0	1	1	2	0	0
OTU8762	0	0	0	0	0	0	0	0	0	0	0	0	0	0	0	0	1	0	0	0	0	0	0	0	0	0	0	0	0	0	0	0	0	0	0	0	0	0	0	0	0	0	0	0	0	0	0	0
OTU8763	0	0	2	0	0	0	0	0	0	0	0	0	3	0	2	0	0	0	0	0	0	0	0	0	1	1	1	0	0	0	0	0	0	0	0	0	0	0	0	0	0	1	0	0	0	0	0	0
OTU8765	0	0	0	0	0	0	0	0	0	0	0	0	1	0	0	0	0	0	0	0	0	0	0	0	0	0	0	0	0	0	0	0	0	0	0	0	0	1	0	0	0	3	0	0	0	0	0	0
OTU1161	4	1	0	0	1	0	0	0	0	0	0	0	2	1	1	3	0	0	2	0	16	1	2	0	1	1	0	0	0	1	2	0	0	1	1	1	0	3	0	0	0	2	0	5	0	4	0	0
OTU1160	0	0	0	0	0	0	0	0	0	0	0	0	0	0	2	0	0	0	0	0	18	0	0	0	1	0	0	0	0	0	0	0	0	0	0	0	1	0	0	0	0	0	0	0	0	1	1	0
OTU6350	1	1	3	1	12	15	16	11	2	0	1	0	1	0	1	3	0	9	3	2	9	8	0	1	0	8	0	6	1	3	2	1	0	1	1	0	0	0	2	0	0	1	1	0	0	0	1	7
OTU3009	0	1	0	0	0	0	0	0	0	0	0	0	0	0	0	0	0	6	8	0	7	1	0	0	0	0	0	0	0	0	0	0	0	0	0	0	0	0	0	0	0	0	2	0	0	0	0	0
OTU798	0	0	0	0	0	0	0	0	0	27	7	0	1	6	0	0	0	0	0	0	0	0	0	1	0	0	0	0	0	0	0	0	0	0	0	0	0	0	0	0	0	0	0	0	1	0	0	0
OTU3141	2	11	2	24	1	7	1	5	5	2	1	1	2	0	2	9	10	15	22	9	21	5	3	1	3	24	0	4	11	4	7	0	5	1	0	13	3	1	11	7	12	3	9	5	0	4	5	0
OTU308	0	0	0	0	0	0	0	0	0	0	0	0	0	0	0	0	1	0	0	0	13	0	0	0	0	0	0	0	0	0	0	0	0	0	0	0	0	0	0	0	0	0	0	0	0	0	0	0
OTU1893	0	0	0	0	0	0	0	0	0	1	0	0	1	2	1	0	0	0	0	0	0	0	9	0	9	0	1	0	0	0	0	0	4	0	0	0	5	3	0	0	1	0	0	10	0	0	2	1
OTU1763	0	2	6	0	2	0	1	3	1	0	1	1	0	0	0	1	2	1	0	0	6	1	1	3	4	0	9	1	0	0	1	6	0	0	0	1	1	0	0	4	9	3	10	1	0	1	10	0
OTU1760	2	2	2	0	0	3	0	1	2	0	2	1	4	0	0	1	1	0	1	0	6	1	2	6	1	1	4	1	1	0	0	0	0	0	0	1	3	1	0	0	0	2	0	3	0	0	2	1
OTU7396	0	1	0	0	0	0	0	0	0	1	0	0	0	0	0	1	1	0	0	1	0	0	0	0	0	1	0	0	0	0	0	1	0	0	1	0	1	0	2	0	0	1	0	0	0	2	0	0
OTU5731	0	0	0	0	0	0	0	0	0	1	0	0	1	0	2	0	0	0	0	0	0	0	1	0	1	0	1	0	0	0	0	0	0	0	1	0	3	0	0	0	1	0	0	0	0	5	3	0
OTU5734	0	0	0	0	0	0	0	0	0	1	0	0	0	0	0	0	0	0	0	0	0	0	0	0	1	0	1	0	0	0	0	0	0	0	0	0	2	0	0	0	0	0	0	0	0	0	1	1
OTU5739	1	0	0	0	0	0	0	0	0	0	0	0	3	0	0	0	0	0	0	1	0	0	0	1	0	0	0	0	0	1	1	0	1	0	4	0	1	0	0	0	0	0	0	0	0	3	0	0
OTU1598	1	0	0	0	0	0	0	0	0	2	12	0	0	3	0	0	0	0	0	0	0	0	2	3	2	0	1	0	0	0	0	0	0	0	0	0	0	1	0	0	0	0	0	0	10	0	2	1
OTU1779	0	0	0	0	0	2	0	0	0	0	0	0	0	0	0	0	0	0	0	0	0	0	4	0	0	0	0	0	0	0	1	0	0	3	0	0	0	0	0	1	0	0	3	12	1	0	1	0
OTU1395	0	0	0	0	0	0	0	0	0	0	0	0	0	0	3	0	0	0	0	0	0	0	1	3	0	0	22	0	0	0	0	0	0	0	0	0	2	0	0	0	0	0	0	0	0	2	1	0
OTU7143	0	0	1	0	0	0	0	0	0	0	0	0	0	0	0	0	0	0	0	0	13	1	0	0	0	0	0	0	0	0	0	0	0	0	0	0	0	0	0	1	0	1	0	0	0	0	0	0
OTU8404	0	0	0	0	0	0	0	0	0	0	0	0	0	0	0	0	0	0	0	0	0	0	0	0	0	0	0	0	0	0	1	0	0	0	0	0	0	1	0	0	0	1	0	0	0	0	0	0
OTU1775	2	6	2	2	0	0	1	1	0	2	3	0	5	7	4	6	2	0	0	2	10	0	1	11	0	0	4	3	1	3	1	1	3	1	1	2	5	7	0	6	4	1	2	7	10	1	3	1
OTU4069	0	0	0	1	0	0	2	0	1	0	0	0	0	0	0	0	0	5	0	0	0	0	0	0	0	1	0	0	0	0	0	0	0	0	0	0	0	0	0	0	0	2	1	0	0	0	0	0
OTU4067	2	0	1	0	0	0	0	0	0	5	0	0	0	0	0	0	0	0	0	0	0	0	0	0	0	0	1	0	0	0	0	0	0	0	0	0	0	0	0	0	0	0	0	0	0	0	0	0
OTU4065	0	0	0	0	0	0	0	0	0	0	0	0	0	0	0	0	0	0	0	0	0	0	0	0	0	0	0	0	0	0	0	0	0	0	0	0	0	0	0	0	0	0	0	0	0	4	0	0
OTU6511	0	0	0	0	0	0	0	0	0	0	0	0	0	0	0	0	0	0	0	0	0	0	0	0	0	0	0	0	0	0	0	0	0	0	0	0	0	0	0	0	0	0	0	0	0	0	0	0
OTU6514	0	0	0	1	1	3	0	0	0	1	0	0	0	0	1	2	0	0	0	0	0	0	0	0	0	3	0	0	1	0	1	0	0	2	0	1	0	2	0	1	0	2	1	0	1	0	0	0
OTU8570	0	0	0	0	0	0	0	0	0	0	0	0	0	0	0	0	0	0	0	0	0	0	0	0	0	0	0	0	0	0	0	0	0	0	0	0	0	0	0	0	2	0	0	0	0	0	0	0
OTU166	8	20	18	15	2	6	9	16	16	6	16	6	10	12	1	9	22	9	8	5	12	9	39	7	2	7	15	15	25	21	1	7	4	148	8	4	1	11	21	39	1	10	11	1	22	7	58	7
OTU4608	0	4	2	0	0	0	2	1	4	0	0	0	0	0	1	4	6	2	1	2	7	4	0	0	2	0	1	0	0	1	1	2	1	0	0	5	1	0	3	2	2	9	0	0	0	0	0	0
OTU4602	0	0	1	1	0	6	2	7	1	0	0	0	0	0	1	2	0	0	3	0	6	2	2	0	0	2	0	0	1	0	3	0	0	1	0	2	2	2	2	1	1	0	0	0	0	1	1	1
OTU4855	8	0	0	0	0	0	0	0	0	0	0	0	0	0	0	0	0	0	0	1	0	0	0	0	1	0	0	0	0	1	0	0	0	0	0	0	0	0	0	0	1	0	0	0	0	0	0	0
OTU5706	0	0	0	0	0	0	0	0	0	1	0	0	0	0	2	0	0	0	0	0	0	0	0	0	0	0	0	0	0	0	0	0	0	0	0	0	0	0	0	0	0	0	0	1	0	0	0	0
OTU2528	3	0	6	0	0	2	0	0	1	2	1	1	3	0	6	0	1	0	0	2	0	0	0	1	1	0	6	0	4	7	1	1	0	2	2	2	3	6	1	2	1	1	0	4	4	3	0	2
OTU1950	4	0	0	5	1	0	0	0	0	2	1	0	0	6	2	1	0	0	0	1	0	0	1	0	2	1	1	0	0	3	3	0	1	0	1	2	3	0	0	0	2	0	1	6	0	2	0	0
OTU1952	0	0	0	0	0	2	0	0	0	0	0	0	0	0	0	1	0	0	0	0	0	0	0	0	0	0	0	0	2	21	0	0	0	0	0	0	0	0	0	0	0	0	0	0	0	0	0	4
OTU1959	0	0	6	4	0	1	1	0	0	0	1	0	1	0	0	1	1	0	0	0	11	1	0	0	0	0	4	1	2	1	0	1	1	0	0	3	0	0	1	0	0	1	0	0	0	0	0	1
OTU6354	0	0	0	0	0	0	0	0	0	0	0	0	0	0	0	0	0	0	0	1	0	2	0	0	0	0	0	0	0	0	0	0	0	0	0	0	0	2	0	0	0	0	0	0	0	0	0	0
OTU6353	0	0	0	0	0	0	0	0	0	0	0	0	0	0	0	0	0	0	0	0	0	0	0	0	0	0	0	0	0	0	0	0	0	0	0	0	0	0	0	0	0	0	0	0	0	0	0	0
OTU302	5	12	1	2	17	19	5	1	74	3	1	1	7	4	0	6	11	0	2	3	0	12	0	4	1	1	5	1	0	13	0	9	8	0	3	1	0	4	4	2	0	0	11	4	0	4	0	4
OTU4852	0	0	0	0	0	0	0	0	0	0	0	0	0	0	0	0	0	0	1	0	0	3	0	0	0	0	0	0	0	0	0	0	0	0	0	0	0	0	0	0	0	0	0	0	0	0	0	0
OTU4853	0	0	0	0	0	0	0	0	0	0	0	0	0	3	0	0	0	0	0	0	0	0	0	0	0	0	0	0	0	0	0	0	0	0	0	1	0	0	0	0	0	0	0	0	0	0	0	0
OTU6724	0	1	0	0	3	0	0	0	0	2	0	0	0	0	0	0	0	0	0	0	0	0	0	1	5	0	1	0	0	1	0	0	0	0	0	0	1	0	0	0	0	0	0	0	0	0	1	1
