# Supplementary material for: Structural characteristics and diversity of the rhizosphere bacterial communities of wild Fritillaria przewalskii Maxim. in the northeastern Tibetan Plateau
Source: Front Microbiol. 2023 Feb 17;14:1070815. doi: 10.3389/fmicb.2023.1070815 (PMC9981654; doi:10.3389/fmicb.2023.1070815)
Supplement: Supplementary file 2 [file Data_Sheet_2.CSV]

OTU ID	ZKR3	LHR3	LHR5	SQR3	GZR4	YSR4	GZR2	LXR3	YSR1	DBR3	SQR1	ZDR4	ZDR1	RGR5	LXR4	LHR1	ZDR5	MQR4	YSR3	MQR3	LDR2	WYR2	RGR3	SQR4	ZKR1	YSR2	WYR1	ZDR2	ZKR2	RGR4	SQR2	LDR1	ZDR3	LHR2	MQR5	WYR3	YSR5	DBR4	GZR3	LHR4	MQR2	LDR3	SQR5	RGR2	MQR1	DBR5	GZR1
OTU8107	0	0	0	0	0	0	0	0	0	0	0	0	0	0	0	0	0	0	0	0	0	0	0	0	0	0	0	0	0	0	0	0	0	0	0	0	0	0	0	0	2	0	0	0	0	0	0
OTU5076	0	0	0	0	0	0	0	0	0	0	0	0	0	0	0	0	0	0	0	0	0	0	0	0	0	0	0	0	0	0	0	0	0	0	0	0	0	0	0	0	0	0	0	0	0	0	0
OTU2866	0	0	0	0	0	0	0	0	0	1	0	0	0	0	0	0	0	0	0	0	0	0	0	0	0	0	0	0	0	0	0	0	0	0	0	0	0	0	0	0	0	0	0	0	0	0	0
OTU2869	0	0	0	0	0	0	0	0	0	0	0	1	2	0	0	0	0	0	0	0	0	0	1	1	0	0	0	0	0	1	0	0	2	0	0	0	0	0	0	0	0	0	0	0	0	0	0
OTU9218	0	0	0	0	0	0	0	0	0	0	0	0	0	0	0	0	0	0	0	0	0	0	0	0	0	0	0	0	0	0	0	0	0	0	0	0	0	0	0	0	0	0	0	0	0	0	0
OTU2730	0	0	1	1	7	0	3	0	1	0	1	0	0	0	0	0	0	0	1	0	0	0	0	1	0	0	0	0	0	0	4	0	0	0	0	0	0	0	2	2	0	0	3	0	0	0	0
OTU2732	0	0	0	0	0	0	0	0	0	0	0	0	0	0	0	0	0	0	0	0	0	0	0	3	0	0	0	0	0	0	0	0	0	0	0	0	0	0	0	0	0	0	0	0	0	0	0
OTU1180	0	0	0	0	0	0	0	0	0	0	0	0	0	0	0	0	0	0	0	0	0	1	0	0	0	0	1	0	0	0	0	0	0	0	0	0	0	0	0	0	0	0	0	0	0	1	0
OTU4296	0	1	0	1	0	0	3	0	1	0	0	0	0	0	0	0	0	0	0	0	0	0	0	3	0	1	0	0	0	0	6	0	0	0	0	0	1	0	0	1	0	0	0	2	0	0	1
OTU4297	0	0	0	3	0	0	0	0	0	3	1	0	1	0	0	0	1	1	0	0	1	1	2	0	0	1	0	0	0	0	0	0	0	1	0	1	0	1	0	0	2	0	6	0	1	1	0
OTU4298	0	0	1	0	0	0	0	1	0	0	0	0	0	0	0	1	0	0	0	0	1	4	0	0	0	0	1	0	0	0	0	0	0	0	0	0	0	0	0	1	0	0	0	0	0	0	0
OTU3029	14	27	10	30	14	10	23	2	18	9	31	4	0	14	4	18	0	2	5	2	4	2	17	34	7	19	4	3	5	18	10	6	2	19	1	6	8	3	11	47	5	7	13	33	2	3	25
OTU3023	0	0	0	0	0	0	0	0	0	0	0	0	0	0	0	1	0	0	0	0	0	0	0	0	0	0	0	0	0	0	0	0	0	0	0	0	0	0	0	0	0	0	0	0	0	0	0
OTU6296	0	0	0	0	0	0	0	0	0	0	0	0	0	0	1	0	0	0	0	0	0	2	0	0	0	0	1	0	0	0	0	0	0	0	0	0	0	0	0	0	0	0	0	0	0	0	0
OTU6290	0	1	0	0	0	0	1	1	1	0	0	0	0	0	0	1	2	0	0	0	2	4	0	1	4	1	4	0	2	2	0	1	0	0	0	2	0	5	1	0	1	2	0	0	0	0	1
OTU3123	0	0	0	0	1	0	1	1	0	0	1	1	2	0	0	0	0	1	2	1	0	0	1	0	0	1	0	0	0	0	2	0	4	2	0	0	0	0	1	0	0	0	0	0	5	0	1
OTU3127	0	0	0	0	0	0	0	0	0	0	0	0	0	0	0	0	0	0	0	0	0	0	0	0	0	0	0	0	0	0	0	4	0	0	0	3	0	0	0	0	0	1	0	0	0	0	0
OTU715	31	12	13	11	11	18	12	23	17	24	20	30	10	24	20	14	15	24	10	33	28	27	17	22	43	18	28	11	25	20	29	32	10	6	35	56	9	19	13	17	10	24	26	22	12	17	21
OTU1746	1	2	0	0	1	1	0	2	0	1	0	3	0	1	0	0	0	1	1	3	0	0	0	0	1	3	0	1	0	1	0	1	0	4	0	0	1	0	2	4	0	1	0	0	0	0	0
OTU1743	3	3	4	0	0	0	0	7	1	10	2	3	5	2	4	2	1	5	3	0	6	15	4	2	6	2	13	1	8	6	5	3	2	1	2	5	1	7	6	2	0	11	6	7	4	3	9
OTU1748	0	2	1	0	1	0	2	0	1	2	2	1	1	1	0	0	0	1	0	2	2	8	3	0	0	0	6	1	0	2	1	0	1	0	2	1	1	0	0	0	1	2	0	1	1	6	4
OTU2297	2	0	0	0	0	1	0	4	0	6	0	5	10	1	1	1	1	7	0	1	7	6	0	0	1	0	1	7	4	1	0	3	3	0	9	2	2	5	0	0	3	4	0	0	7	11	0
OTU2299	0	0	0	0	0	0	0	0	0	0	0	0	0	0	0	0	0	0	0	0	0	0	0	0	0	0	0	0	0	0	0	0	0	0	0	0	0	0	0	0	1	0	0	0	0	0	0
OTU5246	0	1	0	4	0	0	0	0	1	0	0	0	0	0	0	1	0	0	0	0	0	0	0	0	0	0	0	0	0	0	0	0	0	2	0	0	0	0	0	4	0	0	0	1	0	0	0
OTU5240	1	0	0	0	0	0	0	0	0	0	0	0	0	0	0	0	0	1	0	0	0	0	0	0	0	0	1	0	1	0	0	0	0	0	1	0	0	1	0	0	0	0	0	0	1	0	3
OTU5242	0	0	0	1	0	0	0	0	0	0	0	0	0	1	0	0	1	0	0	0	0	0	0	1	0	1	0	0	0	0	0	1	0	0	0	0	0	0	0	0	0	0	0	3	1	0	0
OTU5243	0	1	0	0	0	0	2	0	0	1	3	0	1	1	0	0	0	3	0	1	0	0	0	0	0	0	0	0	0	0	0	3	0	0	3	0	3	2	4	0	2	1	0	1	0	0	3
OTU1402	0	0	2	0	3	0	0	1	0	0	0	0	1	0	1	1	0	0	2	0	0	2	0	0	0	1	0	0	2	1	0	1	0	0	0	0	0	0	0	0	0	2	1	2	3	0	3
OTU1401	0	1	0	0	0	0	0	0	0	1	0	0	0	0	0	0	0	0	0	0	0	0	0	0	0	0	0	0	0	0	0	0	0	0	0	0	0	0	0	0	0	0	0	0	0	0	0
OTU1407	1	0	0	2	0	0	0	0	0	1	21	0	0	0	0	3	0	0	0	0	1	0	1	0	0	0	0	0	0	0	1	0	0	1	0	1	0	0	0	0	0	0	2	1	0	0	0
OTU9178	0	0	0	0	0	0	0	0	0	0	0	0	0	0	0	0	0	0	0	0	0	0	0	0	0	0	0	0	0	0	0	0	0	1	0	0	0	0	0	0	0	0	1	0	0	0	0
OTU9170	4	4	3	1	6	6	2	7	4	2	2	12	5	1	8	3	3	2	0	5	4	4	1	8	2	4	2	9	2	3	6	1	4	3	8	1	1	3	0	2	3	2	0	0	6	12	2
OTU8297	0	2	0	1	1	1	1	1	0	0	1	1	1	0	1	2	0	1	1	0	2	0	0	0	1	0	0	3	0	0	0	1	1	0	1	2	0	0	2	2	2	0	1	1	1	0	0
OTU9024	1	1	0	0	0	1	0	0	0	0	0	2	0	2	0	0	0	0	0	0	0	4	1	2	0	1	5	0	0	0	1	0	0	0	0	1	0	1	0	0	0	0	0	0	0	0	1
OTU589	1	0	0	0	0	0	0	0	0	0	0	0	0	0	0	0	0	1	0	1	1	0	0	0	0	0	0	0	0	0	0	0	0	2	0	0	0	0	0	0	0	0	0	0	0	0	0
OTU4042	6	9	8	2	6	14	7	5	9	1	5	45	1	19	1	5	4	4	12	8	1	8	9	20	1	6	17	23	8	10	34	1	3	4	14	8	9	1	2	56	9	1	8	2	14	39	4
OTU4472	0	1	1	0	0	0	0	3	2	2	1	4	1	2	0	0	0	0	1	1	0	1	2	0	1	0	1	0	2	0	1	2	0	0	1	1	0	0	0	1	1	1	1	1	0	2	1
OTU4473	0	0	0	0	0	0	0	0	0	0	0	0	0	3	0	0	0	0	0	0	0	0	0	0	0	0	0	0	0	1	0	0	0	0	0	0	0	0	0	0	0	0	0	1	0	0	0
OTU6571	0	0	0	0	0	2	0	1	0	0	0	0	0	0	2	0	0	0	0	0	0	0	0	0	2	0	1	0	1	0	0	1	0	0	0	0	0	0	0	0	0	0	0	1	0	0	0
OTU4628	4	0	0	0	0	0	0	2	0	6	0	0	0	0	4	0	2	0	0	0	2	1	0	0	0	0	0	0	0	0	0	2	0	0	0	2	0	1	0	0	1	4	0	0	0	1	1
OTU8562	0	0	0	0	0	0	0	0	0	0	0	0	0	0	0	0	0	0	0	0	0	0	0	0	0	0	0	0	0	0	0	0	0	0	0	0	0	0	0	0	0	0	0	0	0	0	0
OTU8563	0	2	0	0	0	0	0	0	0	0	0	0	0	0	0	0	0	0	0	0	0	0	0	0	0	0	0	0	0	0	0	0	0	0	0	0	0	0	0	0	0	0	0	0	0	0	0
OTU8560	0	0	0	2	0	0	0	0	0	0	0	0	0	0	0	0	0	0	0	0	0	0	0	0	0	0	0	0	0	0	0	0	0	1	0	0	0	0	0	0	0	0	3	1	0	0	0
OTU9335	0	0	0	0	0	0	0	0	0	3	0	0	0	0	0	0	0	0	0	0	0	0	0	0	0	0	0	0	2	0	0	0	0	0	0	1	0	0	0	0	0	0	0	0	0	0	0
OTU8561	0	0	0	0	0	0	0	0	0	0	0	0	0	0	0	0	1	0	1	0	0	0	2	0	0	0	0	0	0	0	0	0	0	0	0	0	2	0	1	1	0	0	1	1	0	0	0
OTU8033	0	0	0	0	0	0	0	0	0	0	0	0	0	0	0	0	0	0	0	0	0	0	0	0	0	0	0	0	0	0	0	0	0	0	0	0	0	0	0	0	0	0	0	0	0	0	0
OTU7923	0	0	0	0	1	0	1	0	0	0	0	0	0	0	0	0	0	0	0	0	0	0	0	0	0	0	1	0	0	0	0	0	0	1	0	0	0	0	0	0	0	0	0	0	0	0	0
OTU2508	1	1	0	0	3	1	2	0	1	0	0	1	0	0	0	4	0	0	2	5	0	0	0	0	0	1	0	0	0	1	6	0	0	7	0	0	0	0	2	1	1	0	1	3	0	0	1
OTU2509	1	2	22	0	1	1	6	1	1	2	6	0	2	0	1	2	1	9	1	5	3	1	3	5	3	0	4	9	2	0	3	6	2	2	3	1	0	1	2	3	1	4	8	5	8	3	5
OTU5879	1	0	0	0	0	0	0	0	0	0	0	0	0	0	0	0	0	0	0	0	0	0	0	0	0	0	0	0	0	0	0	0	0	0	0	0	0	0	0	0	0	0	0	0	0	0	0
OTU1976	0	1	3	0	6	0	3	1	1	0	3	0	0	3	1	2	0	1	0	0	0	0	10	9	0	0	0	0	1	5	0	0	0	2	0	0	0	0	1	2	1	0	0	7	0	0	2
OTU1977	0	0	1	0	0	2	0	3	1	0	0	0	1	0	3	0	0	1	0	0	0	2	0	0	2	0	2	1	1	0	0	1	2	0	0	0	0	0	0	0	0	1	0	1	2	0	0
OTU5334	0	0	0	0	0	0	0	0	0	3	0	0	0	0	0	0	5	0	0	0	0	0	0	0	0	0	0	0	0	0	0	2	0	0	0	0	0	1	0	0	0	0	0	0	0	1	1
OTU5335	0	0	0	3	0	0	0	0	1	0	0	0	0	0	0	0	0	0	1	0	0	0	0	0	0	0	0	0	0	0	0	0	0	0	0	0	0	0	0	0	0	0	1	0	0	0	0
OTU5440	0	0	0	0	0	0	0	0	0	0	0	0	0	0	0	0	2	0	0	0	0	0	0	0	3	0	0	0	0	0	0	0	0	0	0	0	0	0	0	0	0	0	0	0	0	0	0
OTU5444	1	0	1	0	1	2	0	1	0	5	0	0	0	0	1	0	1	0	1	0	0	1	0	0	1	0	1	3	0	0	0	0	1	1	1	0	1	1	1	1	1	0	1	0	0	2	0
OTU6371	0	0	0	0	0	0	0	0	0	0	0	0	0	0	0	0	0	0	0	0	0	0	0	0	0	0	0	0	0	0	0	0	0	0	0	0	0	0	0	0	0	0	0	0	0	0	0
OTU369	10	16	11	15	17	21	26	8	16	17	17	88	9	24	16	44	11	33	10	41	5	22	37	22	11	23	13	28	14	17	63	4	21	18	79	7	21	3	19	73	5	3	20	23	17	28	33
OTU3828	0	0	0	0	3	0	0	0	4	0	3	1	1	0	0	4	2	1	0	0	0	0	0	0	1	0	1	0	0	0	0	1	0	0	2	1	0	0	2	0	5	0	0	0	0	1	0
OTU4839	0	0	0	0	0	0	0	0	1	0	0	0	0	0	0	0	0	0	0	0	0	2	0	0	0	0	3	0	0	0	0	0	0	2	0	0	0	0	0	0	0	0	0	0	0	0	0
OTU184	274	199	26	50	55	114	175	11	197	127	132	111	50	42	29	102	83	33	72	65	61	47	23	92	79	162	79	37	179	23	42	40	39	102	49	175	160	135	145	202	63	206	64	86	14	17	199
OTU181	14	2	3	2	7	35	39	0	0	118	8	0	22	12	1	12	0	7	0	0	17	0	63	150	2	1	0	23	8	15	1	7	27	4	2	20	25	129	31	1	0	7	3	11	6	47	7
OTU180	3	5	12	1	21	14	13	8	8	14	3	18	13	4	20	19	9	11	6	25	14	28	10	5	20	11	21	20	13	8	9	3	13	14	15	7	11	23	13	16	10	16	6	3	29	25	10
OTU183	0	10	4	0	0	0	0	1	1	0	0	0	0	0	6	0	1	3	0	0	1	13	0	0	2	0	9	5	2	0	2	0	3	2	1	1	0	1	0	2	0	1	0	0	7	10	0
OTU6749	0	0	0	1	0	0	0	1	0	0	0	0	2	1	0	0	0	0	0	0	0	0	0	2	0	0	0	0	0	0	0	1	0	0	0	0	0	0	0	0	0	0	0	0	0	1	1
OTU988	0	14	13	2	8	4	12	0	4	0	2	10	0	1	0	3	0	0	1	1	0	8	3	12	0	19	10	0	0	3	6	1	0	19	1	0	3	0	4	36	3	1	4	3	0	0	7
OTU8167	0	0	0	0	0	0	0	0	0	0	0	0	0	0	0	0	0	0	0	0	0	0	0	0	0	0	0	0	0	0	0	0	0	0	0	0	0	0	0	0	0	0	0	0	0	0	0
OTU2084	0	0	0	0	0	0	0	1	0	0	0	0	0	0	0	0	0	0	0	0	0	0	0	0	0	0	0	0	0	0	0	0	0	0	0	0	0	0	0	0	0	0	0	0	0	0	0
OTU2088	0	0	0	0	2	0	1	0	0	1	2	0	0	0	0	0	0	0	3	0	0	3	0	0	0	0	4	0	0	0	1	0	0	2	0	0	0	0	0	0	1	0	1	0	0	1	0
OTU8162	0	0	0	1	0	0	0	0	0	0	1	1	0	0	0	0	0	0	0	0	0	0	0	0	0	0	0	0	0	0	0	0	0	0	0	0	0	0	0	0	0	2	0	0	0	0	0
OTU5505	0	0	0	0	0	0	0	0	0	0	0	0	0	0	0	0	0	0	0	0	0	0	0	0	0	0	0	0	0	0	0	0	0	3	0	0	0	0	0	0	0	0	0	0	0	0	0
OTU9230	0	2	0	0	0	0	0	0	0	0	0	0	0	0	0	0	1	0	0	0	1	0	0	0	0	0	0	0	0	0	0	0	0	0	0	0	0	0	0	0	0	0	0	0	0	0	0
OTU3591	0	0	0	0	0	0	0	0	1	2	0	0	0	1	0	0	0	0	0	0	2	0	0	0	0	0	0	0	0	1	0	0	0	0	0	0	0	0	0	0	0	0	0	0	0	0	0
OTU9284	0	0	0	0	0	0	0	0	0	0	0	0	0	0	0	0	0	0	0	0	0	0	0	0	0	0	0	0	0	0	0	0	0	2	0	0	0	0	0	0	0	0	0	0	0	0	0
OTU3048	0	2	1	1	1	0	1	0	2	0	0	2	0	0	0	1	0	0	0	0	0	0	0	1	0	0	0	0	0	0	0	0	0	0	1	0	1	0	1	7	0	0	0	1	0	0	1
OTU3040	0	0	0	0	0	0	0	0	0	0	0	0	0	0	0	0	0	0	0	0	0	0	0	0	0	0	0	3	0	0	0	0	0	0	0	0	0	0	0	0	0	0	0	0	0	0	0
OTU3044	0	2	0	0	1	1	5	1	1	0	0	3	1	1	0	1	0	0	4	2	0	1	0	1	0	0	0	6	0	0	0	1	1	2	1	0	4	1	1	7	2	0	1	0	0	0	4
OTU3107	2	0	1	0	0	0	0	15	0	25	0	0	0	0	4	0	0	0	0	0	5	0	0	0	6	0	3	0	9	0	0	1	0	0	0	2	0	5	0	0	0	12	0	0	0	4	3
OTU3101	0	0	0	0	0	0	1	0	0	0	0	0	0	0	0	0	0	0	0	0	0	0	0	0	0	0	0	0	0	0	5	0	0	0	0	0	0	0	0	0	0	0	0	0	0	0	0
OTU3102	0	1	1	1	0	2	2	0	1	1	0	0	0	0	1	0	0	0	0	0	0	0	0	1	0	0	0	0	0	0	0	0	0	2	0	1	7	0	0	0	0	0	0	0	0	0	0
OTU2319	0	0	0	0	0	0	0	4	0	0	1	2	0	1	4	0	0	4	0	1	0	4	1	0	2	0	4	0	0	0	0	2	0	0	4	2	0	1	0	0	2	1	0	0	3	4	0
OTU644	0	0	1	1	1	6	0	0	1	0	0	1	0	0	0	0	0	0	6	0	0	0	1	3	0	0	0	0	0	0	3	0	0	0	0	0	1	0	1	18	0	0	0	1	0	0	0
OTU643	5	14	7	18	19	21	16	1	15	4	7	24	7	10	4	16	4	8	15	11	2	4	3	22	1	39	2	9	3	9	10	5	1	12	15	6	11	3	6	42	8	8	5	10	3	5	11
OTU648	10	13	4	2	4	1	11	2	1	7	5	1	1	10	4	7	1	0	0	0	2	4	5	10	5	0	1	0	6	12	0	4	0	1	0	18	0	5	4	3	0	1	3	13	0	0	10
OTU2278	0	0	0	0	0	0	0	0	0	0	0	3	0	0	1	0	1	1	0	1	0	0	0	0	0	0	0	0	0	0	0	2	0	0	0	0	0	0	0	0	0	0	0	0	9	1	0
OTU7034	0	0	0	0	0	0	0	0	0	0	0	0	0	0	0	0	0	0	0	0	0	0	0	1	0	0	2	0	0	0	0	0	0	0	0	0	0	0	0	0	0	0	0	0	0	0	0
OTU2276	7	0	2	0	0	0	0	0	1	2	0	0	0	6	0	0	1	1	0	0	4	3	2	1	3	2	0	0	4	0	7	3	0	0	1	3	1	1	0	0	0	5	5	0	0	1	0
OTU2277	0	2	0	0	1	0	1	0	0	0	0	0	0	0	0	0	0	0	0	0	0	0	0	0	0	0	0	1	0	0	0	1	0	0	0	1	0	0	0	0	1	0	3	0	0	0	1
OTU2272	0	0	0	0	0	0	0	0	0	0	0	0	0	0	0	0	0	0	0	0	0	0	0	0	0	0	0	0	0	0	0	0	0	0	0	0	0	0	0	0	0	0	0	0	0	0	0
OTU7685	0	0	0	0	0	0	0	0	1	0	0	0	0	0	0	0	0	0	0	0	0	5	2	0	1	1	3	2	0	0	1	0	1	0	0	0	0	0	0	0	3	0	0	0	0	0	0
OTU7681	0	0	0	0	0	0	0	0	0	0	0	0	0	0	0	0	0	2	0	0	0	0	0	0	1	0	0	0	0	0	0	0	1	0	0	0	0	0	0	0	0	0	0	0	2	0	0
OTU3478	0	0	0	0	2	0	0	0	0	0	1	0	0	0	0	0	0	0	0	0	0	0	0	0	0	0	0	0	0	0	0	0	1	0	0	0	0	0	0	0	0	0	0	0	0	0	0
OTU5267	0	0	1	0	2	0	0	1	0	0	0	1	0	0	0	0	0	1	0	0	0	0	0	2	0	6	0	0	0	0	0	0	0	0	0	0	1	0	1	0	0	0	3	0	0	1	0
OTU5269	0	0	0	0	0	0	0	0	0	0	0	0	0	0	0	0	0	0	0	0	0	0	0	0	0	0	0	0	0	0	0	0	0	0	0	0	0	0	0	0	0	0	0	0	0	0	0
OTU4022	0	0	0	0	0	0	0	0	0	0	1	1	0	0	0	0	0	0	0	0	0	0	0	0	0	0	0	0	5	0	0	0	0	0	0	0	0	0	0	0	0	1	0	0	0	0	0
OTU4315	0	0	0	0	0	0	0	0	0	0	0	0	0	0	0	0	0	0	0	0	0	0	0	0	0	0	0	0	0	0	0	0	0	0	0	0	0	0	0	0	0	0	0	0	0	0	0
OTU5191	0	0	0	0	0	0	0	0	0	0	0	0	0	0	0	0	0	0	0	0	0	0	0	1	0	0	0	0	0	0	0	0	0	0	0	0	0	0	0	0	0	0	1	0	0	0	0
OTU5193	0	0	0	0	0	0	0	0	0	0	0	0	0	0	0	0	1	0	0	0	0	0	0	0	0	0	0	0	0	0	0	0	0	0	0	0	0	0	0	0	4	0	0	0	0	0	0
OTU4316	0	0	0	0	0	1	0	0	0	0	1	0	0	0	2	0	0	0	2	0	0	0	1	0	0	0	0	0	0	0	0	0	0	0	0	0	0	0	0	0	1	0	0	0	0	0	0
OTU3697	0	1	0	1	0	2	0	3	0	1	3	0	0	0	0	0	0	0	1	0	1	1	0	0	1	0	1	0	0	0	1	0	0	2	0	0	1	1	0	0	0	0	1	0	0	4	2
OTU8463	1	0	0	0	0	0	0	0	0	0	0	0	0	0	0	0	0	0	0	0	0	0	0	0	1	0	0	0	0	0	0	0	0	0	0	0	0	0	0	0	0	0	0	0	0	0	0
OTU8468	0	0	0	0	2	0	0	0	0	0	1	0	0	0	0	0	0	1	0	0	0	0	0	0	0	0	0	0	0	0	0	0	0	0	0	0	0	0	0	0	0	0	0	0	0	0	0
OTU28	0	0	0	0	0	0	0	0	0	0	0	0	0	0	0	0	0	0	0	0	0	0	0	0	0	0	0	0	0	0	0	0	0	0	0	0	0	0	0	0	0	0	0	0	0	0	0
OTU24	3	0	0	0	0	0	0	30	0	0	0	0	0	0	1	0	0	0	0	0	2	1	1	0	7	0	0	4	1	0	0	1	0	0	0	1	0	0	0	0	0	1	0	0	1	1	0
OTU9057	0	0	0	0	0	0	2	0	0	0	0	0	0	0	0	0	0	1	0	0	0	0	0	0	0	0	0	0	0	0	0	0	0	0	0	0	0	0	0	0	0	0	0	0	0	0	0
OTU9056	0	0	0	0	0	0	0	0	0	0	1	0	0	0	0	1	0	0	0	0	0	0	0	0	0	0	0	0	0	0	0	0	0	0	0	0	0	0	0	0	0	0	0	0	0	0	0
OTU7066	0	0	0	0	2	0	0	0	0	0	0	0	0	0	0	0	0	0	0	0	0	0	0	0	0	0	0	0	0	0	0	0	0	0	0	0	0	0	0	0	0	0	0	0	0	0	0
OTU9052	0	0	0	0	0	0	0	0	0	0	0	0	0	0	0	0	0	0	0	0	0	1	0	0	0	2	0	0	0	0	0	0	0	0	0	0	0	0	0	0	0	0	0	0	0	0	0
OTU4170	0	0	0	0	0	0	0	0	0	0	0	0	0	0	0	0	0	0	0	0	0	0	0	0	0	0	0	0	0	0	0	0	0	0	2	0	0	0	0	0	0	0	1	0	0	0	0
OTU8685	0	0	0	0	0	0	1	0	0	0	0	0	0	0	0	0	0	0	0	0	0	0	0	0	0	0	0	0	0	0	0	0	0	0	0	0	1	0	0	0	0	0	0	0	0	1	1
OTU6313	0	0	0	0	0	0	0	0	0	2	0	0	0	0	0	0	0	0	0	0	0	0	0	0	0	0	0	0	0	0	0	0	2	0	1	1	0	0	0	0	0	0	0	0	0	0	0
OTU6317	0	0	0	0	0	0	0	0	0	0	0	0	0	0	0	0	0	0	0	0	0	0	0	0	0	0	0	0	0	0	0	0	0	0	0	0	0	0	0	0	0	0	3	0	0	0	0
OTU6316	1	0	0	1	0	0	1	0	0	0	0	0	0	0	1	1	0	0	0	0	2	0	0	1	0	0	0	0	0	0	0	2	0	0	0	0	0	0	0	0	1	1	0	3	0	0	2
OTU6315	0	0	0	0	3	2	0	0	0	0	1	0	0	0	0	0	0	0	0	0	0	6	0	5	0	0	1	0	0	0	1	0	0	3	0	0	0	0	0	0	0	0	2	0	0	0	0
OTU349	2	2	6	0	0	0	2	4	2	0	0	0	1	3	7	0	2	3	0	0	1	25	7	1	2	0	16	3	3	1	0	1	0	0	0	0	1	5	0	0	0	4	1	3	0	123	3
OTU340	0	6	0	3	4	4	0	0	6	0	0	2	0	0	0	1	0	0	70	0	0	2	0	0	0	13	0	1	0	0	2	0	0	6	1	0	5	0	1	44	0	0	4	0	0	0	2
OTU347	16	19	2	1	0	0	4	6	1	2	3	0	2	3	10	4	0	1	0	1	13	92	2	1	10	0	64	4	13	2	4	16	3	0	0	9	0	1	0	8	1	7	0	7	2	4	8
OTU345	2	0	1	0	0	3	0	15	1	3	1	4	3	3	14	1	3	0	1	0	1	10	1	0	7	0	8	2	5	0	0	0	2	0	1	1	0	4	0	0	0	2	2	0	115	8	0
OTU8040	0	0	0	0	0	0	0	0	0	0	0	0	0	0	0	0	0	0	0	0	0	0	0	0	0	0	0	0	0	0	0	0	0	0	0	0	0	0	0	0	0	0	0	0	0	0	1
OTU4813	8	5	1	1	4	9	0	15	3	7	7	21	1	11	10	3	5	0	1	2	4	5	9	7	11	6	5	7	3	5	3	10	1	6	0	14	5	7	2	13	1	5	2	9	9	4	5
OTU3843	0	0	2	0	0	0	0	0	1	1	0	0	0	0	0	0	1	1	0	4	0	0	0	0	0	0	0	0	0	0	0	2	0	0	0	0	1	1	0	5	1	1	2	0	0	0	1
OTU4814	1	0	4	0	1	0	0	1	0	0	1	8	6	6	8	1	3	2	0	1	0	11	5	0	2	0	3	1	26	0	0	0	0	6	3	0	0	0	0	0	5	0	4	0	1	4	6
OTU8043	0	0	0	0	0	0	0	0	0	0	0	0	0	0	0	0	0	0	0	0	0	0	0	0	0	0	0	0	0	0	0	0	0	0	0	0	0	0	0	0	0	0	0	0	0	0	0
OTU6763	0	0	0	0	0	0	0	0	0	0	0	0	0	0	0	0	0	0	0	0	0	0	0	0	0	0	0	0	0	0	2	0	0	1	0	0	0	0	0	0	1	0	0	0	0	2	0
OTU6764	0	0	0	0	0	0	0	0	0	0	0	0	0	0	0	0	0	0	0	0	0	0	0	0	0	0	0	0	0	0	0	0	0	0	0	0	0	0	0	0	0	1	0	0	0	0	0
OTU8142	0	0	0	0	0	0	0	0	0	0	0	0	0	1	0	1	0	0	0	0	0	0	0	0	0	0	0	0	0	0	0	0	0	0	0	0	0	1	0	0	0	0	0	0	0	0	0
OTU7547	0	1	1	4	3	0	4	0	2	0	0	0	0	0	1	2	0	0	2	1	0	0	0	3	0	2	0	0	0	0	3	0	0	3	0	0	1	0	0	2	0	0	0	2	0	0	1
OTU7549	0	0	0	0	0	0	0	0	0	0	0	0	0	0	0	0	0	0	0	0	0	0	0	0	0	0	0	0	0	0	0	0	0	0	0	0	0	0	0	0	0	0	0	0	0	0	0
OTU8251	0	0	0	0	0	0	0	0	0	0	0	1	0	0	0	0	0	0	0	0	0	0	0	2	0	0	0	0	0	0	4	0	0	1	0	0	0	0	0	1	0	0	2	0	0	0	0
OTU8253	0	0	0	0	0	0	0	0	0	0	0	0	0	0	0	1	0	0	0	0	0	0	0	0	0	0	0	0	0	0	0	0	0	0	2	1	0	0	0	0	1	0	0	0	0	0	1
OTU1239	1	4	3	1	2	0	0	11	0	8	0	0	0	0	1	4	0	6	0	1	5	2	1	0	10	0	1	1	3	1	3	0	0	2	5	2	0	5	1	2	0	9	0	0	6	15	18
OTU9250	0	2	0	0	0	1	1	0	3	0	0	2	0	0	0	1	0	0	2	0	0	0	0	0	0	2	0	0	0	0	0	0	0	0	1	0	0	0	0	4	1	0	0	0	0	0	0
OTU9257	2	0	0	0	0	0	0	0	0	3	0	0	1	0	0	0	0	0	0	0	0	0	0	0	1	0	0	2	0	1	0	2	1	0	2	0	0	1	0	0	0	0	0	0	0	0	0
OTU8075	0	0	0	0	0	0	0	0	0	0	0	0	0	0	0	0	0	0	0	0	0	0	0	0	0	0	0	0	0	0	0	0	0	0	0	0	0	0	0	0	0	0	0	0	0	0	0
OTU8789	0	0	0	0	0	0	0	0	0	0	0	0	0	0	0	0	0	0	0	0	0	0	0	0	0	0	0	0	0	0	0	0	0	0	0	0	0	0	0	0	0	0	0	0	0	0	0
OTU3061	0	0	0	0	0	0	0	0	0	0	0	0	0	0	0	2	0	0	0	0	0	0	0	0	0	0	0	0	0	1	1	0	0	0	0	0	0	0	0	0	0	0	0	1	0	0	0
OTU3065	0	0	0	0	0	0	0	0	0	0	0	0	0	0	0	0	0	0	0	0	0	0	0	1	0	0	0	0	0	1	0	0	0	0	0	0	0	1	0	0	0	0	0	0	1	0	0
OTU6556	0	0	0	0	0	0	0	0	0	0	0	0	0	0	0	0	0	0	0	0	0	0	0	0	0	0	1	0	0	0	0	0	0	0	2	0	0	0	0	0	0	0	0	0	1	0	0
OTU1838	0	3	2	0	1	2	1	1	1	3	0	1	1	0	0	0	0	0	0	1	0	2	0	0	0	2	1	0	0	1	0	0	0	2	1	0	2	0	2	6	5	0	0	1	0	0	1
OTU1831	0	0	0	0	0	0	0	0	1	0	0	0	0	0	0	0	0	0	0	0	0	0	0	0	0	0	0	0	0	0	0	0	1	0	0	0	0	0	0	0	0	0	0	0	0	1	0
OTU2330	10	33	10	14	23	8	15	1	21	5	21	14	3	10	1	5	8	5	12	1	0	2	6	35	2	26	6	2	4	5	8	4	1	16	5	8	11	2	12	21	3	4	14	23	2	1	7
OTU2333	0	2	4	1	8	6	13	1	19	0	5	4	0	0	4	6	12	0	1	3	1	0	1	16	0	5	0	2	0	0	4	0	0	12	1	0	7	12	13	5	1	0	4	13	0	1	1
OTU2334	0	5	1	0	0	0	0	0	0	0	0	0	1	0	0	0	0	0	0	0	1	0	0	0	0	0	0	0	0	0	0	0	0	0	0	0	0	0	0	3	0	0	0	2	0	0	0
OTU660	0	0	0	0	0	0	0	0	0	1	0	0	0	0	0	0	0	0	0	0	6	52	0	0	1	0	45	0	0	0	0	0	0	0	0	0	0	1	0	0	0	1	0	0	0	1	0
OTU664	0	0	0	1	0	1	0	1	0	1	0	0	1	2	0	0	0	0	3	0	0	1	0	0	1	0	1	0	0	0	0	0	1	0	0	0	2	0	1	2	0	0	0	0	0	2	0
OTU667	5	4	3	3	0	6	3	0	4	3	3	1	0	10	2	3	1	1	1	1	0	3	7	5	4	3	0	0	1	2	13	1	0	2	2	1	1	0	0	5	1	2	6	4	1	1	4
OTU880	1	5	6	3	7	6	4	5	5	4	0	13	1	9	2	1	2	1	0	6	4	30	10	15	7	0	12	8	3	4	12	0	0	1	14	2	2	1	3	32	0	0	2	2	0	15	6
OTU883	15	0	0	0	0	0	0	0	0	5	0	0	0	0	0	0	2	1	0	0	17	1	0	0	12	0	1	0	14	0	0	1	1	0	0	29	2	11	0	0	0	21	0	0	1	0	0
OTU1789	0	1	0	0	0	0	0	0	0	0	0	0	0	0	0	0	0	0	0	0	0	0	0	0	0	0	0	0	0	0	0	0	0	1	0	0	0	0	0	2	0	0	0	0	0	0	0
OTU2255	0	0	0	0	0	0	0	0	0	0	0	0	0	0	0	0	0	0	0	0	0	0	0	0	0	0	0	0	0	0	0	0	0	0	0	0	0	0	0	0	0	0	0	0	0	0	0
OTU2251	1	2	5	1	0	5	1	1	3	2	3	3	2	0	0	6	2	0	1	1	1	4	3	0	0	4	8	8	3	1	4	1	4	2	1	0	3	1	4	0	3	0	2	2	0	10	3
OTU1780	1	14	8	2	18	1	10	6	9	9	10	2	3	2	2	6	3	5	15	2	3	2	5	12	4	20	0	8	2	5	8	0	2	6	2	4	7	6	7	15	5	3	8	3	5	5	5
OTU2954	2	0	1	0	27	1	8	1	1	3	9	0	2	1	1	2	0	2	4	0	2	0	3	4	2	1	1	0	1	2	4	0	0	0	0	1	0	3	6	0	2	1	0	2	2	8	0
OTU2957	0	0	0	0	0	0	0	0	0	1	0	1	0	0	0	1	0	0	0	1	0	0	1	0	0	0	1	0	0	1	0	0	0	0	1	0	0	0	0	0	0	0	0	0	0	0	0
OTU5200	2	7	1	3	2	1	1	0	0	0	3	0	0	1	0	2	0	0	0	0	0	0	1	4	1	0	0	0	1	1	0	0	0	2	0	0	0	0	0	1	0	0	1	7	0	0	2
OTU5206	0	1	1	4	7	0	4	0	0	0	0	0	0	0	0	0	0	0	0	0	0	0	0	0	0	2	0	0	0	0	1	0	0	2	0	0	0	0	0	3	0	0	1	2	0	0	0
OTU4008	0	0	0	0	0	0	0	0	0	0	0	0	0	0	0	0	0	0	0	0	0	0	0	0	0	0	0	0	0	0	0	0	0	0	0	0	0	0	0	0	0	0	0	0	0	0	0
OTU4001	3	0	1	0	0	0	0	2	0	0	0	0	3	0	5	0	1	0	0	0	2	0	0	0	2	0	1	1	4	0	0	0	0	0	2	0	0	1	0	0	0	0	0	0	10	0	1
OTU790	1	15	10	4	25	19	14	4	10	2	3	13	1	2	4	19	9	6	22	6	0	3	4	3	5	19	3	3	2	5	4	3	2	12	3	0	16	3	11	41	5	2	3	1	1	4	20
OTU3512	0	0	0	0	0	0	0	3	0	0	0	0	1	0	1	0	0	0	0	1	0	0	0	0	1	0	0	0	0	0	0	0	0	0	0	1	0	0	0	0	0	0	0	0	0	0	0
OTU3511	1	0	5	0	2	1	3	0	0	0	0	1	0	0	0	0	0	0	0	1	0	0	2	0	1	0	0	0	0	0	0	0	0	0	0	0	0	0	0	0	0	0	0	1	0	0	0
OTU8149	0	0	0	0	0	0	0	0	0	0	0	0	0	0	0	0	0	0	0	0	0	0	0	0	0	0	0	0	0	0	0	0	0	0	0	0	0	0	0	0	0	0	0	0	0	0	0
OTU4239	0	0	0	0	0	0	0	0	0	0	0	0	0	0	0	0	0	0	0	0	0	0	0	0	0	1	0	0	0	0	0	0	0	0	0	0	0	0	0	0	0	0	0	0	0	0	0
OTU8444	0	0	0	1	0	0	0	0	0	0	0	0	0	0	0	0	0	0	0	0	0	0	0	0	0	0	0	0	0	0	0	0	0	0	0	0	0	0	0	0	0	0	0	0	0	0	0
OTU1009	0	0	0	0	40	0	0	0	0	0	0	0	0	0	0	0	0	0	0	0	0	0	0	1	0	0	0	3	0	0	0	0	2	0	1	0	0	0	1	0	0	0	0	0	1	0	0
OTU1004	32	6	4	0	0	5	3	17	1	21	4	17	10	13	17	3	8	13	1	16	17	21	7	2	22	1	26	11	32	7	0	23	6	1	30	68	1	10	1	5	5	21	1	11	6	7	13
OTU1003	1	0	0	0	0	0	0	0	0	1	1	1	0	0	1	1	0	0	0	1	2	22	2	1	0	0	12	1	3	0	0	6	0	0	0	7	0	0	0	0	0	4	0	1	0	0	1
OTU5832	0	0	0	0	0	0	1	0	0	1	1	0	0	0	0	0	0	0	0	0	0	0	0	0	0	0	0	0	0	0	0	0	0	0	0	0	0	0	0	0	1	0	1	0	0	0	0
OTU5834	1	0	0	0	0	0	0	8	0	0	0	0	0	0	1	0	1	0	0	0	0	0	0	0	0	0	0	0	0	0	0	0	0	0	0	0	0	0	0	0	0	0	0	0	0	4	0
OTU8913	1	0	0	0	1	0	0	0	0	0	0	0	0	0	0	0	0	0	0	0	0	0	0	0	0	0	0	0	0	2	0	0	0	0	0	0	0	0	0	0	0	0	0	0	0	0	0
OTU8910	0	1	0	0	0	1	0	0	1	0	0	0	0	0	0	0	0	0	0	0	0	0	0	0	0	0	0	0	0	0	0	0	0	0	0	0	0	0	0	1	0	0	0	0	0	0	0
OTU6330	0	0	0	0	0	0	0	0	0	0	0	0	0	0	0	0	0	0	1	0	1	0	0	0	1	0	1	0	1	0	1	0	0	0	0	0	0	0	0	0	0	0	0	0	0	0	0
OTU6339	0	0	0	0	0	0	0	1	1	0	0	1	0	0	3	0	0	0	0	0	0	1	1	0	0	0	0	0	1	0	0	1	0	0	0	0	0	0	0	0	0	1	0	0	0	4	0
OTU6338	0	0	0	0	0	0	0	4	3	0	0	0	0	0	0	0	0	0	0	0	0	2	0	0	0	0	0	0	0	0	0	0	0	0	0	0	0	0	0	0	0	0	0	0	0	2	0
OTU3267	0	0	0	0	0	0	0	0	0	0	0	0	0	0	0	0	0	0	0	0	0	0	0	0	0	0	0	0	0	0	0	0	0	0	0	0	0	0	0	0	0	0	0	0	0	0	0
OTU3268	2	3	1	0	0	1	0	0	3	1	0	0	0	1	0	1	1	0	0	1	0	6	0	0	0	0	4	1	1	0	1	0	1	3	0	1	1	0	1	0	0	0	0	1	1	3	2
OTU3316	0	0	0	1	0	1	2	0	0	0	1	0	0	0	0	1	0	0	0	0	0	0	0	0	0	0	0	0	0	0	0	0	0	1	0	0	0	0	0	0	4	0	0	0	0	0	0
OTU3865	1	1	0	0	0	1	0	1	0	0	1	1	0	0	0	0	0	0	0	2	0	0	0	0	1	0	0	0	0	0	0	0	1	0	0	0	0	0	0	0	0	0	2	0	0	0	0
OTU1647	0	1	1	0	6	2	4	0	6	0	2	0	0	0	0	9	0	0	3	0	0	0	5	2	0	5	1	0	0	4	7	0	0	3	1	0	6	0	2	2	0	0	7	3	0	0	2
OTU1641	0	0	0	0	0	0	0	0	0	0	0	0	0	2	0	0	0	0	0	0	2	26	2	0	0	0	26	0	0	2	0	0	0	0	0	3	0	1	1	0	1	3	0	2	0	0	1
OTU7523	0	0	0	0	0	0	0	1	0	0	0	0	0	0	0	0	0	0	0	0	0	0	0	0	0	0	0	0	0	0	0	0	0	0	0	0	0	0	0	0	0	0	1	0	1	0	0
OTU7520	0	0	2	0	0	0	0	1	0	0	0	0	0	0	1	2	0	1	20	0	0	0	0	1	0	0	3	0	1	0	0	0	0	0	0	0	0	0	1	0	0	1	0	0	0	0	1
OTU1252	13	2	7	1	1	2	0	0	0	3	2	5	1	10	0	11	2	0	1	0	26	19	5	7	10	1	19	0	23	4	6	17	1	1	1	15	2	1	2	6	0	19	5	2	0	0	3
OTU1258	1	16	16	0	0	2	0	2	2	2	0	4	1	1	1	1	0	0	0	1	2	7	3	0	2	0	6	2	11	1	0	0	5	1	0	3	0	0	1	3	0	2	0	2	2	8	0
OTU8277	0	0	0	0	0	0	0	0	0	0	0	0	0	0	0	0	0	0	0	0	0	0	2	0	0	0	0	0	0	0	0	0	0	0	0	0	0	0	0	0	0	0	0	0	0	0	0
OTU8278	0	0	0	0	0	0	0	0	0	0	0	0	0	0	0	0	0	0	0	0	0	0	0	0	0	0	0	0	0	0	0	0	0	0	0	0	0	0	0	0	0	0	0	0	0	0	0
OTU8053	0	0	0	0	0	0	0	0	0	0	0	0	0	0	0	0	0	0	0	0	0	0	0	0	0	0	0	0	0	0	0	0	0	0	0	0	0	0	0	0	0	0	0	0	0	0	0
OTU7949	0	0	0	0	0	0	0	0	0	1	0	0	0	0	0	0	0	0	0	0	0	0	0	0	0	0	0	0	0	0	0	0	1	0	0	0	0	0	0	0	0	0	1	0	0	0	0
OTU7943	0	0	0	0	1	0	0	1	2	0	0	0	0	0	0	1	0	0	0	0	0	2	0	0	0	0	1	0	0	0	0	0	0	0	0	0	0	0	0	0	0	0	1	0	0	0	0
OTU3087	0	0	0	0	0	1	0	0	0	0	0	0	0	0	0	0	2	0	0	0	0	0	0	0	0	1	0	0	0	0	0	0	0	0	0	0	11	0	0	0	0	0	0	1	0	0	0
OTU2686	2	0	0	0	0	0	0	0	0	0	2	1	0	7	0	0	0	0	0	0	6	2	7	0	1	0	4	0	2	5	0	7	0	0	0	1	0	0	0	0	0	0	1	4	0	0	1
OTU1812	8	16	8	7	7	3	4	0	7	2	5	0	0	3	0	3	1	0	0	0	0	0	1	10	4	15	4	0	10	1	2	1	0	4	0	3	2	5	4	16	0	1	6	7	0	1	3
OTU2357	0	1	0	1	0	1	0	0	0	0	0	2	2	0	0	1	0	0	0	0	0	0	0	2	1	0	0	0	4	0	4	0	0	2	0	0	0	0	4	0	0	0	1	0	1	1	1
OTU2355	0	0	0	0	0	0	0	0	0	0	1	3	0	0	0	0	1	1	0	2	0	2	1	1	0	0	0	2	0	2	0	0	3	2	0	0	0	0	0	0	1	0	0	0	1	0	1
OTU3405	0	0	0	1	0	0	0	0	0	0	1	0	0	1	0	0	0	0	0	0	0	2	0	1	0	0	0	0	0	0	0	0	0	0	0	0	0	0	0	0	0	0	0	0	0	0	0
OTU602	4	18	10	8	16	9	24	11	16	4	2	23	4	10	12	11	8	22	27	13	6	7	11	15	9	18	7	20	4	3	12	6	9	19	32	7	13	11	21	50	15	4	7	8	29	8	15
OTU704	2	0	0	0	0	0	0	0	0	1	0	0	8	0	13	0	4	8	0	3	16	0	0	0	0	0	0	2	6	0	0	1	13	0	7	2	0	0	0	0	0	29	0	0	8	1	0
OTU2235	2	1	1	0	1	0	0	1	0	0	0	2	0	0	1	0	0	0	0	0	4	11	0	1	1	0	13	0	1	1	0	2	1	0	1	6	0	0	1	0	0	7	0	1	0	0	2
OTU8496	0	0	0	0	0	1	0	0	0	1	0	0	0	0	0	0	0	0	0	0	0	0	0	0	0	0	0	0	0	0	0	0	0	0	0	0	0	0	0	0	0	0	0	0	0	0	0
OTU4993	0	0	0	0	0	0	0	0	0	0	0	0	0	0	0	0	1	0	0	0	0	0	1	0	0	0	0	0	0	0	0	0	0	0	0	0	1	0	0	0	0	0	0	0	1	0	0
OTU6043	0	0	0	0	0	0	0	2	0	0	0	0	0	0	0	0	0	0	0	0	0	0	1	0	0	0	0	0	0	0	0	0	0	0	0	0	0	0	0	0	0	0	0	0	1	2	0
OTU5223	0	0	0	0	0	0	0	0	0	0	0	0	0	0	0	0	0	0	0	0	9	0	0	0	1	0	0	0	0	0	0	1	0	0	0	0	0	0	0	0	0	0	0	0	0	0	0
OTU2901	0	0	0	0	0	0	0	0	0	0	0	0	0	0	1	0	0	1	0	0	0	0	0	0	0	0	0	0	1	0	0	0	0	0	0	0	0	0	0	0	0	0	0	0	0	0	0
OTU6598	0	0	0	0	0	0	0	0	1	0	0	0	0	0	0	0	0	0	0	0	0	0	0	0	0	0	0	0	0	0	0	0	0	0	0	0	0	0	0	0	0	0	0	0	0	0	0
OTU5483	1	0	0	0	0	0	0	0	0	0	0	0	7	0	0	0	0	1	0	0	6	0	0	0	1	0	0	0	2	0	0	0	2	0	0	0	0	0	0	0	1	3	0	0	1	0	0
OTU6574	0	0	0	0	0	0	0	0	0	0	0	0	0	0	0	0	0	0	0	0	0	0	0	0	0	0	0	0	0	0	0	0	0	0	0	0	0	0	0	0	0	0	0	0	0	0	0
OTU7414	0	0	0	0	0	0	0	0	0	0	0	0	0	0	1	2	0	0	0	0	0	0	0	0	0	0	0	0	0	0	0	0	0	0	0	0	1	0	0	0	0	0	1	0	0	0	0
OTU7413	0	0	0	0	0	0	0	0	0	0	1	0	0	3	1	0	0	0	0	0	0	0	0	1	0	0	0	1	2	0	1	0	0	0	2	0	0	1	0	0	0	2	0	0	0	1	0
OTU7337	0	0	0	0	0	0	0	0	0	0	1	0	0	1	0	0	0	0	0	0	0	0	0	0	0	0	0	0	0	0	0	0	0	0	0	0	0	0	0	1	0	0	0	1	0	0	0
OTU7412	0	0	0	0	4	0	0	0	0	0	0	0	0	0	0	0	0	0	0	0	0	0	0	2	0	0	0	0	0	0	0	0	0	0	0	0	0	0	0	0	0	0	0	0	0	0	0
OTU7411	0	0	0	0	0	2	0	0	1	0	0	0	0	0	0	0	0	0	2	0	0	0	0	0	0	0	0	1	0	0	0	0	0	0	1	0	0	0	0	0	0	0	0	0	0	0	0
OTU7886	0	0	0	0	0	0	0	0	0	0	0	0	0	0	0	0	0	0	0	0	0	0	0	0	0	0	0	0	0	0	0	0	0	0	0	0	0	0	0	0	0	0	0	0	0	0	0
OTU4686	0	0	0	0	0	0	0	1	0	0	0	0	0	0	0	0	0	1	0	0	3	5	0	0	1	0	5	0	0	0	0	0	1	0	0	2	0	0	0	0	0	1	0	0	0	0	1
OTU1065	0	12	4	16	16	3	8	0	10	1	0	1	0	5	1	3	0	0	10	1	0	0	3	11	0	5	1	1	0	2	26	1	0	11	1	1	2	0	6	10	0	0	11	2	2	0	3
OTU1066	5	4	4	1	2	1	1	3	1	3	9	10	1	18	1	5	4	4	0	2	1	17	14	6	0	1	15	2	10	7	6	7	2	1	1	2	0	4	1	10	1	5	7	5	0	2	2
OTU7084	0	0	1	1	0	0	0	0	0	1	2	0	0	0	0	0	0	0	0	0	0	0	1	0	0	0	0	0	2	1	1	0	0	1	0	0	0	0	0	1	0	0	0	4	0	0	0
OTU61	1	10	15	1	33	23	17	14	34	5	21	15	9	12	21	21	10	16	30	4	5	16	12	9	4	12	22	11	12	5	32	3	13	50	7	1	4	1	14	3	14	2	10	3	19	18	15
OTU67	0	16	61	0	0	1	0	4	3	2	2	3	3	4	15	1	0	1	0	0	0	2	5	0	2	0	0	2	1	0	0	0	1	0	0	2	0	0	0	0	0	0	2	0	26	0	4
OTU68	0	0	68	0	0	0	0	0	0	1	0	0	0	0	1	0	1	1	2	0	0	22	2	0	0	0	14	0	177	2	1	0	2	1	0	0	1	0	0	1	0	0	0	0	9	2	0
OTU3746	0	0	0	0	0	0	0	0	0	0	0	0	0	0	1	0	1	0	0	0	0	0	0	0	0	0	0	1	0	0	0	0	0	0	0	0	0	0	0	0	0	0	0	0	6	0	0
OTU3742	2	4	1	1	1	3	1	3	2	5	4	9	0	4	4	3	2	1	2	3	4	8	5	4	0	4	13	4	3	3	4	2	3	0	7	11	11	1	2	5	2	6	1	3	3	6	4
OTU6864	0	0	0	0	0	0	0	0	0	0	0	0	0	0	0	0	0	0	0	0	0	0	0	0	0	0	0	0	0	0	0	0	0	0	0	0	0	0	0	0	0	0	0	0	0	0	0
OTU6867	0	0	0	0	1	0	0	1	0	1	0	3	0	1	1	0	2	2	4	0	0	1	1	0	0	1	0	1	0	0	1	0	2	1	0	0	0	1	0	1	1	0	0	1	0	2	0
OTU479	1	0	0	0	0	0	0	1	0	2	0	1	0	0	3	0	0	2	0	0	0	0	1	0	2	0	0	1	0	0	0	0	1	0	1	0	0	3	0	0	0	1	0	0	1	0	0
OTU3335	0	0	0	0	0	0	0	0	0	0	0	0	0	0	0	0	0	0	0	0	0	0	0	1	0	0	0	0	0	0	0	0	0	0	0	0	0	0	0	0	0	0	0	0	0	0	0
OTU3338	0	0	0	0	0	0	0	0	0	0	0	0	0	0	0	0	0	0	0	0	0	0	0	0	0	0	0	0	0	0	0	0	0	2	0	0	0	0	0	0	0	0	1	0	0	0	0
OTU3339	8	1	3	0	2	1	5	6	0	11	3	0	2	0	7	2	3	0	0	1	1	3	0	1	5	2	3	1	0	0	0	0	3	4	2	7	1	3	3	2	0	4	1	1	5	1	4
OTU294	0	9	3	45	37	0	2	0	9	1	2	1	0	2	0	2	0	0	3	0	0	1	4	41	0	17	0	1	0	2	76	0	0	7	0	0	1	0	14	15	1	0	25	1	1	0	2
OTU291	0	4	0	0	0	1	0	0	3	0	1	8	0	1	0	0	0	0	1	1	0	4	2	0	0	0	2	1	1	1	3	0	0	0	0	0	1	0	0	14	0	0	2	1	0	0	0
OTU290	0	1	2	0	0	0	0	2	0	2	0	0	0	0	4	1	0	0	0	0	0	0	0	0	7	0	0	0	0	0	0	0	0	0	0	0	0	0	2	0	0	1	0	0	13	1	0
OTU1660	0	0	0	0	0	0	0	0	0	0	0	0	0	0	0	0	0	0	0	0	0	0	0	0	0	0	0	0	0	0	1	0	0	0	0	0	0	0	0	0	0	0	0	0	0	0	0
OTU7509	0	0	0	0	0	0	0	3	0	1	0	0	4	2	2	0	1	1	1	0	2	1	1	1	1	0	0	3	0	1	0	0	1	0	0	1	2	0	0	0	1	0	0	0	0	1	0
OTU3362	0	1	0	16	0	0	0	0	0	0	0	0	0	0	0	0	0	0	0	0	0	0	1	0	0	0	0	0	0	0	25	0	0	0	0	0	0	0	0	3	0	0	7	0	0	0	0
OTU5565	2	10	7	27	16	0	6	0	7	3	6	1	0	13	0	6	2	0	8	1	0	0	6	14	1	1	0	2	3	5	52	1	0	8	0	0	3	0	4	46	0	0	35	7	0	0	5
OTU5566	0	0	0	0	0	0	0	0	0	0	0	0	0	0	1	0	0	0	0	0	0	0	0	0	0	0	0	0	1	0	0	0	0	1	0	1	0	0	0	1	0	0	0	0	0	3	0
OTU5560	0	2	1	0	0	0	0	1	1	0	0	0	1	0	3	2	0	1	0	1	0	10	2	0	1	0	4	0	1	0	0	1	0	0	5	1	0	0	2	1	0	0	0	0	3	5	0
OTU1274	0	1	2	5	16	0	0	0	2	0	0	0	0	0	0	0	0	0	0	0	0	0	0	13	0	3	0	0	0	0	9	0	0	1	0	0	0	0	2	4	0	0	7	1	0	0	0
OTU1270	2	2	0	0	0	4	1	0	1	1	0	2	1	2	0	0	0	0	3	0	0	5	1	0	1	0	4	0	2	2	0	0	0	0	0	0	2	0	0	5	1	4	0	1	0	0	0
OTU1272	15	4	4	0	0	11	5	3	6	13	12	8	4	16	4	19	21	8	12	3	10	27	3	1	7	2	30	16	22	2	3	17	9	5	7	7	14	7	1	1	33	25	4	9	4	17	8
OTU9295	0	0	0	0	0	0	1	0	0	0	0	0	0	0	0	1	0	0	0	0	0	0	0	0	0	0	0	0	0	0	0	0	0	1	0	0	1	0	0	2	0	0	0	0	0	0	0
OTU9294	0	0	1	0	0	0	0	0	0	0	2	0	0	1	0	0	0	1	0	0	0	0	0	1	0	0	0	0	0	0	0	1	1	0	1	1	0	0	0	0	0	0	0	0	0	0	0
OTU8574	0	0	0	0	0	0	0	0	0	0	0	3	0	0	0	0	0	0	0	0	0	0	0	0	0	0	0	1	0	0	0	0	1	0	0	1	1	0	0	0	0	0	0	0	0	0	0
OTU6677	0	1	3	0	0	0	0	0	0	2	0	0	0	0	0	0	0	0	0	0	0	0	0	0	0	0	0	0	0	0	0	0	0	0	0	0	0	124	2	0	0	1	0	1	0	0	0
OTU8219	0	0	0	0	1	0	0	3	0	2	0	0	0	0	0	0	2	0	0	2	0	0	1	0	0	0	1	1	1	1	1	0	1	0	0	0	0	0	0	0	1	0	0	1	2	3	0
OTU9920	0	0	1	0	1	0	0	0	0	0	0	0	0	0	0	0	0	0	0	0	0	0	0	2	0	0	0	0	0	0	1	0	0	0	0	0	0	0	0	0	0	0	0	0	0	0	0
OTU4746	1	3	0	0	0	1	1	0	1	0	0	1	1	0	3	3	1	1	1	0	0	0	0	0	0	0	0	0	0	1	1	0	0	0	0	0	1	0	0	0	2	0	1	0	0	0	0
OTU4211	0	0	0	0	0	0	0	0	0	2	0	0	0	0	0	0	0	0	0	0	0	1	0	0	0	0	1	0	0	0	0	0	1	3	0	0	0	0	0	0	0	0	0	0	1	0	0
OTU4740	0	1	1	1	1	0	0	1	0	2	0	4	0	2	1	0	2	0	1	2	2	0	0	2	2	0	0	0	1	3	0	4	1	2	2	1	1	0	1	2	0	0	1	1	1	0	0
OTU1873	0	0	0	0	0	0	0	0	0	0	0	0	0	0	0	0	0	0	0	0	0	0	0	0	0	0	0	0	0	0	0	0	0	0	0	0	0	0	0	0	0	0	0	0	0	0	0
OTU1877	0	0	0	1	0	0	0	0	0	0	0	1	0	0	0	0	0	0	1	0	0	0	0	0	0	0	0	0	0	0	0	0	0	1	0	0	0	0	1	0	0	0	0	0	0	0	0
OTU592	3	6	0	2	3	4	2	2	8	1	2	6	1	8	2	3	9	14	1	11	3	6	14	1	3	6	5	1	7	10	1	18	2	5	5	2	8	2	2	3	3	1	10	13	6	3	6
OTU593	1	0	1	0	0	0	0	0	0	0	1	4	0	1	0	0	0	0	0	0	0	0	3	1	0	0	0	0	0	0	0	0	3	1	0	0	0	0	0	42	1	0	0	0	0	0	0
OTU591	34	0	0	0	0	1	0	0	13	7	5	20	6	1	0	2	26	3	14	0	3	0	0	1	17	0	0	0	14	1	0	16	1	0	0	1	5	3	0	0	0	16	0	5	0	0	0
OTU596	0	0	0	0	0	0	0	0	0	0	0	0	0	0	0	0	0	0	0	0	0	0	0	0	0	0	0	0	0	0	0	0	0	0	0	0	0	0	0	0	0	0	0	0	0	0	0
OTU2375	2	5	0	0	0	0	2	1	0	7	2	1	0	0	0	5	0	1	3	4	0	0	0	0	2	0	0	7	1	0	0	0	1	5	1	0	0	1	1	1	1	1	0	2	2	1	1
OTU2370	1	2	1	1	1	3	3	0	1	0	0	7	0	2	0	1	0	0	8	2	0	0	0	0	0	4	0	1	0	0	0	1	0	2	0	1	0	0	2	6	3	1	0	1	0	0	1
OTU935	0	1	0	1	1	0	1	0	0	0	0	6	0	0	0	1	0	0	0	0	0	0	0	2	0	1	0	0	0	0	10	0	0	18	0	0	0	0	0	7	0	0	7	1	0	0	0
OTU9472	0	0	0	0	0	0	0	0	0	0	0	0	1	0	1	0	0	0	0	0	1	0	0	0	1	0	1	0	0	0	0	0	0	0	0	0	0	0	0	0	0	0	0	0	0	0	0
OTU2215	0	0	0	0	0	1	0	0	0	1	0	0	0	0	0	0	1	1	0	0	2	0	0	0	2	0	1	0	0	0	0	0	1	0	2	0	0	1	0	0	2	0	0	0	2	1	0
OTU9479	0	0	0	0	0	0	0	0	0	0	0	0	0	0	0	0	0	0	0	0	0	0	0	0	1	0	0	0	0	0	0	1	0	0	0	0	0	0	0	0	0	0	0	0	0	0	0
OTU4306	0	0	0	0	0	0	0	0	0	0	0	0	0	0	0	0	0	0	0	0	0	0	0	0	0	0	0	2	0	0	0	0	5	0	0	0	0	0	0	0	0	0	0	0	0	0	0
OTU4302	1	2	0	2	0	2	0	0	0	0	1	2	0	1	0	0	0	0	0	1	2	1	0	1	0	7	0	3	0	0	0	1	0	4	1	0	4	0	0	7	1	0	3	0	0	4	2
OTU625	2	1	0	0	0	1	0	5	2	10	0	5	1	3	13	1	1	1	0	7	27	35	3	0	11	0	38	2	7	1	0	9	3	0	4	7	0	4	0	6	1	11	0	0	2	3	7
OTU627	1	14	6	21	25	7	26	0	15	1	26	1	0	7	0	21	0	1	10	0	0	0	1	38	0	57	0	0	0	6	12	0	0	15	1	0	12	0	12	43	0	0	14	10	1	0	11
OTU8514	0	0	0	0	0	0	0	0	0	0	0	0	0	0	2	0	0	3	0	0	1	0	0	0	0	0	0	0	0	0	0	0	1	0	0	1	0	0	0	0	0	0	0	0	2	0	0
OTU4308	0	1	0	0	0	0	0	0	0	0	0	3	0	0	0	0	1	0	0	0	0	0	0	0	0	0	0	0	3	0	0	0	0	0	0	1	0	0	0	0	0	1	0	0	0	0	0
OTU8413	0	0	0	0	0	0	0	0	0	0	0	1	0	0	0	0	0	0	0	0	0	0	0	0	0	0	0	0	0	0	0	0	0	0	0	0	0	0	0	0	0	0	0	0	0	0	0
OTU6067	0	0	0	0	0	1	0	0	0	0	1	0	0	0	0	0	0	0	0	0	0	0	0	2	0	0	0	0	0	0	0	0	0	0	0	0	0	0	0	0	1	0	1	0	0	0	0
OTU6066	0	0	0	0	0	1	0	0	0	0	0	0	0	0	0	0	0	0	0	0	0	0	0	0	1	0	0	0	0	0	0	0	0	0	0	0	0	0	0	1	0	0	0	0	0	0	0
OTU2964	0	0	0	0	0	0	0	0	0	0	0	0	0	0	0	0	0	0	1	0	0	0	0	0	0	0	0	0	0	0	0	0	0	0	0	0	0	0	0	0	0	0	0	0	0	0	0
OTU4517	10	5	1	3	8	2	5	6	5	7	0	6	3	1	8	6	4	7	2	7	0	5	2	3	2	4	5	8	7	3	0	5	3	3	6	11	3	2	3	6	6	9	6	1	5	3	5
OTU1594	0	0	0	0	1	0	0	0	0	0	0	0	0	0	0	0	0	1	0	0	0	0	0	0	0	0	0	0	0	0	0	0	0	0	0	0	0	0	0	0	0	0	0	0	0	0	0
OTU1596	0	1	0	0	0	0	0	0	0	0	1	0	0	0	0	16	0	0	0	0	1	0	0	1	0	0	0	0	0	0	0	0	0	0	0	0	0	0	0	0	0	0	0	0	0	0	2
OTU8157	0	0	1	0	0	1	0	0	1	0	0	0	0	0	0	0	0	0	0	0	0	2	0	0	0	0	0	0	0	0	0	0	0	2	0	1	0	0	0	0	0	1	0	0	0	0	0
OTU8159	0	0	0	0	0	0	0	0	0	0	0	1	0	0	0	0	0	0	0	0	0	0	0	1	0	0	0	0	0	0	1	0	0	2	0	0	0	0	0	1	0	0	0	0	0	0	0
OTU5604	0	1	2	1	1	8	1	0	1	0	0	2	0	2	0	1	0	0	2	1	0	0	0	2	0	1	0	0	0	1	0	0	0	2	0	0	0	0	1	10	1	0	1	2	0	0	0
OTU5602	0	0	0	0	0	0	0	0	0	0	0	0	0	0	0	0	0	0	0	0	0	0	0	0	0	0	0	0	0	0	0	0	0	1	0	0	0	0	0	0	0	0	0	0	0	0	0
OTU1043	0	0	1	0	0	1	0	0	1	0	0	1	1	0	1	0	0	7	0	1	0	3	0	0	0	0	1	2	1	0	0	0	0	0	1	0	0	0	0	0	7	0	0	0	0	0	0
OTU1048	0	0	0	2	0	0	1	0	0	0	0	0	0	0	0	0	0	0	1	0	0	0	0	0	0	0	0	0	0	0	1	0	0	1	0	0	0	0	0	0	0	0	2	0	0	0	0
OTU2583	0	1	0	0	1	0	3	0	2	0	3	0	0	0	0	0	0	1	1	0	0	0	2	1	0	1	1	1	0	0	0	0	0	0	0	0	2	0	1	1	1	0	1	1	0	0	2
OTU2587	0	0	0	0	1	0	0	0	0	0	0	1	0	0	0	2	0	0	0	0	0	0	0	0	0	1	0	0	0	0	3	0	0	2	0	0	0	0	0	1	0	0	7	1	0	0	0
OTU2585	0	0	0	0	0	0	0	0	0	0	0	0	0	0	0	0	0	0	1	1	0	0	0	0	0	0	0	0	0	0	0	0	0	0	0	0	1	0	0	0	0	0	0	0	0	0	0
OTU47	39	134	101	130	114	296	170	69	182	26	77	217	62	28	42	189	79	89	79	99	13	25	32	105	45	312	15	83	24	27	45	20	56	163	184	43	157	76	130	397	111	20	72	31	75	39	94
OTU46	0	0	1	0	0	0	0	0	0	0	0	0	4	0	0	0	0	1	0	0	0	0	3	0	0	0	0	0	0	0	0	0	0	1	0	0	0	0	0	0	3	0	0	0	0	0	5
OTU4160	3	0	0	0	0	0	0	0	0	1	0	0	2	0	6	0	2	1	0	0	1	3	0	0	0	0	0	2	1	0	0	5	4	0	1	1	0	2	0	0	1	1	0	0	7	0	0
OTU8754	0	0	0	0	0	0	0	0	0	0	0	0	0	0	2	1	0	6	0	1	1	0	0	1	0	1	2	1	0	0	0	0	0	0	1	0	0	0	0	2	0	0	0	0	0	2	0
OTU3765	0	0	0	0	0	0	0	0	0	0	0	0	0	0	3	0	0	0	0	0	0	3	0	0	0	0	5	0	0	0	0	0	0	0	0	0	0	0	0	0	1	0	0	0	0	0	0
OTU3767	0	0	0	0	0	0	0	0	0	0	0	0	0	0	0	0	0	0	0	0	0	0	0	0	0	0	1	0	2	0	0	2	0	0	0	8	0	0	0	0	0	1	0	0	0	0	1
OTU6806	0	0	0	0	0	0	0	0	0	0	0	0	0	0	0	0	0	0	0	0	0	0	0	0	0	0	0	0	1	0	0	0	1	0	0	0	0	0	0	0	0	0	0	0	0	0	0
OTU459	8	4	12	0	11	3	1	0	4	0	3	6	8	11	1	7	7	9	19	2	18	28	3	4	9	1	36	21	7	1	0	7	13	4	6	11	3	1	4	1	3	8	0	2	6	12	4
OTU452	0	0	2	2	3	0	1	0	3	0	0	1	0	2	0	2	1	0	3	0	0	0	2	0	0	0	0	0	0	0	2	1	0	5	2	0	2	0	0	1	0	0	1	3	0	0	0
OTU451	28	16	16	13	15	35	18	20	26	28	29	16	21	22	14	13	11	43	8	36	7	20	31	24	11	33	22	22	22	33	17	14	22	10	26	13	10	26	17	20	22	9	33	38	30	35	21
OTU450	0	2	6	1	12	2	2	1	12	4	4	5	4	3	11	7	5	8	16	5	3	10	9	5	4	3	8	3	6	3	6	1	4	7	4	4	1	4	8	3	3	2	5	7	7	11	16
OTU3351	0	0	0	0	0	1	0	5	0	0	0	0	1	1	0	0	0	2	2	0	0	0	0	0	0	0	0	1	0	0	0	0	0	0	2	0	0	0	0	0	2	0	0	0	1	0	1
OTU8753	0	1	0	0	0	0	0	0	0	0	3	0	0	0	0	4	0	0	0	0	0	0	0	0	0	0	0	0	0	0	0	0	0	0	0	0	0	2	0	0	0	0	0	0	1	0	0
OTU901	2	7	4	1	0	11	4	0	9	0	3	10	0	1	0	1	1	0	5	8	0	0	0	0	0	24	0	3	0	2	1	0	1	5	6	1	17	0	1	18	1	1	2	4	0	0	11
OTU1608	1	0	0	0	1	2	3	3	2	3	1	4	0	5	4	2	0	0	0	1	1	0	1	1	2	2	0	0	3	3	0	4	1	4	1	3	2	3	3	1	2	1	0	1	2	0	0
OTU1602	11	0	0	0	2	6	1	2	5	0	0	6	5	7	8	0	0	3	5	6	2	0	2	0	8	7	5	10	3	3	0	0	7	0	12	4	7	1	1	5	1	5	0	0	0	3	1
OTU1604	16	7	5	0	1	4	3	13	0	12	2	2	1	3	10	18	2	1	0	1	37	11	0	3	20	6	8	1	13	0	4	2	4	6	1	15	1	14	9	4	2	20	0	1	1	9	9
OTU1605	0	0	0	0	3	2	1	0	0	0	0	0	0	0	0	0	0	0	0	0	0	0	0	0	0	0	0	0	1	0	0	0	0	0	0	0	0	0	0	0	0	0	0	0	0	0	0
OTU3978	0	1	0	0	0	1	0	0	0	4	0	0	1	0	0	0	0	0	0	0	0	0	0	1	0	1	0	0	0	0	0	0	0	1	0	0	0	0	0	0	0	0	2	0	0	0	0
OTU3381	0	0	0	0	0	0	0	0	0	0	0	0	0	0	0	0	0	0	0	0	0	0	0	0	0	0	0	0	0	0	0	0	0	0	0	0	0	0	0	0	0	0	0	0	5	0	0
OTU2007	0	0	0	0	0	0	1	0	0	0	0	0	0	0	0	0	0	0	0	0	0	0	5	0	0	0	0	0	0	0	0	0	0	1	0	0	0	0	0	0	0	0	0	1	0	0	0
OTU2004	0	0	0	0	0	1	1	0	0	0	0	0	0	0	0	0	0	0	0	0	0	0	0	0	0	0	0	0	0	0	0	0	0	0	0	0	0	0	0	0	0	0	0	0	0	0	0
OTU2003	0	2	1	0	0	1	0	0	0	0	1	2	0	0	0	1	1	0	0	0	0	0	0	0	0	0	0	1	0	0	0	0	0	0	0	0	0	0	0	0	2	0	0	0	0	0	0
OTU9623	0	0	0	0	0	0	0	0	0	0	0	0	0	0	0	0	0	1	0	2	0	0	1	0	0	0	0	0	0	0	0	0	0	1	2	0	0	0	0	0	0	0	0	0	0	0	0
OTU8239	0	0	0	0	1	0	0	0	0	0	0	0	0	0	0	0	0	0	0	0	0	0	0	0	0	0	0	0	0	0	0	0	0	0	0	0	0	0	0	0	0	0	0	0	0	0	0
OTU4237	0	0	0	0	0	2	0	0	0	0	1	0	0	0	0	0	0	0	0	0	1	0	3	0	0	4	0	1	0	6	0	0	1	0	0	0	0	0	0	1	0	0	0	0	0	0	0
OTU4729	0	1	0	0	0	0	0	0	0	0	0	0	0	0	0	0	0	0	0	0	0	0	0	0	0	0	1	0	0	0	0	0	0	0	0	0	0	1	0	0	0	0	0	0	0	0	0
OTU4726	1	0	1	0	0	0	0	0	2	0	0	0	0	1	0	0	0	1	0	0	0	1	0	0	0	0	2	2	1	1	0	0	0	0	3	1	0	1	3	0	0	1	0	0	0	2	0
OTU8097	0	0	1	0	0	0	0	0	0	0	0	0	0	0	0	0	0	0	0	0	0	0	0	0	0	0	0	0	0	0	0	0	0	0	0	0	0	0	0	0	0	0	0	0	0	0	2
OTU8094	0	0	0	0	0	0	0	0	0	0	0	2	0	0	0	0	0	0	0	0	0	0	0	0	0	0	0	0	0	0	0	0	0	0	0	0	0	0	0	0	0	0	0	0	0	0	0
OTU8095	0	0	0	0	0	0	0	0	0	0	1	0	0	0	0	0	0	0	0	0	0	0	0	0	0	1	0	0	0	0	0	0	0	0	0	2	0	0	0	0	0	0	0	0	0	0	0
OTU8092	0	0	0	0	0	1	0	0	0	0	0	0	0	0	0	0	0	0	0	0	0	0	0	0	0	0	0	0	0	0	1	0	0	0	0	0	0	0	0	0	0	0	0	0	0	0	0
OTU8093	0	0	0	0	0	2	0	1	0	2	0	3	6	0	2	0	1	1	1	1	9	2	0	0	5	0	2	7	1	1	0	3	8	0	2	1	3	3	0	0	0	3	0	0	2	3	0
OTU1856	0	0	0	0	0	0	0	0	0	0	0	0	0	0	0	0	0	1	0	0	0	0	0	0	0	0	0	0	0	0	0	0	1	0	1	0	0	0	0	0	0	0	0	0	1	0	0
OTU2398	0	4	3	12	14	1	8	0	7	0	5	1	0	0	0	10	0	0	4	0	0	0	3	14	0	8	0	0	0	3	13	0	0	7	1	0	2	0	9	18	0	0	12	10	0	2	2
OTU7716	1	0	0	1	1	0	1	1	1	0	0	0	0	2	1	0	0	0	1	0	1	1	1	1	0	0	0	0	0	0	1	2	1	1	0	0	0	0	0	0	0	2	1	0	0	0	0
OTU8659	0	0	0	0	0	0	0	0	0	0	0	0	0	0	0	0	0	0	0	0	0	0	0	0	0	0	0	0	0	0	0	0	0	0	0	0	0	0	0	0	0	0	0	0	0	0	0
OTU7712	0	0	0	0	0	0	0	0	0	0	0	0	0	0	0	0	0	0	0	0	4	0	0	0	0	0	1	0	0	0	0	0	0	0	0	0	0	0	0	0	0	0	0	1	0	0	0
OTU8928	0	0	0	0	0	0	0	0	0	0	0	0	0	0	0	0	0	0	0	0	0	0	0	0	0	0	0	0	0	0	0	0	0	0	0	0	0	0	0	0	0	0	0	0	0	0	0
OTU7345	5	0	0	2	1	1	3	2	0	3	0	2	5	1	3	0	3	1	1	3	0	1	0	1	6	0	1	6	1	2	2	6	5	0	4	5	1	7	0	0	1	1	2	1	5	7	0
OTU4247	0	0	0	0	0	0	0	0	0	0	0	0	0	0	0	0	0	0	0	0	0	2	0	0	0	0	1	0	1	0	0	0	0	0	0	0	0	0	0	0	0	1	0	0	0	0	0
OTU7340	0	0	0	0	0	0	0	0	0	0	0	0	0	0	0	0	0	0	0	0	2	2	0	0	0	0	1	0	0	0	0	0	0	0	0	0	0	0	0	0	0	0	0	0	0	0	0
OTU7151	0	0	0	0	0	0	0	2	0	0	0	0	1	0	0	0	2	0	0	0	0	1	0	0	1	0	0	1	1	0	0	0	0	0	0	0	0	0	0	0	0	2	0	0	0	1	0
OTU8397	0	0	0	0	0	0	0	2	0	0	0	0	0	0	0	0	0	0	0	0	0	0	0	0	0	0	0	0	0	0	0	0	0	0	0	0	0	0	0	0	0	0	0	0	0	0	0
OTU8393	0	0	0	0	0	0	0	0	0	0	0	0	0	0	0	0	0	0	0	0	0	0	0	0	0	0	0	0	0	0	0	0	0	0	0	0	0	0	0	0	1	0	0	0	0	0	0
OTU8392	0	0	0	0	0	0	0	0	0	0	0	0	0	0	0	0	0	0	1	0	0	0	0	3	0	0	0	0	0	0	0	0	0	0	0	0	0	0	0	0	0	0	1	0	0	0	0
OTU3833	1	1	0	0	0	0	1	0	0	0	2	0	1	0	0	20	0	0	0	0	0	0	0	0	0	0	0	0	1	0	0	1	0	0	0	0	0	0	4	0	0	0	0	2	0	0	0
OTU8170	0	0	0	0	0	0	0	0	0	0	0	0	0	0	0	0	0	0	0	0	0	0	0	0	0	0	0	0	0	0	0	0	0	0	0	0	0	0	0	0	0	0	0	1	0	0	0
OTU8173	0	0	0	0	0	0	0	0	0	0	0	0	0	0	0	0	0	0	0	0	0	2	0	0	0	0	3	0	0	0	0	0	0	0	0	0	0	0	0	0	0	0	0	0	0	0	0
OTU7848	0	0	0	0	0	0	0	0	0	0	2	1	0	2	0	0	1	0	0	0	0	0	0	0	0	1	0	1	0	0	0	0	1	1	0	0	1	0	0	1	0	0	1	0	0	0	0
OTU5852	0	0	0	0	0	0	0	0	0	0	0	0	0	0	0	0	0	0	0	1	0	0	0	0	0	0	0	1	1	0	0	0	1	0	0	0	0	0	0	0	0	0	0	0	0	0	0
OTU4391	0	0	0	0	0	0	0	0	0	0	0	3	0	0	1	0	0	0	0	0	1	0	0	0	0	0	0	0	0	0	0	0	0	0	0	0	0	1	0	0	0	1	0	0	0	0	0
OTU4392	0	0	0	0	0	0	0	0	0	0	0	0	0	0	0	0	0	1	1	0	0	0	0	0	0	1	0	0	0	0	0	0	0	0	0	0	1	0	0	0	3	0	0	0	0	0	0
OTU8905	0	0	0	3	0	1	1	0	1	0	0	0	0	0	0	0	0	0	0	0	0	0	1	0	1	0	0	0	0	0	1	0	0	0	0	0	1	0	1	1	0	0	0	1	1	0	0
OTU8655	0	0	0	0	0	0	0	0	0	0	0	0	0	0	0	0	0	0	0	0	0	0	0	0	0	0	0	0	0	0	0	0	0	0	0	0	0	0	0	0	0	0	0	0	0	0	0
OTU3701	0	0	0	0	0	0	0	0	0	0	0	0	0	0	0	0	0	0	0	0	0	0	0	0	0	0	0	0	0	0	0	0	0	0	0	0	0	0	0	0	0	0	0	0	0	0	0
OTU3705	0	0	0	0	0	1	0	0	0	0	1	1	0	0	0	0	1	2	1	4	0	0	0	0	0	0	0	0	0	0	0	0	0	0	2	0	0	0	0	0	6	0	2	0	1	0	0
OTU6829	0	0	0	0	0	0	0	0	0	0	0	2	0	0	0	0	0	0	0	0	0	0	0	0	0	0	0	0	0	0	0	0	0	0	0	0	0	0	0	0	0	0	0	0	0	0	0
OTU3377	0	0	0	0	0	0	0	0	0	0	1	0	0	0	0	0	0	0	0	0	0	1	0	0	0	0	1	0	0	0	1	0	1	2	0	0	0	0	1	0	0	0	0	0	0	0	0
OTU4894	0	0	0	0	0	0	0	0	0	0	0	0	0	0	0	0	0	0	0	0	0	0	0	0	0	0	0	0	0	0	0	0	0	3	0	0	0	0	0	0	0	0	0	0	0	0	0
OTU925	9	26	0	4	2	1	12	0	0	54	13	0	33	1	0	30	0	1	0	0	24	0	2	15	0	0	0	2	3	3	0	2	6	3	1	15	2	63	6	1	0	1	5	9	1	11	2
OTU1626	1	0	0	0	0	0	0	1	1	2	0	0	0	0	2	0	0	0	0	0	0	1	1	0	0	0	0	1	0	0	0	1	2	0	1	0	0	0	1	0	0	0	0	0	0	1	1
OTU1629	0	0	0	0	0	0	0	0	0	0	0	0	0	0	0	0	0	0	0	0	0	0	0	0	3	0	2	0	1	0	0	0	0	0	0	0	0	0	0	0	0	0	0	0	7	1	0
OTU7277	0	0	0	0	0	0	0	0	0	0	0	0	0	0	0	0	0	0	0	0	0	0	0	0	0	0	0	0	0	0	0	0	0	0	0	0	0	0	0	0	0	0	0	0	0	0	0
OTU9605	0	0	0	0	0	0	0	0	0	0	0	0	0	0	0	0	0	0	0	0	0	1	0	0	0	0	0	0	0	0	0	0	0	0	0	0	0	0	0	0	0	0	0	0	0	0	0
OTU4253	0	0	0	0	0	0	0	0	0	0	0	0	1	0	0	0	0	0	0	0	0	0	0	0	0	0	0	5	0	0	0	1	0	0	0	0	0	0	1	0	0	0	0	2	0	0	0
OTU4545	0	0	0	0	0	0	0	5	0	1	0	0	3	0	2	0	0	3	0	0	0	0	0	0	0	0	0	1	1	0	0	0	1	0	0	0	0	0	0	0	1	0	0	1	0	2	0
OTU7566	0	0	0	0	0	0	0	0	0	0	0	0	1	0	0	0	0	0	0	0	0	0	0	0	0	0	0	0	0	0	0	0	0	0	0	0	0	0	0	0	0	0	0	0	0	0	0
OTU1367	0	0	0	0	0	0	0	0	0	0	0	0	0	0	0	0	0	0	0	0	0	20	0	0	0	0	17	0	0	0	0	0	0	0	0	0	0	0	0	0	0	0	0	0	0	0	0
OTU1362	1	2	6	0	0	0	1	11	0	1	0	0	0	0	6	1	0	0	0	0	0	16	0	0	2	0	8	0	2	1	0	0	0	0	0	2	0	2	0	0	0	0	0	0	0	1	3
OTU1361	0	0	0	0	0	0	0	0	0	5	0	0	5	0	0	0	0	0	0	0	0	0	0	0	0	0	0	0	0	0	0	0	0	0	0	0	0	38	0	0	0	0	0	0	0	1	0
OTU2628	0	0	0	0	0	0	0	0	0	4	0	0	0	0	0	0	0	0	0	0	1	0	0	0	0	0	0	0	0	0	0	0	0	0	0	0	0	6	0	0	0	0	0	0	0	1	0
OTU490	0	0	0	0	0	0	0	0	0	0	0	0	0	0	0	0	0	0	0	0	0	0	0	0	0	0	0	0	0	0	0	0	0	1	1	0	0	0	0	0	0	0	0	0	0	0	0
OTU7828	0	0	0	0	0	0	0	0	0	1	0	0	0	0	0	0	0	0	0	0	0	0	0	0	0	0	0	0	0	0	0	0	0	0	0	0	0	0	0	0	0	0	0	0	0	0	2
OTU558	0	0	0	0	0	0	0	0	0	0	0	0	0	0	0	0	0	0	0	0	0	0	0	0	0	0	0	0	0	0	0	0	0	0	0	0	0	0	0	0	0	0	0	0	0	0	0
OTU559	9	2	2	0	2	3	6	11	4	9	0	11	14	2	12	45	13	8	1	9	18	32	1	4	12	0	38	28	25	0	1	1	27	2	13	1	2	24	14	2	12	4	3	4	9	86	1
OTU556	10	10	9	4	21	11	16	17	8	14	12	2	2	30	13	8	0	4	9	8	0	13	27	43	6	13	9	1	10	25	9	4	4	7	8	3	8	14	15	12	4	5	7	30	6	9	21
OTU557	34	2	1	27	0	0	1	1	22	15	62	3	4	15	1	3	16	7	20	18	17	6	9	3	13	0	4	0	44	16	18	3	2	1	5	14	1	14	3	1	8	4	17	13	1	2	0
OTU555	11	7	8	5	6	5	13	18	2	1	1	37	9	7	5	4	7	9	2	7	9	12	9	6	6	17	7	12	8	4	6	6	14	12	10	5	6	5	7	17	2	10	7	1	6	10	11
OTU3601	0	0	0	0	0	0	0	0	0	0	0	0	1	0	0	0	0	0	0	0	2	0	0	0	1	0	0	1	0	0	0	2	2	0	0	0	0	0	0	0	0	1	0	0	0	0	0
OTU550	3	7	7	1	4	11	1	6	13	8	5	9	2	8	9	0	2	6	5	5	6	19	6	6	10	10	20	18	9	0	5	9	10	7	8	7	7	5	1	6	2	4	2	3	9	23	1
OTU4425	0	0	0	0	0	0	0	0	0	0	0	0	0	1	0	4	0	0	0	0	0	0	0	0	0	0	0	0	0	0	0	0	0	0	0	0	0	0	0	0	0	0	0	2	0	0	0
OTU6027	1	0	0	0	0	0	0	0	0	0	0	0	0	0	0	0	0	0	0	1	0	0	0	0	0	0	0	0	0	0	1	0	0	0	2	0	0	0	0	0	0	0	1	0	0	0	0
OTU4703	0	0	0	0	0	0	0	0	0	0	0	0	0	0	0	0	0	0	0	0	0	0	0	0	0	0	0	0	0	0	0	0	0	0	0	0	0	0	0	0	0	0	0	0	0	0	0
OTU8299	0	0	1	0	0	0	0	2	1	0	2	0	0	0	2	0	0	0	0	0	0	1	0	0	0	0	2	0	0	0	1	0	0	0	0	0	0	0	0	0	1	0	0	0	1	0	5
OTU7485	0	0	0	0	0	0	0	0	0	0	0	0	0	0	0	0	0	0	0	0	0	0	0	0	0	0	0	0	0	0	0	0	0	0	0	0	0	0	0	0	0	0	0	0	0	0	0
OTU7482	0	0	0	0	2	0	0	0	0	0	0	0	0	0	0	0	0	0	0	0	0	1	0	0	0	0	4	0	0	0	0	0	0	0	0	0	0	0	0	0	0	0	0	0	0	0	0
OTU8375	0	0	0	0	0	0	0	0	0	0	0	0	0	0	0	0	0	0	0	0	0	0	0	0	0	0	0	0	0	0	0	0	0	0	0	0	0	0	0	0	0	0	0	0	0	0	0
OTU5399	0	0	1	0	0	0	1	0	0	0	0	0	0	1	0	0	0	0	0	0	0	0	0	0	0	0	0	0	0	1	0	0	0	0	0	0	1	0	1	0	0	0	2	2	0	0	0
OTU5427	0	0	0	0	0	0	0	0	0	0	0	0	0	0	1	0	0	0	0	0	0	0	0	0	0	0	0	0	0	0	0	0	0	0	0	0	0	0	0	0	0	0	0	3	0	0	0
OTU7738	2	0	4	0	0	0	0	0	0	0	0	0	0	0	0	0	0	0	0	0	0	0	0	0	0	0	0	0	0	0	0	0	0	0	0	0	0	0	0	0	0	0	0	0	0	0	0
OTU7405	1	0	0	0	0	0	0	0	0	0	1	0	0	0	0	1	0	0	0	0	2	1	0	0	0	0	1	0	0	0	0	1	0	0	0	0	0	0	0	0	0	0	0	0	0	0	1
OTU4707	0	0	0	0	0	0	0	0	0	0	0	0	0	0	1	0	0	0	0	0	0	0	0	0	0	0	0	0	0	0	0	0	0	0	0	0	0	0	0	0	0	0	0	0	0	0	0
OTU7407	0	0	0	0	0	0	0	1	0	0	0	0	0	0	0	0	0	0	0	0	1	9	4	0	0	0	4	0	1	0	0	0	1	0	0	3	0	1	1	0	1	3	0	1	0	1	1
OTU8113	1	0	0	0	0	0	0	1	0	0	0	0	1	0	0	0	0	0	0	0	0	0	0	0	0	0	0	0	1	0	0	0	0	0	0	0	0	0	0	0	0	0	0	0	0	0	0
OTU8110	0	0	0	0	0	0	0	2	0	0	0	0	0	0	1	0	0	0	0	0	0	0	0	0	1	0	2	0	0	0	0	0	2	0	0	0	0	0	0	0	0	1	0	0	0	1	0
OTU7401	0	0	0	0	0	0	0	1	0	0	1	0	2	0	0	0	0	0	0	0	0	0	0	0	0	0	0	0	0	0	0	0	0	0	0	1	0	0	0	0	0	1	0	0	0	0	0
OTU1086	0	0	0	5	2	0	4	0	0	0	1	0	1	0	0	0	0	0	4	0	0	0	0	2	0	4	0	0	0	0	1	1	0	0	1	0	1	0	1	1	0	0	0	1	0	0	0
OTU1085	3	9	8	4	5	2	4	2	2	6	1	1	0	8	2	1	1	1	0	0	5	4	4	4	2	0	7	0	2	3	8	4	0	0	1	10	0	0	3	1	0	0	11	3	0	0	5
OTU1083	0	2	0	22	9	0	2	0	0	0	2	0	0	4	0	0	0	0	0	0	0	0	1	8	0	0	0	0	0	3	9	0	0	0	0	0	0	0	2	1	0	0	7	1	0	0	2
OTU5643	0	0	0	0	0	0	0	0	0	0	0	0	0	0	0	0	0	0	0	0	0	0	0	0	0	0	0	0	0	0	0	0	0	0	0	0	0	0	0	0	0	0	0	0	0	0	0
OTU4637	0	0	0	0	0	0	0	0	0	0	0	0	0	0	0	0	0	0	0	0	0	0	0	0	0	0	4	0	0	0	0	0	0	0	0	0	0	1	0	0	2	0	0	0	1	3	0
OTU7122	0	0	0	1	0	0	0	0	0	0	0	0	0	0	0	0	0	0	0	0	0	0	0	1	0	0	0	0	0	0	2	0	0	0	0	0	2	0	0	1	0	0	2	2	0	0	0
OTU8016	1	1	0	0	0	0	0	4	0	8	0	3	2	2	4	0	1	3	0	4	4	1	0	0	0	0	1	3	1	0	0	1	2	0	3	2	0	2	0	0	1	1	0	0	5	3	0
OTU8907	0	0	0	0	0	0	0	0	0	2	0	0	0	0	0	0	0	0	0	0	0	0	0	0	0	0	0	0	0	0	3	0	0	0	0	0	0	0	0	0	0	0	1	0	0	0	0
OTU8011	0	0	0	0	0	0	0	0	0	0	0	0	0	1	0	0	0	0	0	0	0	0	0	0	0	0	0	0	0	0	0	0	0	0	0	0	0	0	0	0	1	0	0	0	0	0	0
OTU3490	0	0	1	0	0	0	0	0	1	1	1	0	0	0	2	0	0	0	0	2	0	6	1	0	0	0	3	1	0	0	1	0	0	0	3	3	1	2	1	0	0	0	1	1	0	1	0
OTU7863	0	0	0	0	0	0	0	0	0	0	0	0	0	0	0	0	0	0	0	0	0	0	0	0	0	0	0	0	0	0	0	0	0	0	0	0	0	0	0	0	0	0	0	0	2	0	0
OTU7860	0	0	0	0	0	0	0	0	0	0	0	0	0	0	1	0	0	0	0	0	0	0	0	0	0	0	0	0	0	0	0	0	1	0	0	0	0	0	0	0	0	0	0	0	0	0	0
OTU4117	2	0	1	0	0	0	0	1	0	3	0	0	1	0	0	1	0	0	0	1	3	5	2	0	0	0	4	0	3	0	0	1	1	1	1	2	0	0	0	0	0	0	0	0	2	2	0
OTU3728	0	4	0	0	5	3	2	2	2	4	2	2	5	3	5	1	2	10	3	5	0	0	3	0	0	5	0	12	0	3	0	1	5	0	11	1	1	4	6	3	1	0	6	1	4	2	0
OTU9815	0	0	0	0	0	0	0	0	0	0	0	0	0	0	0	0	0	0	0	0	0	0	0	0	0	0	0	0	0	0	0	0	0	0	0	0	0	0	0	0	0	0	0	0	0	0	0
OTU9814	0	0	0	0	0	0	0	0	0	0	0	0	0	0	2	0	0	0	0	2	0	0	0	0	0	0	0	0	0	0	0	0	0	0	0	0	0	0	0	0	0	0	0	0	0	0	0
OTU5557	0	0	0	0	0	0	0	0	0	0	0	0	0	0	0	0	0	0	0	0	0	1	0	0	0	0	1	0	1	0	0	1	0	0	0	3	0	0	0	0	0	0	0	0	0	0	0
OTU2456	5	0	2	1	1	2	4	13	0	6	1	1	0	3	5	1	2	0	0	2	5	12	2	1	8	0	13	0	2	3	0	0	1	2	5	5	0	3	1	1	2	2	0	6	3	8	2
OTU2453	0	0	1	0	0	0	0	0	0	0	0	2	0	1	0	3	1	0	0	0	0	0	0	0	1	0	0	1	0	0	0	0	0	8	0	0	1	0	0	0	0	0	0	0	0	0	0
OTU8842	0	0	0	0	0	0	0	0	0	0	0	0	0	0	0	0	0	0	0	0	0	0	0	0	0	0	0	0	0	0	0	0	0	0	0	0	0	0	0	0	0	0	0	1	0	0	0
OTU764	0	1	3	0	0	0	0	0	0	0	0	0	0	0	0	2	0	0	0	0	1	0	0	0	0	1	0	0	0	0	0	1	0	0	0	0	0	1	0	0	0	1	0	0	0	0	0
OTU7250	0	0	0	0	0	0	0	0	0	1	0	0	3	0	0	0	0	0	0	1	0	1	1	0	1	0	0	1	0	1	0	1	0	0	0	0	1	0	0	0	0	0	0	0	0	3	0
OTU4816	0	1	0	0	0	0	0	0	0	0	0	1	0	0	0	0	1	4	0	0	0	2	0	0	0	4	0	0	0	0	0	0	0	0	0	0	0	0	0	0	0	0	0	0	0	0	0
OTU9666	0	0	0	0	0	0	0	0	0	0	0	0	0	0	0	0	0	0	0	0	0	0	0	0	0	0	0	0	0	0	0	0	0	0	0	0	0	0	0	0	0	0	0	0	0	0	0
OTU3931	0	0	0	0	0	0	0	0	0	0	0	0	0	0	0	0	0	1	0	0	0	0	0	0	0	0	0	0	0	0	0	0	0	0	0	0	0	0	0	0	0	0	0	0	0	1	0
OTU3935	0	0	0	0	0	0	0	0	0	0	0	0	0	0	0	0	0	0	0	0	0	0	0	0	0	0	0	0	0	0	0	0	0	0	0	0	0	0	0	0	0	0	0	0	0	0	0
OTU3937	0	0	0	0	0	0	0	0	0	0	0	2	2	0	0	0	0	1	0	2	0	0	0	0	0	0	0	1	0	0	0	1	0	0	1	0	0	0	0	0	1	0	0	0	3	0	0
OTU2046	0	1	1	0	0	0	0	0	0	1	0	0	0	0	2	0	0	0	0	0	1	3	0	0	1	0	3	1	0	0	0	0	0	0	1	1	0	0	0	0	0	0	0	0	0	0	0
OTU9663	0	0	0	0	0	0	0	1	0	0	0	0	0	0	0	0	0	0	0	0	0	0	0	0	0	0	0	0	0	0	0	1	0	0	0	0	0	0	0	0	1	0	0	0	0	0	0
OTU6616	0	0	1	5	4	0	1	0	0	0	1	0	0	0	0	0	0	0	0	0	0	1	0	2	0	2	0	0	0	1	5	0	0	2	0	0	0	0	1	0	0	0	4	0	0	0	1
OTU6618	0	0	0	0	0	0	0	0	0	0	0	0	0	0	0	0	0	0	0	0	0	0	0	0	0	0	0	0	0	0	0	0	0	0	0	0	0	0	0	0	1	0	0	0	0	0	0
OTU5095	0	1	0	0	0	1	1	0	0	0	1	0	0	0	0	0	1	0	0	0	0	0	0	1	0	2	0	0	0	0	1	0	0	1	0	0	1	0	0	2	0	0	1	0	0	1	1
OTU5096	0	3	0	0	0	0	0	0	0	0	1	0	0	0	0	0	0	0	0	0	0	0	0	1	0	0	0	0	0	0	0	0	0	0	0	0	0	0	0	0	0	0	0	1	0	0	0
OTU5091	3	0	0	0	0	1	0	1	0	0	0	5	0	0	1	0	5	0	0	1	0	0	0	0	1	0	0	1	1	0	0	4	0	0	0	3	0	1	0	0	0	0	0	0	1	0	0
OTU5090	0	1	0	0	0	0	0	1	1	0	1	0	0	0	1	5	0	0	0	0	0	0	1	0	0	0	0	0	0	0	0	0	0	1	0	0	0	0	0	0	3	0	0	0	0	0	3
OTU3558	2	0	0	14	2	1	1	1	2	3	10	0	1	4	1	9	4	4	1	1	5	2	7	4	2	0	0	0	5	3	8	3	0	0	1	6	0	8	4	1	0	1	4	6	0	2	3
OTU3552	0	1	0	1	0	0	0	0	0	0	0	0	0	0	0	0	0	0	0	0	0	0	0	1	0	4	0	0	0	1	3	0	0	7	0	0	0	0	0	3	0	0	1	0	0	0	0
OTU3556	1	6	3	2	5	1	7	0	1	4	1	2	1	2	1	4	0	6	1	2	1	3	3	1	3	1	1	1	1	2	1	0	1	2	8	0	2	0	1	6	1	1	1	1	0	2	6
OTU9661	0	3	0	1	0	0	0	0	2	0	0	0	0	0	5	3	0	0	0	0	0	3	0	0	1	0	5	0	1	0	0	0	0	0	0	0	0	0	0	0	0	0	1	0	0	7	0
OTU8586	0	0	0	0	0	0	0	0	1	0	0	0	0	0	0	0	1	0	0	0	0	0	0	0	1	0	1	0	1	0	0	0	0	0	0	1	0	0	0	0	0	0	0	0	0	0	0
OTU8583	0	0	0	0	0	0	0	0	0	0	0	0	0	0	0	0	0	0	0	0	0	0	0	0	0	0	0	0	0	0	0	0	0	0	0	0	0	0	0	0	0	0	0	0	0	0	0
OTU8589	0	1	0	0	0	0	0	0	0	0	0	0	0	0	0	0	0	0	0	0	0	0	0	0	0	0	0	0	0	0	0	0	0	0	0	0	0	0	0	0	0	0	0	0	0	0	0
OTU7921	0	0	0	0	0	0	0	0	0	0	0	0	0	0	0	0	0	0	0	0	0	0	0	0	0	0	0	0	1	0	0	0	0	0	0	0	0	0	0	0	0	0	0	0	0	0	0
OTU1341	0	0	0	0	0	0	0	0	0	0	0	0	0	0	1	0	0	0	1	0	0	0	0	1	0	1	0	0	0	0	0	0	0	0	0	0	0	0	0	1	0	0	0	0	0	0	0
OTU1349	0	0	1	0	1	0	1	1	0	0	0	0	1	0	1	0	0	0	0	0	1	1	0	0	0	0	0	0	0	0	0	1	6	9	0	0	0	0	0	1	5	0	1	0	0	0	5
OTU9918	0	0	0	0	0	0	0	0	0	1	0	0	0	1	0	0	1	0	0	0	1	1	0	0	0	0	1	7	1	0	0	0	3	0	0	0	2	0	0	0	0	0	0	0	0	0	1
OTU9469	0	0	0	0	0	0	0	0	0	0	0	0	0	0	0	0	0	0	0	0	0	0	1	2	0	0	0	0	0	0	0	0	0	0	0	0	0	0	0	0	0	0	0	0	0	0	0
OTU570	0	0	0	0	0	0	0	0	0	0	0	0	0	0	0	0	0	0	0	0	0	0	0	0	0	0	0	0	0	0	0	0	0	0	0	0	0	0	0	0	0	0	0	0	0	0	0
OTU574	5	2	14	0	30	0	1	21	3	22	2	0	4	9	14	1	1	6	0	2	5	56	17	46	14	0	41	1	16	9	0	4	1	4	2	6	0	27	6	2	0	15	0	15	9	43	5
OTU577	3	0	0	0	0	0	0	0	0	0	0	0	0	3	2	1	0	0	0	0	11	58	0	0	4	0	42	0	11	3	0	8	0	0	0	6	0	0	0	0	0	3	0	0	0	0	0
OTU3412	1	5	0	0	4	0	0	0	0	0	0	0	1	2	0	3	1	1	0	6	1	0	0	1	0	0	2	0	0	1	1	1	0	1	0	0	0	0	1	0	0	0	1	1	0	0	4
OTU8715	0	0	0	0	0	0	0	0	0	1	0	1	0	2	1	0	0	0	0	0	0	0	0	0	0	0	0	0	0	0	0	0	0	0	0	0	0	0	0	0	0	0	0	0	0	3	0
OTU4371	1	1	0	1	0	0	2	0	4	0	0	2	0	0	1	3	0	0	2	2	1	3	2	1	0	4	1	0	0	1	2	0	0	0	0	0	1	1	0	2	1	0	0	0	3	1	2
OTU4376	1	0	0	0	0	0	0	0	0	0	0	0	0	3	0	0	0	0	0	0	0	0	0	0	0	0	0	0	0	0	0	0	0	0	0	0	0	0	0	0	0	0	0	0	0	0	0
OTU681	0	0	0	0	0	0	0	0	0	0	0	0	0	0	0	0	0	0	0	0	0	0	0	0	0	0	0	0	0	0	0	0	0	0	0	0	0	0	0	0	0	0	0	0	0	0	0
OTU3233	34	5	10	5	4	10	8	16	8	12	13	28	3	25	16	10	5	6	5	16	20	31	20	17	18	7	52	9	33	36	18	28	11	2	9	39	5	17	5	14	3	17	7	43	7	14	15
OTU3232	0	1	1	2	3	0	2	0	0	0	0	1	1	0	0	0	0	0	0	1	0	0	0	2	0	1	0	0	0	0	5	0	0	8	1	0	2	0	0	5	0	1	0	0	0	0	1
OTU3231	3	0	4	4	17	8	15	19	8	6	1	0	10	5	9	2	9	0	19	1	5	7	3	19	5	0	5	1	7	0	9	7	3	2	2	3	1	1	3	3	4	2	7	4	3	5	3
OTU2819	0	3	0	0	0	0	0	0	3	0	1	0	0	2	0	0	0	0	0	0	0	9	0	0	2	0	5	0	1	0	2	0	0	0	0	0	0	0	0	0	1	0	0	0	0	1	2
OTU1984	0	0	0	0	0	2	0	0	0	0	0	1	3	0	0	0	1	0	0	0	0	0	0	0	0	0	0	0	0	0	0	0	0	0	0	0	5	0	0	0	0	0	0	0	0	0	0
OTU1983	0	0	0	0	0	0	0	0	0	0	0	0	7	0	1	0	14	1	0	0	0	0	0	0	2	0	0	1	0	0	0	4	6	0	0	0	0	0	0	0	0	0	0	0	0	0	0
OTU2184	3	2	6	1	4	0	6	1	6	3	3	4	0	12	2	6	1	0	6	2	1	0	8	5	1	1	4	0	6	9	1	5	1	2	0	6	1	5	5	7	0	1	2	8	2	1	11
OTU2185	0	0	1	0	1	2	0	0	0	2	0	1	0	0	1	1	0	0	0	0	1	1	0	0	0	0	0	0	0	0	0	0	0	0	1	0	0	1	0	0	0	0	0	0	0	1	2
OTU5406	5	1	5	2	1	3	1	0	1	5	6	2	2	7	0	1	2	1	0	0	4	1	5	4	3	3	3	1	8	2	12	1	5	0	2	4	7	2	0	0	2	8	11	6	0	1	4
OTU5400	0	0	0	0	0	0	0	0	0	0	0	0	0	1	2	0	0	0	0	0	0	0	0	2	0	0	0	0	0	0	0	0	0	0	0	0	0	0	0	0	0	0	0	0	0	0	1
OTU8355	4	0	0	0	0	0	0	0	0	0	0	0	0	0	0	0	1	1	0	0	0	0	0	0	0	0	0	0	0	0	0	0	0	0	0	0	0	1	0	0	2	1	0	0	0	0	0
OTU5409	1	0	1	0	1	0	2	0	1	1	0	0	0	1	0	0	1	0	0	0	0	1	1	0	0	0	1	0	1	0	2	1	0	3	0	0	0	0	1	0	0	3	0	2	1	0	0
OTU1574	1	0	1	0	1	0	0	0	0	0	0	0	1	0	0	0	0	0	0	0	1	0	0	0	0	0	0	0	0	0	0	0	0	3	0	0	1	0	0	1	1	0	0	0	0	0	0
OTU2985	0	0	0	0	0	0	0	0	0	0	0	0	0	0	0	0	0	0	0	0	0	0	0	0	0	0	0	0	0	0	0	0	0	0	0	0	0	0	0	0	0	0	0	0	0	0	0
OTU2988	5	29	14	4	10	12	11	16	11	10	5	45	7	8	20	7	11	14	7	29	14	15	6	3	14	10	23	22	7	3	6	7	7	5	15	9	6	12	10	37	10	6	9	5	9	42	16
OTU2989	3	9	7	12	4	2	11	4	13	1	2	4	0	3	1	1	3	0	10	2	2	1	4	17	1	18	1	4	2	4	6	0	0	8	2	1	2	0	1	12	2	1	10	12	1	0	10
OTU7756	0	0	0	0	0	0	0	0	0	0	0	0	0	0	0	0	0	0	0	0	0	0	0	1	0	0	0	0	0	0	0	0	0	0	0	0	0	0	0	0	0	0	0	0	0	0	0
OTU5661	0	0	0	0	0	0	0	0	0	0	0	0	0	0	0	0	0	0	0	0	0	0	0	0	0	0	0	0	0	0	0	0	0	0	0	0	0	0	0	0	4	0	0	0	0	0	0
OTU6404	2	1	1	2	2	1	1	2	0	4	0	2	1	2	2	1	0	0	1	1	1	1	1	1	1	3	3	0	4	2	0	4	0	3	1	8	1	5	1	1	0	5	0	3	0	1	4
OTU7808	0	0	0	0	0	0	0	0	0	0	0	0	0	0	0	0	0	0	0	0	0	4	0	0	0	0	3	0	0	1	0	0	0	0	0	0	0	0	0	0	0	0	0	0	0	0	0
OTU4135	0	0	0	0	3	0	0	0	0	0	0	0	0	0	0	0	0	0	0	0	0	0	0	1	0	1	0	0	0	0	0	0	0	0	0	0	0	0	0	1	0	0	0	0	0	0	0
OTU9706	0	0	0	0	0	0	0	0	0	0	0	0	0	0	0	0	0	0	0	0	0	0	1	0	0	0	3	0	0	0	0	0	0	0	1	0	0	0	0	0	0	0	0	0	0	0	0
OTU2477	0	0	0	0	0	0	0	0	0	2	0	0	0	0	1	0	0	0	0	0	0	0	0	0	0	0	0	0	0	0	0	0	0	0	0	0	0	1	0	0	0	1	0	0	0	0	0
OTU7238	0	0	0	0	0	0	0	1	0	0	0	0	0	1	0	0	0	0	0	0	1	0	0	0	0	0	0	0	0	0	0	0	0	0	0	0	0	0	0	0	0	0	0	1	1	0	0
OTU2069	0	0	0	0	0	0	0	0	0	0	0	0	0	0	0	0	0	0	0	0	0	0	0	0	0	0	0	0	0	0	0	0	0	0	0	0	0	0	0	0	0	0	0	0	0	0	0
OTU2064	0	1	1	22	6	2	1	0	5	1	3	0	0	3	0	3	0	1	13	0	2	0	0	2	1	2	1	0	0	1	10	0	3	5	0	0	1	0	5	0	0	0	3	2	0	0	0
OTU2063	1	0	0	0	0	0	0	0	0	0	0	0	1	0	1	0	2	1	1	2	0	0	0	0	0	0	0	1	2	0	0	1	0	0	2	1	0	2	0	0	2	0	0	0	2	0	0
OTU6189	0	0	1	0	4	0	0	1	1	0	1	0	0	0	1	0	1	0	0	0	0	0	0	1	0	0	0	0	0	0	0	0	0	0	0	1	0	0	1	0	1	0	0	1	0	0	1
OTU3912	0	0	0	0	0	0	0	0	0	0	0	0	0	0	0	0	0	0	0	0	0	0	0	0	0	0	0	0	0	0	0	0	0	0	0	0	0	0	0	0	0	0	0	0	0	0	0
OTU3915	0	0	0	0	0	0	0	0	0	0	0	0	0	0	0	0	0	0	0	0	0	5	0	0	3	0	2	0	1	0	0	0	0	0	0	0	0	2	0	0	0	0	0	0	0	0	0
OTU8837	0	1	0	0	0	0	0	0	0	0	0	0	0	0	0	0	1	0	0	0	0	0	0	0	0	0	0	0	1	0	1	0	0	0	0	0	0	0	1	0	0	1	0	0	0	0	0
OTU8830	0	0	0	0	1	0	0	0	0	0	0	0	0	0	0	0	0	0	0	0	0	0	0	0	0	0	0	0	0	0	0	0	0	0	0	0	0	0	0	0	0	0	0	0	0	0	0
OTU9386	0	0	0	0	0	0	0	0	0	0	0	0	0	0	0	0	0	0	0	0	0	0	0	0	0	0	2	0	0	0	0	0	0	0	0	0	0	0	0	0	0	0	0	0	0	0	0
OTU9382	0	0	0	0	0	0	0	0	1	0	0	0	0	1	0	0	0	0	0	0	0	0	1	0	0	0	0	0	0	0	0	0	0	0	0	0	0	0	0	0	1	0	0	0	0	0	2
OTU9838	0	0	0	0	0	0	0	0	0	0	0	0	0	0	0	0	0	0	0	0	0	0	0	0	0	0	0	0	0	0	0	0	0	0	0	0	0	0	0	0	0	0	0	0	0	0	0
OTU1322	1	0	0	0	1	2	0	2	0	0	0	1	0	0	2	2	1	1	0	1	0	3	1	0	1	0	0	0	0	0	0	0	2	0	1	0	0	0	0	0	0	0	0	1	7	2	0
OTU7643	0	0	0	0	0	0	0	0	0	0	0	0	0	0	0	0	0	0	0	0	0	0	0	0	0	0	0	0	0	0	1	0	0	0	0	0	0	0	0	0	0	0	0	0	0	0	0
OTU8654	0	0	0	0	0	0	0	0	0	0	0	1	0	0	0	0	0	0	0	0	0	0	0	0	0	0	0	0	0	0	0	0	0	2	0	0	0	0	0	0	0	0	0	0	0	0	0
OTU424	0	48	14	0	0	0	0	0	0	0	0	0	0	0	0	0	0	0	0	0	0	0	1	0	0	0	0	0	1	0	0	0	0	0	0	1	0	0	0	12	0	0	0	0	0	0	0
OTU425	42	11	36	7	22	24	37	91	25	54	43	12	48	25	33	19	46	52	11	9	50	55	96	60	39	17	87	35	51	56	30	29	49	21	24	25	15	57	21	9	48	22	65	48	41	93	25
OTU422	10	1	1	0	0	1	5	13	1	9	2	1	1	2	4	11	2	5	2	5	14	15	5	2	11	0	25	13	19	3	0	6	10	0	10	13	0	3	3	0	0	21	0	2	8	11	4
OTU5436	0	0	0	0	1	0	0	0	0	1	0	0	0	0	1	0	0	0	0	0	0	0	0	0	0	0	0	0	0	0	0	0	0	0	0	0	0	0	0	1	0	0	0	0	0	0	1
OTU6968	0	2	1	0	2	1	1	0	0	0	1	1	1	0	0	0	1	1	0	0	0	0	1	0	0	0	0	1	0	0	0	0	0	0	2	0	0	1	1	0	3	0	2	1	1	0	0
OTU510	1	0	0	0	2	0	3	0	0	0	7	0	0	9	0	7	0	0	0	0	0	0	0	1	0	0	0	0	1	1	9	0	0	4	0	0	0	0	4	0	0	0	0	3	0	0	1
OTU511	0	2	0	0	0	0	0	0	0	0	0	0	0	0	0	0	0	0	0	0	0	0	0	0	0	0	0	1	0	0	0	0	0	0	0	0	0	0	0	0	0	0	0	0	0	1	0
OTU515	1	29	5	0	1	0	0	5	1	2	0	0	2	1	8	0	0	0	0	0	0	8	0	0	4	0	9	2	7	2	0	1	5	0	0	2	0	4	0	0	0	7	0	4	7	2	2
OTU7357	0	0	0	0	0	0	0	0	0	0	0	0	0	0	0	0	0	0	0	0	0	0	1	0	0	0	0	0	0	0	0	0	0	0	0	0	0	0	0	0	0	0	0	0	0	0	0
OTU9352	0	1	0	0	5	3	7	0	5	0	1	0	0	2	0	0	0	0	2	0	0	0	0	3	1	1	0	1	0	0	0	0	0	0	1	0	3	0	1	2	0	0	0	0	0	0	3
OTU9358	0	0	0	0	0	0	0	0	0	1	0	0	0	0	0	0	0	0	0	0	0	0	0	0	1	0	0	0	1	0	0	0	0	0	0	0	0	2	0	0	0	0	0	0	0	1	0
OTU3578	0	0	0	2	0	1	0	0	1	0	0	0	0	0	0	2	0	0	0	0	0	0	1	0	0	0	0	0	0	0	2	0	0	0	0	0	0	0	0	0	0	0	1	0	0	0	0
OTU5463	0	0	0	0	0	0	0	0	0	0	0	0	0	0	0	0	0	0	0	0	0	1	0	0	0	0	0	0	0	0	0	0	0	0	0	0	0	0	0	0	0	0	0	0	0	0	0
OTU5464	0	0	1	0	1	0	1	4	0	0	0	0	1	0	2	0	0	0	0	0	0	0	1	1	0	0	0	0	1	0	0	0	0	0	1	0	1	1	0	0	0	0	0	1	1	1	1
OTU1510	5	0	0	0	2	0	0	4	0	4	0	0	0	2	3	0	2	1	0	0	2	1	3	0	2	0	1	1	2	0	0	1	1	0	0	0	0	6	0	0	0	1	0	1	2	17	1
OTU1518	0	0	0	0	0	1	0	0	0	0	0	0	0	0	1	0	0	0	0	0	0	0	0	0	0	0	0	0	0	0	0	0	0	0	0	0	0	0	0	0	0	0	0	0	2	0	0
OTU7772	0	0	0	0	0	1	0	0	0	0	1	0	0	0	2	0	0	0	0	2	0	0	0	0	0	0	0	0	0	0	0	0	0	0	0	0	0	0	0	0	0	0	0	0	0	0	0
OTU5689	1	4	0	0	1	0	3	4	0	0	0	0	0	1	0	1	0	0	0	0	0	0	0	0	3	0	0	0	2	0	0	0	0	1	0	0	0	1	5	0	0	0	0	0	0	1	0
OTU5684	0	0	0	0	0	0	0	0	0	0	0	0	0	0	0	0	0	0	0	0	0	0	0	2	0	0	1	0	0	1	0	1	0	0	0	0	0	0	0	0	0	1	1	1	0	0	0
OTU5687	0	0	0	0	0	0	0	0	0	0	0	0	0	0	1	0	0	1	0	0	0	0	0	0	1	0	0	0	0	0	0	1	0	0	0	0	0	0	0	0	0	1	0	1	0	0	0
OTU6794	0	0	0	0	0	0	0	0	0	0	0	0	0	0	0	0	0	0	0	0	0	0	0	0	0	0	0	0	0	0	0	0	0	0	0	0	0	0	0	0	0	1	0	0	0	0	0
OTU6793	0	0	0	0	0	0	0	0	0	2	3	0	0	1	1	3	2	1	0	0	0	0	2	0	1	0	0	0	1	1	0	0	0	1	0	0	0	0	0	1	1	0	0	3	0	1	0
OTU6791	0	0	0	0	0	0	0	0	2	0	0	0	0	0	0	0	0	0	0	0	0	0	0	0	0	0	0	0	0	0	0	0	0	0	0	0	0	0	0	0	0	0	0	0	0	0	0
OTU8339	0	1	0	0	0	0	0	1	1	2	0	1	0	0	0	2	0	1	0	0	0	1	1	0	0	1	2	0	0	0	1	0	0	2	0	0	0	1	0	0	0	0	0	0	1	1	0
OTU6798	0	0	0	0	0	0	0	0	0	0	0	0	0	0	0	0	0	0	0	0	0	0	0	0	0	0	0	0	0	0	0	0	0	0	0	0	0	0	0	0	0	0	0	0	0	0	0
OTU4484	0	0	0	0	0	0	0	0	0	0	0	0	0	0	0	1	0	0	0	0	0	5	0	0	0	0	2	0	0	0	0	0	0	0	0	1	0	0	0	0	0	0	0	0	0	1	0
OTU6423	1	0	0	0	0	0	0	3	0	1	0	0	1	0	0	0	0	0	0	0	5	23	0	0	2	0	23	0	2	0	0	0	0	0	1	6	0	0	0	0	0	3	0	0	0	1	0
OTU7820	0	0	0	0	0	0	0	0	0	0	0	0	4	0	0	0	0	0	0	0	0	0	0	0	0	0	0	0	0	0	0	0	0	0	0	0	0	0	0	0	0	0	0	0	0	1	0
OTU7826	1	0	0	1	0	0	2	0	1	2	0	0	0	0	0	0	1	1	1	1	0	0	0	0	0	0	0	1	1	0	3	0	0	0	2	0	3	0	1	0	2	2	0	3	1	0	3
OTU4151	0	1	0	0	0	1	0	1	0	0	0	0	0	0	0	0	0	0	0	0	0	0	0	0	0	0	0	1	0	0	0	0	1	0	0	0	0	0	0	0	0	0	0	0	0	0	0
OTU6851	0	0	0	1	0	0	0	0	0	0	0	0	0	1	0	0	0	0	0	0	0	0	0	0	0	0	0	0	0	1	0	0	0	0	0	0	0	0	0	0	0	0	0	0	0	0	0
OTU6889	0	0	0	0	0	0	0	0	0	3	0	0	1	0	0	0	0	0	0	0	0	0	0	0	0	0	0	0	0	0	0	0	0	0	0	0	0	0	0	0	0	1	0	0	0	0	0
OTU721	0	0	2	0	3	2	3	0	7	0	4	2	0	1	0	0	0	0	18	0	0	2	4	3	0	4	4	1	8	0	16	0	0	6	0	0	0	0	0	0	3	0	2	2	0	0	1
OTU720	0	5	3	28	19	4	8	1	4	0	12	4	2	15	2	1	2	1	5	3	1	1	17	15	0	4	4	0	8	7	36	7	2	7	2	1	5	2	6	47	6	0	32	5	2	1	6
OTU7219	0	1	0	0	1	0	0	0	0	1	1	0	0	1	1	0	0	1	0	3	1	0	0	0	1	0	0	0	0	0	0	1	1	1	1	0	0	2	0	0	0	0	0	0	0	3	0
OTU7213	0	0	0	0	0	0	0	0	0	0	0	0	0	0	0	0	0	0	0	0	0	0	0	0	0	0	0	0	0	0	0	0	1	0	0	1	0	0	0	0	0	0	0	0	2	0	0
OTU6229	0	1	0	0	2	0	1	0	0	0	0	0	0	0	0	0	0	0	0	0	0	0	0	0	0	0	0	0	0	0	0	0	0	0	1	0	0	0	0	0	0	0	0	0	0	2	0
OTU6228	0	0	0	0	0	0	0	0	0	0	0	0	0	0	0	0	0	0	0	0	0	0	0	0	0	0	0	0	0	0	0	0	0	0	0	0	0	0	0	0	0	0	0	0	0	0	0
OTU6164	2	0	0	2	0	1	3	0	0	2	0	1	2	0	1	0	0	2	0	2	1	0	0	1	1	0	0	0	1	3	0	1	0	0	2	0	0	1	1	1	1	2	2	1	0	0	1
OTU6167	0	0	0	0	0	0	0	0	0	0	0	0	0	0	0	4	0	0	0	0	0	0	0	0	0	0	0	0	0	0	0	0	0	0	0	0	0	0	0	0	0	0	0	0	0	0	0
OTU6160	3	10	110	0	0	3	0	9	7	7	3	2	2	2	6	0	10	0	6	2	2	13	5	0	0	1	10	9	88	2	1	2	3	0	2	6	3	218	0	3	1	6	0	1	3	5	7
OTU8813	0	0	0	0	0	0	0	0	0	1	0	0	0	0	2	1	0	0	0	0	0	5	0	0	2	0	3	0	2	4	0	2	0	0	1	2	0	2	0	1	0	2	0	1	0	1	0
OTU5145	0	0	0	0	0	0	0	0	0	0	0	0	0	0	0	0	0	0	0	0	0	0	0	0	0	0	0	0	0	0	0	0	0	0	0	0	0	0	0	0	0	0	0	0	0	0	0
OTU5142	0	0	0	0	0	0	0	0	0	0	0	0	0	0	0	0	0	0	0	0	0	0	0	0	0	1	1	0	0	0	0	0	0	0	0	0	0	0	1	0	0	0	0	0	0	0	0
OTU5141	0	0	0	0	0	0	0	0	0	0	0	0	0	0	0	0	0	0	0	0	0	0	0	0	0	0	0	0	0	0	0	0	0	0	1	0	0	0	0	0	0	0	0	0	0	0	0
OTU5148	1	1	3	0	0	0	0	1	0	0	0	0	1	0	0	1	0	1	0	1	0	1	0	0	1	2	0	0	0	0	1	0	1	1	2	0	0	0	0	1	2	1	0	0	1	0	1
OTU1305	1	1	0	0	0	0	0	2	0	1	0	0	0	1	1	1	0	0	1	1	0	0	0	0	0	0	0	0	0	0	0	0	0	2	0	1	0	0	0	0	0	0	0	0	0	1	0
OTU1306	0	0	1	8	0	0	0	0	0	0	0	0	0	0	0	0	0	0	0	0	0	0	0	1	0	0	0	0	0	0	7	0	0	0	0	0	0	0	0	1	0	0	0	0	0	0	0
OTU1302	0	0	0	0	0	0	0	0	0	1	0	0	0	0	0	0	0	0	0	0	0	1	0	0	0	0	0	0	0	0	0	0	0	0	0	0	0	0	0	0	0	0	0	0	0	0	0
OTU1309	19	0	0	0	0	10	1	0	0	1	0	25	20	1	0	0	17	12	5	6	3	0	0	0	6	3	0	3	5	0	0	14	14	0	7	10	2	2	0	0	14	18	0	0	1	0	0
OTU1308	0	0	2	1	2	7	3	3	3	0	2	1	0	0	3	4	0	0	1	0	0	3	1	2	2	4	0	0	0	1	2	0	0	3	2	0	0	0	4	0	1	0	4	4	0	2	5
OTU2644	0	3	6	0	0	1	0	0	0	1	0	0	0	0	2	0	0	0	0	1	1	1	2	0	0	1	3	0	0	2	0	1	0	0	0	2	0	0	2	0	0	4	0	0	1	1	2
OTU2646	0	1	1	2	0	0	2	0	1	0	0	0	0	1	0	1	0	0	1	0	0	1	2	4	0	1	0	0	0	0	0	0	0	2	0	1	1	0	2	1	0	0	4	3	0	0	0
OTU2643	0	0	0	0	0	0	0	0	0	0	0	0	0	0	0	0	0	0	0	0	6	0	0	0	0	0	0	0	0	0	0	1	0	0	0	0	0	0	0	0	0	2	0	0	0	0	0
OTU9408	0	1	1	0	0	1	0	0	0	0	0	0	0	0	0	1	0	0	0	0	1	0	0	0	1	0	0	2	0	0	0	0	1	0	0	0	3	0	0	0	1	0	0	0	0	0	0
OTU7579	0	0	0	0	2	0	0	0	0	0	0	0	0	0	0	0	0	0	0	0	0	0	0	0	0	0	0	0	0	0	0	0	0	0	0	1	0	0	0	0	0	0	0	1	0	0	0
OTU8613	0	0	0	0	0	0	0	0	0	0	0	0	0	0	0	0	0	1	0	1	0	1	0	0	0	1	0	0	0	0	0	0	0	1	1	0	0	1	0	0	2	0	1	1	0	0	0
OTU2625	3	13	4	2	3	1	3	4	3	10	3	9	4	9	6	8	8	18	2	4	1	6	1	3	4	3	13	5	3	2	9	2	4	2	21	2	4	5	4	7	6	6	4	6	13	14	7
OTU8619	0	0	0	0	1	0	0	0	0	1	0	0	0	0	0	0	0	0	0	0	1	0	0	0	0	0	0	0	0	0	0	0	0	0	0	0	0	0	0	0	0	0	0	0	0	0	0
OTU9521	15	0	1	1	2	1	7	0	1	8	10	1	0	10	6	1	1	2	1	1	4	2	4	5	1	0	1	0	7	3	1	7	0	0	0	10	1	1	2	3	0	5	1	8	0	2	3
OTU534	0	0	0	0	1	0	2	1	0	1	0	0	0	0	0	0	0	1	0	0	0	0	0	0	0	0	0	0	0	0	2	0	0	0	0	0	0	0	1	0	2	0	0	0	0	0	0
OTU532	15	33	33	3	41	9	36	29	8	12	14	9	14	23	22	18	11	14	24	9	16	22	13	23	9	2	36	16	13	20	12	14	6	9	13	16	4	4	22	17	7	8	19	17	9	1	26
OTU533	6	5	122	1	15	3	8	6	15	18	9	2	19	7	42	9	11	19	20	6	2	21	7	7	11	1	33	10	12	3	13	13	9	15	0	4	1	40	7	7	7	14	4	3	15	5	6
OTU3273	0	0	0	0	0	0	0	0	0	0	0	0	0	0	0	0	0	0	0	0	0	0	0	0	0	0	0	0	0	0	0	0	0	0	0	0	0	0	0	0	0	0	0	0	0	0	0
OTU3276	0	0	0	0	0	0	0	0	0	0	0	0	0	0	0	0	0	0	0	0	0	0	0	0	0	0	0	1	0	0	0	0	0	0	0	0	0	0	0	0	0	0	0	0	0	0	0
OTU4954	1	0	0	0	0	0	0	3	0	0	0	0	0	0	1	0	1	0	0	0	2	2	1	0	1	1	4	1	0	1	0	2	0	0	0	2	0	2	0	0	0	1	0	0	0	2	0
OTU4741	1	2	1	1	8	2	6	7	3	2	1	8	0	2	4	3	1	5	50	7	0	1	1	0	6	4	0	3	0	2	0	1	0	4	5	0	2	6	7	10	4	0	0	8	12	9	3
OTU392	5	3	0	0	0	6	1	0	3	0	1	62	3	5	0	0	1	0	14	1	2	13	3	2	1	0	8	21	2	3	1	1	9	0	4	0	11	0	0	9	0	1	0	6	0	5	0
OTU6830	1	0	0	3	0	0	0	0	3	2	4	0	0	0	0	1	1	1	1	1	1	0	0	0	0	0	0	0	0	1	2	0	0	0	1	0	0	3	2	0	1	0	0	0	0	1	0
OTU3898	0	0	0	1	0	1	0	0	2	0	0	0	0	0	0	0	0	1	0	1	1	0	1	0	1	1	0	1	0	0	0	3	2	0	0	0	3	0	0	0	0	0	2	1	0	0	0
OTU6836	0	0	0	0	0	0	0	0	0	0	0	0	0	0	0	0	0	0	0	0	0	0	0	0	0	0	0	0	0	0	0	0	0	0	0	0	0	0	0	0	0	0	0	0	0	0	0
OTU5336	0	2	0	0	0	4	4	0	0	1	1	1	0	1	0	0	0	0	0	0	0	0	0	1	0	1	0	0	0	0	0	0	0	0	0	2	1	1	2	1	0	0	0	0	0	0	2
OTU1538	0	0	0	0	0	0	0	0	0	0	0	0	0	0	0	0	0	0	0	0	0	0	0	0	0	0	0	0	0	0	0	0	0	0	0	0	0	0	0	0	0	0	0	0	0	0	0
OTU7430	0	0	0	1	0	0	0	0	0	0	0	0	0	0	0	0	0	0	0	0	0	0	0	0	0	0	0	0	0	0	0	0	0	0	0	0	0	0	0	0	0	0	0	0	0	0	0
OTU8318	0	0	0	0	1	0	0	0	0	0	1	0	0	0	0	0	0	0	0	0	0	0	0	0	0	4	0	0	0	0	0	0	0	0	0	0	0	0	0	1	0	0	0	0	0	0	0
OTU8311	0	0	0	0	0	0	0	0	0	0	0	2	1	0	1	0	0	0	0	0	0	0	0	0	0	0	0	1	0	0	2	0	0	1	0	0	0	0	1	0	0	0	0	1	0	0	1
OTU4313	0	0	0	0	0	0	1	0	0	0	0	0	0	0	0	0	0	0	0	0	0	0	0	0	0	0	0	0	0	0	0	0	0	0	0	0	0	0	0	0	0	0	0	0	0	0	0
OTU3476	0	3	0	1	2	0	3	0	0	0	2	0	0	1	0	3	0	0	1	0	0	0	0	3	0	0	0	0	1	0	0	1	0	0	0	1	0	0	0	1	0	0	1	1	0	0	3
OTU3781	0	0	0	0	0	0	0	0	0	0	0	0	0	0	0	0	0	0	0	0	0	0	0	0	0	0	0	0	0	0	0	0	0	0	0	0	0	0	0	0	0	0	0	0	0	0	0
OTU2780	0	3	1	2	8	6	15	0	2	0	3	1	0	0	0	2	0	0	8	1	1	0	2	1	2	5	0	2	0	0	5	1	1	10	0	1	1	2	5	5	0	0	1	2	0	0	4
OTU2437	0	0	0	2	1	1	0	0	0	0	0	0	0	0	0	0	0	0	1	0	0	0	0	1	0	1	0	0	0	0	1	0	0	0	0	0	0	0	0	0	0	0	0	0	0	0	0
OTU5942	0	0	0	0	2	1	1	0	0	0	0	3	1	0	3	0	0	0	1	1	3	4	0	0	1	0	5	0	0	0	1	1	1	0	0	0	0	0	0	0	1	0	0	0	1	4	0
OTU5941	0	0	0	0	0	0	0	0	0	0	0	0	0	0	0	0	0	0	0	0	0	0	0	0	0	0	0	0	0	0	0	0	0	0	0	1	0	0	0	0	0	0	0	0	0	0	0
OTU8855	0	0	0	1	0	0	0	0	0	3	0	0	0	0	0	0	0	0	0	0	0	0	0	0	1	0	0	0	0	0	0	0	0	0	0	0	0	0	0	0	0	0	0	0	0	0	0
OTU6207	2	14	16	3	14	0	5	12	4	7	0	7	9	5	12	6	11	3	4	14	4	8	9	1	3	0	11	8	3	4	4	4	3	3	7	9	3	11	12	23	2	6	0	7	13	5	4
OTU709	0	0	0	0	0	0	0	0	0	0	0	0	0	0	0	0	0	0	0	0	0	0	0	0	0	0	0	0	0	0	0	0	0	0	0	0	0	0	0	0	0	0	0	0	1	0	0
OTU7126	0	0	0	1	0	0	0	0	0	1	0	0	0	1	0	0	0	0	0	0	0	0	0	0	0	0	0	0	0	0	0	0	0	0	0	0	0	0	0	0	0	0	0	0	0	0	0
OTU6147	0	0	0	0	0	0	0	0	0	0	0	0	0	0	0	0	0	0	0	0	0	0	0	0	0	0	0	0	0	2	0	0	0	0	0	0	0	0	0	0	0	0	0	0	0	0	0
OTU8331	0	0	0	0	0	0	0	0	0	0	0	0	0	0	0	0	0	0	0	1	0	0	0	0	0	0	0	0	0	0	0	0	0	0	0	0	0	0	0	0	0	0	0	0	0	0	0
OTU5780	0	0	0	0	0	0	0	0	1	0	0	0	0	0	0	0	0	0	0	0	0	0	0	0	0	0	0	0	0	0	0	0	0	0	0	0	0	0	0	0	0	0	0	0	0	0	0
OTU5782	0	0	0	0	0	0	0	0	0	0	0	0	1	0	0	0	0	0	0	0	0	0	0	0	0	0	0	0	0	0	0	0	0	0	0	0	0	0	0	0	0	0	0	0	0	0	0
OTU1495	0	6	1	0	0	0	0	0	0	1	0	0	0	0	1	0	0	0	0	0	0	2	0	0	22	0	0	0	1	0	0	0	0	0	0	0	0	1	0	0	0	0	0	0	4	1	0
OTU1490	7	1	0	0	0	1	1	0	0	8	0	0	2	1	2	0	2	8	0	2	2	1	0	3	3	0	3	3	1	0	6	0	2	0	2	1	0	2	0	0	2	4	0	0	2	1	0
OTU7638	0	0	0	4	0	0	0	0	0	0	0	0	0	0	0	0	0	0	0	0	0	0	0	0	0	0	0	0	0	0	0	0	0	0	0	0	0	0	1	0	0	0	1	0	0	0	0
OTU777	3	41	14	0	0	3	0	6	5	4	0	1	0	0	14	0	0	0	1	0	11	129	0	5	11	0	90	9	10	0	6	12	6	2	1	15	3	1	0	8	8	15	0	0	0	6	2
OTU950	33	10	0	0	0	4	8	1	3	2	11	6	1	6	2	4	13	6	4	0	12	2	1	0	8	0	1	0	10	1	2	38	2	0	4	10	8	4	1	9	2	29	12	4	0	0	6
OTU5165	0	0	0	0	0	0	0	0	0	0	0	0	0	0	0	0	0	1	0	0	1	0	0	0	0	0	0	0	1	0	0	0	0	0	0	1	0	0	0	0	0	1	0	0	0	0	0
OTU8691	0	0	0	0	0	0	0	0	0	0	0	0	0	0	0	0	0	0	0	0	0	0	0	0	0	0	0	0	0	0	0	0	0	0	0	0	0	0	0	0	0	0	0	0	0	0	0
OTU8693	0	0	0	0	0	0	0	0	0	0	0	0	0	0	0	0	0	0	0	0	0	0	0	0	0	0	0	0	0	2	0	0	0	0	0	0	0	0	0	0	0	0	0	0	0	0	0
OTU3648	2	1	2	0	0	1	0	3	5	7	1	2	5	0	6	2	7	7	0	10	8	4	2	0	4	1	3	9	15	1	0	2	8	0	2	5	2	1	0	0	0	3	0	0	23	18	0
OTU3641	0	2	0	3	0	0	1	0	2	0	0	0	0	0	0	1	0	0	1	0	0	0	0	2	0	0	0	0	1	0	2	0	0	1	0	0	0	0	0	0	0	0	0	0	0	0	0
OTU6929	0	0	0	0	0	1	0	0	0	0	0	0	0	0	0	0	0	0	0	0	0	0	0	0	0	0	0	0	0	0	0	0	0	0	0	0	0	0	0	0	0	0	0	0	0	0	0
OTU6927	0	0	0	0	0	0	0	0	0	0	0	0	0	0	0	0	0	0	0	0	0	0	0	0	0	0	0	0	0	0	0	0	0	0	0	0	0	0	0	0	0	0	0	0	0	0	0
OTU8985	0	0	1	0	1	0	0	0	1	0	0	0	0	0	0	0	0	0	0	0	0	0	0	0	0	0	0	0	0	0	2	0	0	1	0	0	0	0	1	1	0	0	0	0	0	3	0
OTU9100	0	0	0	0	0	0	0	0	0	0	0	0	0	0	0	0	0	0	0	0	0	0	0	0	0	0	0	0	0	0	0	0	0	0	0	0	0	0	0	0	0	0	0	0	0	0	0
OTU5850	0	0	0	0	0	0	0	0	0	0	0	1	0	0	0	0	0	0	0	0	0	0	0	0	0	0	0	0	0	0	0	0	0	0	0	0	0	0	0	0	0	0	0	0	0	0	0
OTU119	5	1	3	1	4	7	3	5	31	15	4	17	13	5	19	3	9	10	16	14	4	19	12	11	8	10	27	19	7	5	28	5	7	20	11	4	12	13	4	6	1	9	5	3	33	21	2
OTU8185	0	0	0	0	0	0	0	2	0	1	0	0	0	0	0	0	0	0	0	0	0	1	0	0	2	0	0	0	1	0	0	0	0	0	0	1	0	0	0	0	0	0	0	0	2	1	0
OTU9710	0	0	0	0	0	0	0	0	0	0	0	0	0	0	0	0	0	0	0	0	0	0	0	0	0	0	0	0	0	0	0	0	0	0	0	0	0	0	0	0	0	0	0	0	0	0	0
OTU5312	0	0	1	0	0	0	0	3	0	0	0	0	1	1	0	0	0	4	0	2	0	0	0	0	0	0	0	1	0	0	0	0	0	0	5	0	0	0	0	0	1	0	0	1	0	3	0
OTU8992	0	0	0	0	0	0	0	0	0	2	0	0	0	0	0	0	0	0	0	0	0	0	0	0	0	0	0	0	0	0	0	0	0	0	0	0	0	0	0	0	0	0	0	0	0	0	0
OTU3410	0	0	0	0	0	0	0	0	0	0	0	0	0	0	0	0	1	0	0	5	0	0	0	0	0	0	0	2	0	0	0	1	0	0	1	0	0	0	0	0	0	0	0	0	3	0	0
OTU4377	0	0	0	0	0	0	1	0	0	0	0	0	0	0	0	0	0	0	0	0	0	0	1	0	0	1	0	0	0	1	1	0	0	1	0	0	0	0	0	0	0	0	1	0	0	0	0
OTU9869	0	0	0	0	0	0	0	0	0	0	0	0	0	0	0	0	0	0	0	0	0	0	0	0	0	0	0	0	0	0	0	0	0	0	0	0	0	0	0	2	0	0	0	0	0	0	0
OTU9863	0	0	0	0	0	0	0	1	0	0	0	0	0	0	0	0	0	0	0	0	0	2	0	0	0	0	0	0	0	0	0	0	0	0	0	0	0	0	0	0	0	0	0	0	0	0	0
OTU9866	0	0	0	0	0	0	0	2	0	0	0	0	0	0	0	0	0	0	0	0	0	0	0	0	0	0	0	0	0	0	0	0	0	0	0	0	0	0	0	0	0	2	0	0	0	0	0
OTU6466	0	0	0	0	0	0	0	0	0	0	3	0	2	0	0	0	0	0	0	0	0	0	0	1	0	0	0	0	0	0	0	0	0	0	0	0	0	0	0	0	0	0	0	0	0	0	0
OTU4199	0	0	0	9	0	0	0	0	0	0	0	0	0	0	0	0	0	0	0	0	0	0	0	0	0	0	0	0	0	0	0	0	0	0	0	0	0	0	0	0	0	0	0	0	0	0	0
OTU8733	0	0	0	0	0	0	0	0	0	1	0	0	1	0	0	0	1	1	0	1	0	0	0	0	1	0	0	0	1	0	0	0	0	0	0	0	0	0	1	0	0	1	0	0	0	1	0
OTU8730	0	0	0	0	0	0	0	0	0	0	0	0	0	0	0	0	0	0	0	0	0	0	0	0	0	0	0	0	0	0	0	0	0	0	0	0	0	0	0	0	0	0	0	0	0	0	0
OTU1111	1	0	0	0	0	0	0	4	0	0	0	0	0	0	1	0	2	0	0	0	1	0	0	0	2	0	0	0	1	0	0	0	1	0	0	0	0	0	0	0	0	1	0	0	0	0	0
OTU5968	0	0	0	0	1	0	0	0	0	0	0	1	0	0	0	0	0	0	0	0	0	0	0	0	0	0	0	1	0	0	1	0	0	2	0	0	0	0	0	0	0	0	0	0	0	0	0
OTU279	8	4	29	0	2	1	9	9	6	38	5	6	10	7	23	11	7	10	3	11	8	23	22	3	23	0	17	8	19	6	7	15	14	4	3	14	4	16	14	2	13	19	0	11	36	61	15
OTU278	26	38	23	33	21	4	26	0	16	14	33	0	0	37	4	16	0	1	21	0	1	3	23	47	2	3	2	1	17	31	12	7	0	14	2	20	5	5	11	38	0	3	26	67	0	5	21
OTU6122	0	0	0	2	0	0	0	0	0	0	0	0	0	0	0	0	0	0	0	0	0	0	0	0	0	0	0	0	0	0	0	0	0	0	0	0	0	0	0	0	0	0	2	0	0	0	0
OTU9689	0	0	0	0	0	0	0	0	0	1	0	0	0	0	0	0	0	0	0	0	0	0	0	0	0	0	0	0	1	0	0	0	0	0	0	0	0	0	0	0	0	0	0	0	0	1	0
OTU179	0	0	0	0	0	0	2	0	0	1	0	0	0	0	0	0	0	0	0	0	0	0	0	0	0	0	0	1	0	0	0	0	0	0	0	0	0	0	0	0	0	0	0	0	0	2	0
OTU857	0	0	0	0	0	0	0	0	1	0	0	0	0	1	0	5	1	0	0	0	0	1	1	0	0	0	0	0	0	0	0	0	0	0	0	0	0	0	0	0	0	0	0	0	0	2	0
OTU854	0	0	0	0	0	0	0	1	0	1	0	0	0	0	3	0	1	0	0	0	0	5	0	0	0	0	5	2	1	0	0	0	1	0	1	1	0	1	0	0	1	1	0	0	1	7	0
OTU1476	0	0	1	0	1	0	2	4	0	0	0	0	0	0	1	0	0	0	0	0	1	8	2	0	0	0	7	0	0	0	0	0	0	0	0	6	0	0	1	0	0	1	0	2	0	0	2
OTU1471	0	0	1	2	5	4	1	0	2	0	5	2	2	3	0	0	0	0	1	1	1	8	3	0	1	6	10	2	1	0	4	0	0	5	1	0	5	0	1	2	2	1	2	0	0	3	2
OTU7614	0	0	1	0	0	0	2	0	0	0	0	0	0	0	0	1	0	0	1	0	0	1	0	0	0	0	0	0	1	0	2	0	0	0	0	1	0	0	1	0	1	0	0	0	0	0	0
OTU7616	0	0	0	0	0	0	0	0	0	0	0	0	3	0	0	0	1	0	0	1	0	0	0	0	1	0	0	0	2	0	0	0	0	0	1	0	0	0	0	0	1	0	0	0	0	0	0
OTU9103	3	0	0	0	0	0	0	0	0	0	2	0	0	0	0	0	2	3	0	1	0	0	2	0	0	0	0	0	2	1	0	1	0	0	0	0	0	0	0	0	5	0	0	1	0	0	0
OTU7986	0	0	0	0	0	0	0	0	1	0	0	0	0	0	0	0	0	0	0	0	0	0	0	0	0	0	0	0	0	0	0	0	0	0	0	0	0	0	0	0	0	0	0	0	0	0	0
OTU8503	0	0	0	0	0	0	0	0	0	0	0	0	0	0	0	0	0	0	0	0	2	0	0	0	0	0	0	0	0	0	0	0	0	0	0	0	0	0	0	0	0	0	0	0	0	0	0
OTU7988	0	0	0	1	2	0	1	0	0	0	1	0	0	0	0	0	1	0	0	0	0	0	0	0	0	0	1	0	0	1	0	0	0	2	0	0	1	0	0	1	0	0	1	1	0	0	0
OTU5104	0	1	0	0	0	0	0	0	0	0	0	0	0	0	0	0	0	0	0	0	0	1	0	0	0	0	0	0	0	0	1	0	0	0	0	0	0	0	0	2	0	0	1	0	0	0	0
OTU435	3	3	6	3	12	16	15	4	11	3	7	28	3	28	3	28	5	0	9	2	6	27	15	11	5	15	44	19	15	9	9	14	15	17	6	12	18	4	5	38	6	9	12	11	7	13	10
OTU430	0	1	0	0	0	0	0	0	0	1	0	0	0	0	0	0	0	0	0	0	0	3	0	0	6	0	2	0	1	0	0	0	0	0	0	0	0	0	0	0	0	0	0	0	0	0	0
OTU433	1	0	2	0	1	0	0	5	0	1	0	0	1	0	3	4	1	1	1	2	1	13	1	0	2	0	12	0	5	0	1	0	2	0	1	2	1	0	0	0	0	0	0	0	2	8	1
OTU3629	0	0	1	2	6	1	3	3	2	5	5	0	2	3	0	0	1	0	0	4	0	4	1	1	3	0	0	1	1	2	1	3	2	4	0	4	1	1	3	2	0	0	1	4	2	0	4
OTU3620	0	0	0	0	0	0	0	0	0	0	0	0	0	0	0	0	0	0	0	0	0	0	0	0	0	0	0	0	0	0	0	0	0	0	0	0	0	0	0	0	0	0	0	0	0	0	0
OTU8756	0	0	0	0	0	0	0	0	0	0	0	0	0	0	0	0	0	0	0	0	0	0	0	0	0	0	0	0	0	0	0	0	0	0	0	0	0	0	0	0	0	0	0	0	0	0	0
OTU2573	1	1	0	0	6	0	6	4	1	3	3	1	5	1	2	0	6	6	1	1	1	0	2	1	1	0	0	2	1	1	1	2	1	0	2	1	1	1	11	2	1	2	3	2	4	10	0
OTU4812	0	0	0	0	0	0	2	0	0	0	0	0	0	0	0	0	0	0	0	0	0	0	0	0	0	0	0	0	0	0	0	0	0	0	0	0	0	0	0	0	0	0	0	0	0	0	0
OTU3841	1	5	2	0	0	2	0	1	1	0	0	2	1	0	0	2	0	2	0	1	1	3	1	0	1	0	1	0	0	0	0	0	2	0	0	0	1	0	0	0	0	0	0	1	0	3	0
OTU9570	0	0	0	0	0	0	0	0	0	0	0	0	1	0	0	1	0	0	0	0	0	0	0	0	0	0	0	0	0	0	0	0	0	1	0	0	0	0	0	0	0	0	0	0	0	0	0
OTU134	7	45	10	6	28	31	29	18	29	2	13	55	3	7	6	22	7	5	167	68	3	13	6	15	1	47	17	14	0	15	19	4	3	14	9	2	31	5	19	70	33	0	5	7	3	20	25
OTU137	0	0	0	3	0	1	0	0	3	0	0	6	0	0	0	4	0	0	0	0	0	0	2	1	0	0	1	1	0	1	2	0	0	7	0	0	3	0	0	0	3	0	1	0	0	2	0
OTU138	0	1	47	0	0	0	0	0	0	0	0	0	0	0	0	0	0	0	0	0	0	5	0	0	0	0	5	0	3	0	0	0	0	0	0	0	0	0	0	0	0	3	0	0	0	0	0
OTU139	0	38	29	27	17	2	23	0	4	2	13	4	0	26	0	19	0	0	5	0	0	0	9	28	0	4	0	1	1	11	23	0	0	25	0	1	1	1	14	40	1	0	15	26	0	0	18
OTU7364	0	1	0	1	1	0	1	0	0	0	1	0	0	0	0	0	0	0	0	0	0	0	0	2	0	0	0	0	0	0	3	0	0	0	0	0	0	0	0	0	0	0	2	0	0	0	0
OTU3549	4	0	0	0	0	0	0	0	1	0	0	0	0	0	0	0	1	0	0	0	0	0	0	0	1	0	0	0	0	0	0	0	0	0	0	0	0	0	0	0	0	0	0	0	0	2	0
OTU2109	0	2	1	3	0	0	2	0	1	0	1	0	0	0	0	0	0	0	2	0	0	0	0	1	0	1	0	0	0	0	0	0	0	2	0	0	1	0	3	3	0	0	4	0	0	0	0
OTU3545	0	0	0	0	0	0	0	0	0	3	0	0	0	0	1	0	0	0	0	0	1	0	0	0	0	0	0	0	1	0	0	0	1	0	1	1	0	1	0	0	1	2	0	0	0	5	0
OTU3540	0	0	0	1	3	0	0	0	0	0	1	0	0	0	0	0	0	0	1	0	0	0	0	0	0	0	0	0	0	0	0	0	0	1	0	0	0	0	0	0	0	0	0	0	0	0	0
OTU9597	0	0	0	0	0	0	1	0	0	0	0	0	0	0	0	0	0	0	0	0	0	0	1	0	0	0	0	0	0	0	0	0	0	0	0	0	0	0	0	0	0	0	0	0	0	0	0
OTU9599	0	0	0	0	0	0	0	0	0	0	0	0	0	0	0	0	0	0	0	0	0	0	0	0	0	0	0	1	0	0	0	0	0	0	0	0	0	0	0	0	0	0	0	0	0	0	0
OTU7006	0	0	0	0	0	0	0	6	0	0	0	0	0	1	2	2	0	0	0	0	0	3	0	0	0	0	0	2	0	0	0	0	1	0	0	1	0	0	0	0	0	1	0	0	0	3	1
OTU5375	0	0	0	0	0	0	0	0	0	0	0	0	0	0	0	0	0	0	0	0	0	0	0	0	0	0	0	0	0	0	0	0	0	0	0	0	0	0	0	0	0	0	0	0	0	0	0
OTU1089	0	0	0	0	0	0	0	0	0	0	0	0	0	0	0	0	0	0	0	0	1	0	0	0	0	0	0	0	0	0	0	0	0	0	0	0	0	0	0	0	0	0	0	0	0	0	0
OTU4350	0	0	1	0	0	0	0	0	0	0	0	1	0	0	0	2	0	0	1	0	0	0	0	0	0	0	0	0	0	0	0	0	0	0	0	0	0	0	0	0	0	0	0	0	0	0	0
OTU9051	0	1	0	0	0	1	0	0	0	0	0	0	0	0	0	1	0	0	0	0	0	0	0	0	0	0	0	0	0	0	1	0	0	1	0	0	0	0	0	0	1	0	0	0	0	0	0
OTU6483	0	2	0	0	0	1	2	2	1	0	1	1	2	1	0	0	0	1	1	0	0	0	1	0	1	0	1	1	0	0	0	0	1	1	0	0	0	0	1	4	0	0	0	0	1	0	1
OTU974	2	0	4	0	0	0	0	1	0	3	0	14	0	2	0	0	0	3	0	34	2	9	0	0	1	0	6	9	4	3	0	0	6	0	9	2	0	0	0	0	2	1	0	3	1	1	0
OTU6845	0	0	0	0	0	0	0	0	0	0	0	0	0	0	0	1	0	0	0	0	0	0	0	0	0	0	0	0	0	0	0	0	0	0	0	0	0	0	0	0	0	0	0	0	0	0	0
OTU1288	4	0	2	0	7	2	4	1	1	0	0	3	1	1	1	0	2	1	0	0	0	0	7	2	1	4	0	0	3	4	3	1	1	1	0	0	0	2	2	1	0	1	0	1	0	0	1
OTU8713	0	0	0	0	0	0	0	0	0	1	0	0	0	0	2	0	0	0	0	0	0	0	0	0	1	0	0	0	0	0	0	0	0	0	0	0	0	0	0	0	0	1	0	0	0	0	0
OTU2740	0	1	0	0	0	0	1	0	0	2	0	0	0	0	0	0	0	0	0	0	0	1	0	1	0	0	0	0	0	0	3	0	0	0	0	0	0	0	0	0	0	0	0	1	0	0	0
OTU1137	0	1	1	0	0	0	0	0	0	0	0	0	0	0	11	1	0	1	0	0	0	16	1	0	2	0	15	6	1	0	0	0	0	0	0	0	0	0	0	0	0	0	0	0	1	4	7
OTU7193	0	0	0	0	0	0	0	0	0	0	0	0	0	0	0	0	0	0	0	0	0	0	0	0	0	0	0	0	0	0	0	0	0	0	0	0	0	0	0	0	0	0	0	0	0	0	0
OTU7190	0	0	0	0	0	0	0	0	0	0	0	0	0	0	0	0	0	0	0	0	2	0	0	0	0	0	0	0	0	0	0	0	0	0	0	0	0	0	0	0	0	0	0	0	0	0	0
OTU7199	0	0	0	0	0	0	0	0	0	0	0	0	0	0	0	0	0	0	0	0	1	0	0	0	0	0	0	0	0	0	0	0	0	0	0	0	0	0	0	0	0	0	0	0	0	0	0
OTU5901	0	0	0	2	0	0	0	0	0	0	2	0	0	1	0	0	0	0	0	0	0	0	0	0	0	0	0	0	0	0	0	0	0	0	0	1	0	0	0	0	0	0	0	0	0	0	1
OTU5904	0	0	0	0	0	0	0	0	0	0	0	0	0	0	0	0	0	0	0	0	0	0	0	0	0	0	0	0	0	0	0	0	0	0	0	0	0	0	0	0	0	0	0	0	0	0	0
OTU6840	0	0	0	0	0	0	0	1	0	0	0	0	1	0	1	0	0	0	0	0	0	0	0	0	0	0	1	0	0	0	0	0	0	0	2	0	0	0	0	0	0	0	0	0	1	0	0
OTU9562	1	0	0	0	0	0	0	0	0	0	1	0	0	0	0	0	0	0	0	0	0	0	0	0	0	0	0	0	0	0	0	0	0	0	0	0	0	0	0	0	1	0	2	0	0	0	0
OTU7051	0	0	0	0	0	0	0	2	0	1	0	1	1	0	0	0	0	0	0	0	0	1	0	0	1	0	1	0	2	0	0	0	0	0	0	0	0	0	0	0	0	0	0	0	0	2	0
OTU6249	0	0	0	0	0	0	0	0	0	0	0	0	0	0	0	1	0	0	0	0	0	0	0	0	0	0	0	0	0	0	0	0	0	0	0	0	0	0	0	0	0	0	0	0	0	0	1
OTU3191	0	1	1	0	0	0	0	0	0	0	1	0	0	0	0	1	0	0	1	0	0	6	0	1	1	0	4	0	0	0	2	1	0	0	1	1	0	0	2	0	0	0	0	2	0	0	0
OTU3196	0	0	0	1	0	0	2	0	0	1	0	0	0	0	0	1	0	1	0	1	0	0	2	2	0	0	0	0	0	5	0	0	0	2	3	0	6	0	1	0	2	0	1	4	0	0	0
OTU3198	0	0	0	0	0	0	0	0	0	0	0	0	0	0	0	0	0	0	0	0	0	0	0	0	0	0	0	0	0	0	0	0	0	0	0	0	0	0	0	0	0	0	0	0	0	0	0
OTU6107	0	0	0	0	0	0	0	0	0	0	0	0	0	0	0	0	0	0	0	0	0	0	0	0	0	0	0	0	0	0	0	0	0	0	0	0	0	0	0	0	0	0	0	0	0	0	0
OTU3999	0	4	0	1	0	0	2	0	0	0	0	0	0	0	0	1	0	0	0	0	0	0	0	0	0	0	0	0	0	0	0	0	0	2	0	0	0	0	0	3	0	0	0	0	0	0	0
OTU3995	0	0	0	0	0	0	0	0	0	0	0	0	0	0	2	0	0	0	0	0	0	0	0	0	2	0	0	0	0	0	0	2	0	0	0	1	0	3	0	0	0	0	0	0	0	0	0
OTU1737	0	9	2	3	4	4	9	0	3	0	2	0	0	3	0	10	0	0	2	0	0	0	4	1	0	2	0	0	0	7	0	0	0	6	0	0	1	0	9	2	0	0	8	6	0	0	9
OTU1733	0	0	0	0	0	0	0	0	0	0	2	0	0	0	0	0	0	0	0	0	0	0	0	0	0	0	0	0	0	0	1	0	0	17	0	0	0	0	0	0	0	0	0	0	0	0	0
OTU5293	0	1	3	2	0	2	2	0	0	0	0	2	0	0	0	0	0	0	6	1	0	1	0	0	0	3	0	0	0	0	2	0	0	1	0	0	1	0	0	1	0	0	1	1	0	0	0
OTU7679	0	0	0	0	0	0	0	0	0	0	0	0	0	0	0	0	0	0	0	0	0	0	0	0	0	0	0	0	0	0	0	0	0	0	0	0	0	0	0	0	0	0	0	0	0	0	0
OTU7930	0	0	0	0	0	0	0	0	0	0	0	0	0	0	0	0	0	0	0	0	0	0	0	0	0	0	0	0	1	0	0	0	0	0	0	0	0	0	0	0	0	0	0	0	0	0	0
OTU8	0	0	0	0	0	2	0	0	1	0	1	0	0	0	0	0	0	0	3	0	0	0	0	0	0	0	4	0	1	0	0	0	0	2	0	0	0	0	0	1	0	0	0	1	0	0	0
OTU6	57	534	371	3	177	21	48	35	26	96	11	20	132	37	100	40	63	81	133	51	62	112	44	25	53	18	110	145	127	21	92	93	107	50	38	28	13	53	30	101	92	134	19	40	195	115	36
OTU7	0	2	1	0	0	1	0	0	1	0	0	3	1	0	0	0	1	2	6	0	0	2	0	0	2	0	0	0	0	0	0	0	0	2	0	0	0	0	1	0	0	0	0	0	0	1	4
OTU4	587	155	1241	21	7	4	10	0	53	36	47	37	5	26	16	361	3	8	16	11	279	323	58	43	111	7	301	4	1042	24	154	171	1	10	29	212	20	2	2	224	3	166	56	17	3	8	21
OTU1932	0	0	0	0	0	0	0	0	0	2	0	0	0	0	0	0	0	0	0	0	0	1	2	0	0	0	0	0	0	0	0	0	0	0	0	0	0	0	0	0	0	0	0	0	0	1	0
OTU3727	0	0	0	0	0	0	0	4	0	8	0	9	5	0	2	1	2	6	0	1	2	1	0	0	7	0	0	9	0	0	0	0	8	0	5	0	0	5	0	0	1	2	0	0	1	20	0
OTU6095	0	0	0	2	0	0	0	0	0	0	0	0	0	0	0	0	0	0	0	0	0	0	0	0	0	0	0	0	0	0	0	0	0	0	0	0	0	0	0	0	0	0	0	0	0	0	0
OTU8526	5	4	2	2	3	2	3	2	0	0	0	1	0	2	0	0	4	4	1	4	0	0	1	0	0	0	0	2	2	1	1	0	1	0	0	0	0	0	3	2	2	0	1	0	0	0	4
OTU8520	0	0	0	0	1	0	0	0	0	0	0	0	0	0	0	0	0	0	0	0	0	2	0	0	0	0	0	0	0	0	0	0	0	0	1	0	0	0	0	0	0	0	0	0	0	0	0
OTU3721	0	0	1	0	0	5	0	0	0	0	2	0	0	2	0	1	1	0	1	0	0	0	0	0	0	1	0	0	1	0	0	4	0	0	0	0	0	0	0	0	0	5	0	0	0	0	0
OTU3720	0	1	0	1	1	1	0	0	0	0	0	0	0	1	0	0	0	0	0	0	2	1	0	1	0	1	1	0	0	0	1	0	0	2	0	0	0	0	0	1	1	0	1	0	0	0	0
OTU4656	1	0	0	0	0	0	0	0	0	0	0	0	1	0	0	0	0	0	0	0	1	0	0	0	0	0	0	0	0	0	2	0	0	0	0	0	0	0	0	1	0	0	0	0	0	0	0
OTU4651	0	0	0	0	0	0	0	0	0	0	0	0	0	0	0	0	0	0	0	0	0	0	0	0	0	0	0	0	0	0	0	0	0	0	0	0	0	0	0	0	0	0	0	0	0	0	0
OTU4036	2	0	0	0	0	0	0	0	0	0	0	0	0	0	0	0	0	0	0	4	0	0	0	0	0	0	0	0	0	0	0	0	0	0	0	0	0	0	0	0	0	0	0	0	0	0	0
OTU4039	0	5	1	5	1	0	2	0	0	0	1	0	0	0	0	0	0	0	0	0	0	0	0	0	0	1	0	0	0	0	4	0	0	0	0	0	0	0	2	3	0	0	2	0	0	0	0
OTU2551	2	0	0	0	0	0	0	0	0	1	0	0	13	1	2	0	0	1	0	0	1	0	1	0	2	0	0	0	3	0	0	0	0	0	0	1	1	1	0	1	0	7	0	1	0	0	0
OTU2554	0	0	0	0	0	0	0	0	0	0	0	0	0	0	0	0	0	0	0	0	0	0	0	0	0	0	0	0	0	0	1	0	0	0	0	0	0	0	0	0	0	0	2	0	0	0	0
OTU483	0	5	1	104	2	0	1	0	0	0	5	0	0	0	0	0	0	0	0	0	0	0	1	8	0	0	0	0	0	1	116	0	0	0	0	0	0	0	4	10	0	0	71	10	0	0	0
OTU330	8	9	148	0	1	1	1	3	3	2	0	1	0	0	5	0	0	3	0	1	6	27	0	1	3	0	28	0	4	0	1	1	0	0	2	3	0	0	0	0	0	4	7	2	0	2	4
OTU1920	7	5	10	0	6	10	10	4	12	7	7	10	1	6	4	10	4	8	7	17	7	1	5	3	3	11	1	4	3	12	3	2	6	5	10	4	13	3	12	7	7	7	6	11	3	5	14
OTU1922	0	0	0	0	0	0	0	0	0	0	0	0	0	0	0	0	0	0	0	0	0	0	0	0	0	0	0	0	0	0	0	0	0	0	0	0	0	0	0	0	0	0	0	0	0	0	0
OTU1927	0	5	0	0	0	0	1	0	0	1	6	0	0	0	0	5	0	0	0	0	0	0	0	0	1	0	0	0	0	0	0	1	0	0	0	0	0	0	2	0	0	0	0	0	0	0	0
OTU152	62	83	39	4	8	6	36	19	32	49	10	31	6	26	16	11	6	14	8	21	50	216	5	14	76	5	230	13	51	9	13	47	11	4	29	77	11	20	6	65	9	72	7	27	18	32	26
OTU153	3	0	0	0	0	4	0	9	0	65	0	0	0	1	16	0	1	3	0	1	1	8	2	0	14	0	14	1	18	1	0	1	2	0	2	2	2	8	0	0	2	4	0	1	7	33	1
OTU151	15	12	22	26	36	47	37	7	26	3	19	41	1	24	6	28	13	11	34	16	0	3	22	21	2	52	5	9	1	30	15	7	4	14	9	4	58	7	40	45	64	0	25	35	3	1	21
OTU156	0	0	0	0	0	0	0	0	0	0	0	0	0	0	0	0	0	0	0	0	0	0	0	0	0	0	0	0	0	0	0	0	0	0	0	0	0	0	0	0	0	0	0	0	0	0	0
OTU4862	1	0	1	0	0	0	2	0	0	0	0	0	0	0	0	0	0	0	3	0	2	0	3	0	0	0	0	0	0	2	0	0	0	0	0	0	0	0	0	0	0	0	0	1	0	0	0
OTU6714	0	0	0	0	0	0	0	0	0	0	0	0	0	0	0	0	0	0	0	0	0	0	0	0	0	0	0	0	0	0	0	0	0	0	0	0	0	0	0	0	0	0	0	0	0	0	0
OTU5358	0	0	1	0	0	0	0	0	0	0	0	0	0	0	0	0	0	0	0	0	0	2	0	0	1	0	0	0	0	0	0	0	0	0	1	0	0	0	0	0	0	0	0	0	0	0	0
OTU5352	0	0	0	0	0	0	0	0	0	0	0	0	0	0	0	0	0	0	0	0	0	0	0	0	0	0	0	0	0	0	0	0	0	0	0	0	0	0	0	0	0	4	0	0	0	0	0
OTU5353	0	0	0	0	0	0	0	0	0	0	0	0	0	3	0	0	0	0	0	0	0	0	0	0	0	0	0	0	0	0	0	0	0	1	0	0	0	0	0	0	0	0	0	2	0	0	0
OTU4401	0	0	0	0	0	0	0	0	0	0	0	0	0	0	2	0	0	0	0	0	0	0	0	0	0	0	0	0	0	0	0	0	0	0	0	0	0	0	0	0	0	0	0	0	0	0	0
OTU4403	2	0	1	6	3	0	4	0	0	0	1	0	0	0	0	1	0	0	0	2	0	0	0	1	0	2	0	1	0	1	1	1	0	0	0	0	1	0	5	0	3	0	0	0	0	0	0
OTU8196	0	0	0	0	0	0	0	0	0	0	0	0	0	0	0	0	0	0	0	0	0	0	0	0	0	0	0	0	0	0	0	0	0	0	0	0	0	0	0	0	0	0	0	0	0	0	0
OTU9466	0	0	0	0	0	0	1	0	0	0	0	0	0	0	0	0	0	0	0	0	0	0	0	0	0	0	0	0	0	1	0	0	0	0	0	0	0	0	0	0	0	0	0	0	0	0	0
OTU8778	0	0	0	0	0	0	0	0	0	0	0	0	0	0	0	0	2	0	0	0	0	0	0	0	0	0	0	0	0	0	0	0	0	0	0	0	0	0	0	0	0	0	0	0	0	0	0
OTU9590	0	0	0	0	0	0	0	0	0	0	0	0	0	0	0	0	0	0	0	0	0	0	0	0	0	0	0	0	0	0	0	0	0	0	0	0	0	0	0	0	0	0	0	0	0	0	0
OTU1158	2	0	0	3	4	3	6	0	2	0	0	1	0	0	2	1	0	1	29	2	0	0	0	0	0	10	2	1	1	3	2	0	0	5	1	0	1	2	2	5	0	0	3	3	0	2	0
OTU1156	23	21	9	7	6	0	9	11	2	15	11	9	1	34	13	14	2	1	6	9	8	11	19	30	28	2	8	1	9	26	5	25	2	11	2	43	2	13	8	15	2	21	4	45	2	6	15
OTU3016	0	1	0	0	0	0	0	0	2	0	0	1	0	0	0	0	0	0	0	2	0	0	0	0	0	0	0	0	0	0	0	0	0	0	1	0	0	0	0	0	1	0	0	1	0	0	0
OTU3010	0	0	0	0	2	0	0	5	0	0	1	0	0	0	0	0	0	0	0	0	0	0	0	0	1	1	0	0	0	0	0	0	0	3	0	0	0	0	0	0	0	0	1	0	0	0	0
OTU7136	0	0	0	0	0	0	0	0	0	0	0	0	0	0	0	0	0	0	0	0	0	0	0	0	0	0	0	0	0	0	0	0	0	0	0	0	0	0	0	0	0	0	0	0	0	0	0
OTU7131	0	1	0	0	0	0	0	0	0	0	0	1	0	0	0	0	0	0	0	0	0	0	0	1	0	0	0	0	0	0	0	0	0	0	0	0	0	0	0	2	0	0	0	0	0	0	0
OTU817	20	0	0	0	0	0	0	0	0	5	0	3	0	0	10	0	3	0	0	0	14	4	0	0	19	0	1	0	15	0	0	11	0	0	0	23	0	6	0	0	0	17	0	0	0	4	0
OTU819	0	0	1	5	0	1	2	0	3	0	3	6	0	2	0	3	0	0	4	4	0	0	0	5	0	5	1	1	0	1	4	1	0	5	0	0	6	0	0	2	5	0	4	1	0	1	1
OTU818	0	1	5	1	1	2	9	4	7	1	3	0	2	2	0	0	2	3	8	0	0	3	0	6	2	2	4	4	1	2	3	1	2	1	0	0	3	2	2	1	4	0	2	6	0	5	1
OTU7380	0	0	0	0	0	1	0	0	0	0	0	0	0	0	0	0	0	0	0	1	0	0	0	0	0	0	0	0	0	0	0	0	0	0	0	0	0	1	0	0	0	0	0	0	0	0	0
OTU5722	0	0	0	0	0	0	0	4	0	0	0	0	0	0	1	3	0	0	0	0	0	0	0	0	1	0	0	0	1	0	0	1	0	0	0	0	0	0	0	0	0	0	0	0	0	1	1
OTU5727	0	0	0	0	0	0	3	0	1	0	0	0	0	0	0	2	0	0	2	0	0	0	0	1	0	2	0	0	0	2	0	0	0	2	0	0	0	0	1	1	0	0	1	1	0	0	1
OTU1431	0	0	0	0	0	0	0	0	0	0	0	10	0	0	0	0	0	0	0	0	0	0	0	0	0	0	0	0	0	0	0	0	1	0	0	0	0	0	0	0	0	0	0	0	0	0	0
OTU1430	5	0	1	0	0	0	0	1	0	1	3	0	0	3	0	0	0	0	0	0	1	20	3	1	3	0	13	0	2	0	0	1	0	0	0	0	0	1	0	0	0	2	0	0	0	4	0
OTU7652	0	0	0	0	0	0	0	0	0	0	0	0	0	0	0	3	0	0	0	0	0	0	0	0	0	0	0	0	0	1	0	0	0	0	0	0	0	0	0	0	0	0	0	3	0	0	0
OTU9148	0	0	0	0	0	1	0	0	0	0	0	0	0	0	0	0	0	0	2	0	0	0	0	0	0	0	0	1	0	0	0	0	0	0	0	0	0	0	0	0	0	0	0	0	0	0	2
OTU1388	4	10	10	7	1	13	17	3	9	3	3	14	3	3	2	13	13	10	11	4	3	5	3	3	5	15	2	11	8	15	6	0	8	5	14	4	15	7	10	18	13	5	10	5	3	11	7
OTU4094	3	0	0	0	1	0	0	1	0	10	0	4	2	2	1	0	2	0	0	2	1	0	0	0	3	0	3	4	0	0	0	1	2	0	4	0	0	2	0	1	0	1	0	0	4	1	0
OTU6520	0	0	0	0	0	0	0	2	0	1	0	0	0	1	0	0	1	2	0	0	1	0	0	0	0	0	1	1	1	0	0	1	0	0	0	2	0	0	0	0	0	0	0	0	0	0	0
OTU8549	0	0	0	0	0	0	0	0	0	0	0	0	0	0	0	0	0	0	0	0	0	0	0	0	0	0	0	0	0	0	0	0	0	0	0	0	0	0	0	0	0	0	0	0	0	0	0
OTU4675	0	0	0	0	0	0	0	0	0	0	0	0	0	0	1	0	0	0	0	0	0	0	0	0	0	0	0	0	0	0	0	0	0	0	0	1	0	0	0	0	0	3	0	0	0	0	0
OTU4672	0	0	0	0	0	0	0	0	0	0	0	1	0	0	0	0	0	0	0	0	0	0	1	0	0	0	0	0	0	0	0	0	0	0	0	0	0	0	0	0	0	0	1	0	0	0	0
OTU9449	0	0	0	0	0	0	0	0	0	0	0	0	0	0	0	0	0	0	0	0	0	0	0	0	0	0	0	0	0	0	0	0	0	0	0	0	0	0	0	0	0	0	0	0	0	0	0
OTU9116	0	0	0	0	0	0	0	0	0	0	0	0	0	0	0	0	0	0	0	0	0	0	0	0	0	0	0	0	0	0	0	0	0	0	0	0	0	0	0	0	0	0	0	0	0	2	0
OTU9117	0	0	0	0	0	0	0	0	0	0	0	0	0	0	0	0	0	0	0	1	0	0	0	0	0	0	0	0	0	0	0	0	0	0	0	0	0	0	0	0	1	0	0	0	0	0	0
OTU9113	0	0	0	0	0	0	0	0	0	2	0	0	1	0	0	0	0	0	0	0	0	0	0	0	1	0	0	0	0	0	0	0	0	0	0	0	0	0	0	0	0	0	0	0	0	0	0
OTU2812	0	0	0	0	0	0	0	0	0	0	0	0	0	0	0	0	0	1	0	0	0	0	0	1	0	0	0	0	0	0	0	0	0	0	2	0	0	0	0	0	0	0	0	0	1	0	0
OTU99	0	0	1	0	0	0	0	0	0	0	0	0	0	0	0	0	0	0	0	0	0	1	0	0	0	0	1	0	5	0	0	0	0	0	0	0	0	0	0	0	0	0	0	0	0	1	0
OTU94	0	0	0	0	0	0	0	0	0	0	1	0	1	1	0	0	0	0	0	0	0	2	1	0	1	0	0	0	1	0	0	0	0	0	2	0	0	2	0	0	1	0	1	0	0	1	0
OTU95	338	198	64	63	66	46	73	30	56	62	174	106	53	175	37	104	130	40	83	13	101	9	80	81	99	16	15	16	166	126	65	159	37	90	9	117	99	80	94	78	12	138	89	104	5	7	136
OTU96	0	0	3	0	0	0	0	0	0	0	0	0	0	0	1	0	0	0	0	0	0	4	0	0	0	0	2	0	1	0	0	0	0	0	0	0	0	0	0	0	0	0	0	0	0	0	0
OTU90	0	3	2	1	7	3	0	2	3	0	3	4	0	2	3	4	3	0	19	0	0	16	2	0	0	1	12	2	9	1	40	0	0	12	4	0	1	0	0	1	2	0	4	1	1	2	2
OTU3437	0	0	0	0	8	6	11	0	5	0	0	0	0	0	0	0	0	0	3	0	0	13	0	0	0	0	25	0	8	0	0	0	0	0	0	0	0	0	12	0	0	0	0	0	0	0	0
OTU4356	0	0	0	0	0	0	0	0	0	0	0	0	0	0	0	0	0	0	0	0	0	0	0	0	0	0	0	0	0	0	0	0	0	0	2	0	0	0	0	0	1	0	0	0	0	1	0
OTU315	5	1	17	0	15	0	1	32	0	5	1	5	0	14	23	0	2	12	0	8	24	45	40	4	9	0	55	7	9	8	1	6	4	0	3	10	0	5	10	0	2	6	1	8	23	35	12
OTU9729	0	1	0	4	3	0	1	0	1	0	0	0	0	0	0	0	0	0	1	0	0	0	0	0	0	0	0	0	0	0	1	0	0	0	0	0	1	0	0	2	0	0	0	0	0	0	0
OTU9650	0	0	0	0	0	0	0	0	0	0	0	0	0	0	0	0	0	0	0	0	0	2	0	0	0	0	0	0	0	0	0	0	0	0	0	0	0	0	0	0	0	0	0	0	0	0	0
OTU2142	0	0	1	2	0	0	0	0	0	0	0	0	0	0	0	0	0	0	0	0	0	0	0	0	0	0	0	0	0	0	4	0	0	0	0	0	0	0	0	2	0	0	1	0	0	0	0
OTU2143	2	0	0	0	0	0	0	0	0	0	0	0	0	0	1	0	0	0	0	0	9	7	0	0	0	0	10	1	0	0	0	3	0	0	0	0	0	0	0	0	0	2	0	0	0	0	0
OTU178	2	5	7	0	4	3	3	0	7	6	2	0	2	2	2	1	0	3	10	1	1	11	7	8	9	1	9	4	8	1	3	1	3	4	0	3	3	1	2	0	0	0	3	0	6	29	2
OTU9082	1	3	4	0	5	5	0	3	3	1	2	13	5	1	4	3	2	0	4	4	0	11	4	1	1	2	7	7	3	0	6	1	2	5	2	2	0	0	0	4	3	1	1	2	2	9	3
OTU9081	0	0	0	0	0	0	0	0	0	0	0	0	0	0	0	0	0	1	0	0	0	0	0	0	0	0	0	0	0	0	0	1	0	0	0	0	0	0	0	0	1	0	0	0	0	0	0
OTU6033	0	0	0	0	0	0	0	0	0	0	0	0	0	0	0	0	0	0	0	0	3	0	0	0	0	0	0	0	0	0	0	0	0	0	1	0	0	0	0	0	0	0	0	0	0	0	0
OTU6732	0	0	0	1	1	0	0	0	0	0	0	0	0	0	0	0	0	0	0	0	0	0	0	1	0	0	0	0	0	0	0	0	0	0	0	0	0	0	0	1	0	0	0	0	0	0	0
OTU2858	2	0	0	0	0	0	0	1	0	0	0	0	1	0	0	0	5	9	0	2	1	0	0	0	1	0	0	0	0	0	0	1	0	0	2	0	0	0	0	0	0	0	0	0	8	2	1
OTU8282	0	0	0	0	0	0	0	0	0	0	0	0	0	0	0	0	0	0	0	0	0	0	0	0	0	0	0	0	0	0	0	0	0	0	0	0	0	0	0	0	0	0	0	0	0	0	0
OTU4466	0	0	0	0	1	0	1	0	0	4	0	0	0	0	0	0	0	0	0	0	0	0	0	0	0	0	0	0	0	0	0	0	0	0	0	0	0	0	0	0	0	1	0	0	0	0	0
OTU4464	0	0	0	0	0	3	1	0	0	2	0	0	0	0	2	0	0	0	0	0	2	1	0	0	0	1	1	0	1	0	1	0	0	0	0	0	1	1	0	0	0	0	0	1	0	1	0
OTU2701	0	0	2	0	0	0	0	0	0	0	0	0	0	0	0	0	1	0	3	0	0	0	0	0	0	0	0	0	0	0	0	0	1	0	0	0	0	0	0	0	0	0	1	0	0	1	0
OTU2702	0	0	0	0	0	0	0	0	0	0	0	0	0	0	0	0	0	0	0	0	0	0	0	0	0	0	0	0	0	0	0	0	0	0	0	0	0	0	0	0	0	0	0	0	0	0	0
OTU4282	0	0	0	0	0	0	0	0	0	2	0	0	1	0	0	0	0	0	0	1	0	0	0	0	0	0	0	0	0	0	0	0	0	0	0	0	0	0	0	0	0	0	0	0	0	0	0
OTU3036	2	0	0	1	0	0	0	2	0	0	0	0	0	0	0	1	0	0	0	0	0	0	0	0	0	1	1	0	1	0	0	1	0	0	0	0	0	0	0	0	0	0	0	0	0	0	0
OTU3038	0	0	1	0	0	0	0	1	0	0	1	0	0	0	0	0	0	0	0	0	0	0	0	0	0	0	1	2	0	0	0	0	0	0	0	0	0	0	0	0	0	0	0	0	4	0	0
OTU3154	0	0	1	0	10	0	4	0	0	0	1	0	0	0	0	1	0	0	0	0	0	0	0	1	0	0	0	0	0	0	3	0	0	1	0	0	1	0	0	0	0	0	3	1	0	0	0
OTU781	0	0	16	0	3	0	1	1	1	0	0	1	0	0	2	3	1	0	0	0	0	78	4	1	3	0	83	0	9	7	0	0	3	0	0	3	0	1	1	0	1	0	0	6	11	6	12
OTU9626	0	0	0	0	0	0	0	0	0	0	0	0	0	0	0	1	0	0	0	0	0	1	0	0	0	5	0	0	0	0	0	0	0	0	0	0	0	0	0	0	0	0	0	0	0	0	1
OTU5259	0	0	0	0	0	0	0	0	0	0	0	0	0	0	0	0	0	0	0	0	0	0	0	0	0	0	0	0	0	0	0	0	0	0	0	0	0	0	0	0	0	0	0	0	1	0	1
OTU5257	0	0	0	0	0	0	0	0	0	0	0	0	0	0	0	0	0	0	0	0	4	0	0	0	0	0	0	0	0	0	0	1	1	0	0	0	0	0	0	0	0	0	0	0	0	0	0
OTU5256	1	0	0	0	0	0	0	0	0	1	0	0	0	0	0	0	0	0	0	0	0	0	0	0	2	0	0	0	2	0	0	1	0	0	0	0	0	0	0	0	0	0	0	0	0	0	1
OTU5252	0	5	1	0	0	0	0	0	0	0	0	0	0	0	0	0	0	0	0	0	0	0	0	0	0	0	0	0	0	0	0	0	0	0	0	0	0	0	0	0	0	0	0	0	0	0	0
OTU5250	0	2	0	0	0	0	0	3	1	0	0	2	0	0	0	0	0	0	0	1	0	0	0	1	0	0	0	1	0	0	0	0	0	1	0	0	0	0	0	0	0	0	0	0	4	2	0
OTU1410	4	11	6	7	4	5	11	3	6	3	5	4	1	8	5	6	1	0	1	3	2	8	12	18	6	7	4	0	3	3	0	2	0	5	0	5	6	2	4	29	0	2	2	3	3	2	12
OTU4641	1	0	0	0	0	0	0	0	1	0	0	0	0	0	0	0	0	0	0	0	0	0	0	0	0	0	0	0	1	0	0	1	0	0	0	0	0	0	0	0	0	0	0	0	0	0	0
OTU7996	0	0	0	0	0	1	1	1	0	2	0	0	0	2	0	0	0	0	0	3	0	2	0	0	0	0	0	0	0	1	1	0	2	0	0	0	0	0	0	0	0	0	0	2	2	2	0
OTU7997	0	0	0	0	0	0	0	0	0	2	0	0	0	0	0	0	0	0	0	0	2	1	0	0	0	0	2	0	0	0	0	0	0	0	0	0	0	0	0	0	0	0	0	0	0	0	0
OTU7991	0	0	0	0	0	0	0	0	0	0	0	0	2	0	1	0	0	0	0	0	0	0	0	0	0	0	0	0	1	0	0	0	0	0	0	0	0	1	0	0	0	0	0	0	1	1	0
OTU8361	0	0	0	0	2	1	1	0	0	0	0	1	0	0	0	0	0	0	1	0	0	0	0	0	0	0	0	0	0	0	1	0	0	0	0	0	0	0	0	2	1	0	0	0	0	0	0
OTU4070	0	0	0	0	0	0	0	0	0	0	0	1	0	0	0	0	0	0	0	0	0	0	0	0	0	0	0	0	0	0	0	0	0	0	0	0	0	0	0	0	0	0	0	0	0	0	0
OTU4611	0	0	0	0	0	0	0	0	0	0	0	0	0	0	0	0	0	0	0	0	0	0	0	0	0	0	0	0	0	0	0	0	0	0	0	0	0	0	0	0	0	0	0	0	0	0	0
OTU7372	0	0	0	0	1	0	0	0	0	0	0	1	0	0	0	0	1	0	0	1	0	0	2	0	0	0	0	0	0	0	2	0	0	0	0	0	0	0	0	0	0	0	0	0	0	0	0
OTU2514	0	0	0	0	0	0	0	1	0	0	0	0	0	0	0	0	0	0	0	0	0	0	0	0	0	0	0	0	0	0	0	0	1	1	0	0	0	0	0	0	0	0	2	0	1	1	0
OTU1786	8	22	9	22	21	16	23	4	20	1	6	14	5	15	1	18	6	4	7	5	1	0	14	21	5	25	7	11	0	10	8	2	1	28	9	3	16	0	19	15	14	4	17	9	3	3	16
OTU1969	1	1	2	0	0	0	0	3	0	4	1	0	0	5	2	1	2	0	0	0	1	5	0	1	0	0	2	0	2	4	0	2	1	0	0	6	0	1	1	2	0	4	0	0	1	1	0
OTU1966	0	0	0	0	0	0	0	2	3	2	0	1	2	0	0	1	2	6	4	0	0	0	0	0	2	0	0	2	0	0	0	1	0	0	5	0	0	0	0	1	3	0	0	0	0	3	1
OTU1961	0	1	1	4	0	0	0	0	0	0	0	0	0	0	1	0	0	0	1	0	0	0	0	1	0	0	0	0	0	0	2	0	0	0	0	0	0	0	0	0	0	0	0	0	0	0	1
OTU1962	0	0	0	0	0	0	0	0	0	1	0	0	0	0	0	1	0	0	0	1	0	0	0	0	0	0	0	0	0	0	0	0	0	0	0	0	0	0	0	0	0	0	1	0	0	0	0
OTU7741	0	2	0	0	0	0	0	0	0	0	0	0	0	0	0	0	0	0	0	0	0	0	0	0	0	0	0	0	0	0	0	0	0	0	0	0	0	0	0	0	0	0	0	0	0	0	0
OTU7747	0	0	0	0	0	0	0	0	0	0	0	0	0	0	0	0	0	0	0	0	0	0	0	0	0	0	0	0	0	0	0	0	0	0	0	0	0	0	0	0	0	0	0	0	0	0	0
OTU3875	1	0	0	0	0	1	0	0	0	0	0	0	0	0	0	0	0	0	2	0	0	0	0	0	0	10	0	1	0	0	0	0	0	0	0	0	3	0	0	0	0	0	0	0	0	0	1
OTU8109	0	0	0	0	0	0	0	0	0	0	0	0	0	0	0	2	0	0	0	0	0	0	0	1	0	0	0	0	0	0	0	0	0	0	0	0	0	0	0	0	0	0	1	0	0	0	0
OTU373	0	0	0	0	1	0	0	0	3	0	0	3	0	0	0	0	0	0	0	0	0	0	1	2	0	1	1	0	0	0	0	0	0	2	0	0	1	0	1	3	3	0	0	0	0	2	0
OTU379	3	0	4	11	35	5	14	0	5	28	18	0	46	1	1	9	9	15	7	6	5	0	3	2	1	7	1	26	9	2	11	6	25	12	8	2	2	12	8	2	20	19	9	15	44	0	9
OTU4277	0	0	0	0	0	0	0	0	0	0	0	0	0	0	0	0	0	0	0	0	0	0	0	0	0	0	0	0	0	0	0	0	0	0	0	0	0	0	0	0	0	0	0	0	0	0	0
OTU3839	0	1	0	0	1	0	0	0	0	0	0	0	0	0	0	0	1	0	0	0	0	0	0	0	0	0	0	0	0	0	0	0	0	0	0	0	0	0	0	0	0	0	0	0	1	0	0
OTU197	0	0	0	0	0	0	0	0	0	0	0	0	0	0	0	0	0	0	0	0	0	0	0	0	0	0	0	0	0	0	0	0	0	0	4	0	0	0	0	0	0	0	0	0	1	0	0
OTU6750	0	0	0	0	0	0	0	1	0	0	0	0	0	0	0	0	0	0	0	0	0	0	0	0	0	0	0	0	0	0	0	0	0	0	0	0	0	0	0	0	0	0	0	0	0	0	0
OTU6759	0	0	0	0	0	0	0	0	0	0	0	0	0	0	0	0	0	0	0	0	0	0	0	0	0	0	0	0	0	0	0	0	0	0	0	0	0	0	0	0	0	0	0	0	0	0	0
OTU997	0	0	0	0	0	0	0	0	0	0	0	0	0	0	1	0	0	0	0	0	1	1	0	0	0	0	0	0	0	0	0	0	0	0	0	0	0	0	0	0	0	0	0	0	0	0	1
OTU992	1	0	0	0	0	0	0	0	0	0	0	0	0	1	0	0	0	0	0	0	0	1	0	0	0	1	1	3	0	0	0	0	0	0	1	0	0	0	0	0	0	0	0	0	0	0	1
OTU991	0	4	5	0	1	2	0	24	1	0	2	2	0	1	9	2	2	2	0	0	0	9	6	0	5	0	13	0	0	2	5	1	0	4	1	0	0	4	1	1	1	1	0	1	2	8	15
OTU9602	0	0	0	0	0	0	0	0	1	0	0	0	0	0	0	0	0	0	0	0	0	0	0	0	0	0	0	0	0	0	2	0	0	0	0	0	0	0	0	0	0	0	0	0	0	0	0
OTU2728	2	10	1	8	2	1	2	1	3	3	3	0	0	0	1	3	0	0	1	1	1	3	8	2	2	3	0	0	2	9	3	0	0	0	0	2	1	0	1	2	0	2	2	7	0	0	2
OTU2723	3	1	0	0	1	1	0	0	2	0	0	7	3	0	0	0	4	2	0	9	1	2	0	0	2	1	0	9	3	0	0	1	4	1	5	1	3	1	0	0	1	0	2	0	10	2	1
OTU1194	2	0	5	1	1	3	3	5	4	0	0	6	2	0	1	0	2	1	0	0	2	1	4	3	3	11	4	3	1	2	1	1	3	3	3	1	0	2	2	0	2	0	3	3	0	4	2
OTU1196	0	0	0	0	0	0	0	0	0	0	0	0	0	0	0	0	0	0	0	0	0	0	0	0	0	0	0	0	0	0	0	0	0	0	0	0	0	0	0	0	0	0	0	0	0	0	0
OTU3582	0	0	0	0	0	0	0	0	0	0	0	0	0	0	0	0	0	0	0	0	0	0	0	0	0	0	0	0	0	0	0	0	0	0	0	0	0	0	0	0	0	0	0	0	0	0	0
OTU9222	0	1	0	0	0	0	0	0	0	0	0	1	0	0	0	0	0	0	0	0	0	0	0	0	0	0	0	0	0	0	0	0	0	0	0	0	0	0	0	0	1	0	0	0	0	0	0
OTU7047	0	2	0	0	0	0	2	0	0	0	2	0	0	0	0	0	0	0	0	0	0	0	0	0	0	0	0	0	0	0	0	0	0	0	0	0	0	0	0	0	0	0	0	0	0	0	0
OTU3059	4	6	1	0	0	0	1	1	1	1	0	5	0	4	1	3	1	2	0	4	1	3	1	0	1	0	8	1	1	1	4	1	0	1	0	1	0	0	5	9	2	1	1	0	1	15	0
OTU1753	54	28	23	13	5	16	9	51	7	40	27	3	23	17	30	47	9	26	3	3	60	58	21	1	58	16	56	4	46	15	24	14	6	14	5	35	23	24	8	7	13	33	28	10	33	71	16
OTU1759	1	4	0	0	0	0	0	0	0	4	0	0	0	0	0	0	0	0	0	0	0	1	0	0	2	0	0	0	0	0	0	0	1	0	0	1	0	0	0	1	0	0	0	0	1	1	0
OTU2269	0	0	0	0	0	0	0	0	0	0	0	0	0	0	0	0	0	0	0	0	0	0	0	0	0	0	0	0	0	0	0	0	0	0	0	0	0	0	0	0	0	0	0	0	0	0	0
OTU2263	0	0	0	0	0	0	0	0	0	0	0	0	0	0	0	0	0	0	0	0	0	0	0	0	0	0	0	0	0	0	0	0	0	0	0	0	0	0	0	0	0	0	0	0	0	0	0
OTU2261	0	0	0	0	0	0	0	0	0	8	0	0	0	0	0	0	1	0	0	1	2	0	0	0	0	0	0	1	0	0	0	1	0	0	0	0	0	0	0	0	2	0	0	1	1	0	0
OTU5271	0	0	0	0	4	0	2	0	0	0	0	0	0	0	0	0	0	0	0	0	0	0	0	0	0	0	0	0	0	0	0	0	0	0	0	0	0	0	3	1	0	0	1	0	0	0	0
OTU5272	0	0	0	0	0	0	0	0	0	0	0	0	0	0	0	0	0	0	0	0	0	0	0	2	0	0	0	0	0	0	0	0	0	0	0	0	0	0	0	0	0	0	0	0	0	0	0
OTU5274	0	1	0	0	0	0	0	0	0	0	0	0	0	0	0	1	3	1	0	0	0	0	0	0	0	0	0	0	0	0	0	0	0	0	0	0	0	1	0	0	0	0	0	0	0	0	0
OTU5277	0	0	0	0	0	0	0	0	0	0	1	0	0	0	0	0	0	0	0	0	0	0	0	0	0	0	0	0	0	0	0	0	0	0	0	0	0	0	0	3	1	0	0	0	0	0	0
OTU7695	0	0	0	0	0	0	0	0	0	0	0	0	0	0	0	0	0	0	1	0	0	0	1	0	0	0	0	0	0	0	0	0	0	0	0	0	0	0	0	0	0	0	0	0	1	0	0
OTU4056	0	0	0	0	0	0	0	0	0	0	0	0	0	0	0	0	0	0	0	0	0	0	0	0	0	0	0	0	0	0	0	0	0	0	0	0	0	0	0	0	0	0	0	0	0	0	0
OTU4058	0	2	1	1	0	3	1	0	8	0	0	0	0	0	0	1	1	0	3	0	0	0	0	0	0	2	0	0	0	0	0	0	0	1	0	0	4	0	0	4	0	0	2	0	0	0	0
OTU4583	0	1	0	0	0	0	0	0	0	0	0	0	0	0	0	0	0	0	0	0	0	0	0	0	0	0	0	0	0	0	0	0	0	0	0	0	0	0	0	0	0	0	0	0	0	0	0
OTU5181	0	0	0	0	0	0	0	3	0	0	0	0	1	0	1	0	0	0	0	0	0	0	0	0	0	0	0	0	2	0	0	0	0	0	0	0	0	1	0	0	0	0	0	0	2	1	0
OTU5187	0	0	0	1	1	1	1	0	0	0	1	1	0	0	0	2	0	1	1	0	0	1	1	0	0	0	0	2	0	0	1	0	0	0	0	0	0	0	0	0	0	0	0	0	0	0	0
OTU5186	0	0	0	0	0	0	0	0	0	0	0	0	0	0	0	0	0	0	0	0	0	0	0	0	0	0	0	0	0	0	0	0	0	0	0	0	0	0	0	0	0	0	0	0	0	0	0
OTU4100	0	0	0	0	0	0	0	0	0	0	0	1	4	0	0	0	0	0	0	0	1	0	0	0	0	0	0	1	0	0	0	0	0	0	0	0	0	0	0	0	0	0	0	0	0	0	0
OTU5188	2	1	3	0	6	5	2	2	3	1	1	0	1	0	1	5	2	2	7	0	2	8	7	10	4	2	7	1	4	0	2	1	1	3	0	1	2	2	3	1	1	2	0	3	6	15	2
OTU4101	0	1	0	0	0	0	0	0	0	1	1	0	1	0	0	13	0	0	0	0	0	0	1	2	0	0	0	2	0	1	0	1	0	0	0	0	0	2	0	0	0	0	0	0	0	0	0
OTU4631	0	0	0	0	0	0	0	0	0	0	0	0	0	0	3	0	0	0	0	0	0	3	0	0	1	0	8	0	0	0	0	0	0	0	0	0	0	0	0	0	0	0	0	0	0	0	0
OTU4634	0	0	0	0	0	0	0	0	0	0	0	0	0	0	0	0	0	0	0	0	3	0	0	0	0	0	0	0	2	0	0	0	0	0	0	0	0	0	0	0	0	0	0	0	0	0	0
OTU4558	0	0	0	0	0	1	0	0	0	0	0	0	0	0	0	0	0	0	0	0	0	0	1	0	0	0	0	0	0	0	0	0	0	0	0	0	0	0	0	0	0	0	0	0	0	0	0
OTU1035	4	0	0	0	0	0	0	0	0	0	0	3	3	0	0	0	1	4	0	21	0	0	0	0	0	0	0	5	5	0	0	2	7	0	3	0	0	0	0	0	1	0	0	0	10	4	0
OTU5868	0	0	0	6	0	0	0	0	0	0	0	0	0	0	0	0	0	0	0	0	0	0	0	1	0	0	0	0	0	0	1	0	0	1	0	0	0	0	0	2	0	0	0	0	0	0	0
OTU5864	0	0	0	0	1	0	0	0	0	0	0	0	0	0	0	0	0	0	0	0	0	0	0	0	0	0	0	0	0	0	0	0	0	0	0	0	0	0	0	0	1	0	0	0	0	0	0
OTU6989	0	0	0	0	0	0	0	0	0	0	0	0	0	0	0	0	1	0	0	0	0	0	0	0	0	0	0	0	2	0	0	0	0	0	1	0	0	0	0	0	0	0	0	0	0	0	0
OTU6984	0	0	4	0	0	0	3	0	0	1	0	0	0	0	0	1	0	0	1	0	0	0	0	0	0	0	0	0	0	1	0	0	0	0	0	0	0	0	1	0	0	0	1	1	0	0	1
OTU7452	0	0	0	0	0	0	0	0	0	0	0	0	0	0	0	0	0	0	0	0	0	0	0	0	0	0	0	0	0	0	0	0	0	0	0	0	0	0	0	0	0	0	0	0	0	0	0
OTU7458	1	2	1	0	0	0	3	0	0	2	2	0	0	1	0	0	0	5	7	3	0	0	1	0	1	1	0	0	2	0	0	1	0	1	0	1	3	2	0	0	0	0	0	2	0	0	3
OTU6369	0	0	0	0	0	0	0	0	0	0	0	2	0	0	0	0	0	1	0	0	0	0	0	0	0	0	0	1	0	0	0	0	0	0	0	0	0	0	0	0	0	0	0	0	0	0	0
OTU7016	1	0	0	0	0	0	0	3	0	5	0	1	0	0	0	1	1	1	1	0	3	1	0	0	3	0	3	3	1	0	0	3	0	0	1	0	0	0	0	0	0	1	0	0	3	2	0
OTU357	13	15	6	31	16	25	22	2	30	7	16	40	19	9	3	24	29	21	17	25	14	8	9	8	4	97	6	18	3	10	8	10	44	21	22	12	39	14	17	20	8	17	21	15	8	2	7
OTU3850	0	0	0	1	0	1	1	3	0	2	0	0	2	1	0	0	0	0	0	2	0	0	0	0	0	0	0	3	1	0	0	1	1	0	1	0	1	0	0	0	0	1	0	0	0	0	0
OTU8174	0	0	0	0	0	0	1	0	0	0	0	0	0	0	0	0	0	0	0	3	0	0	0	0	0	0	0	0	0	0	0	0	0	0	0	0	0	0	0	0	0	0	0	0	0	0	0
OTU4808	0	0	0	0	0	0	0	0	0	0	0	0	0	0	0	0	0	0	0	0	0	3	0	0	0	0	0	0	0	0	0	0	0	0	0	0	0	0	0	0	0	0	0	0	0	0	0
OTU6770	0	1	3	15	4	6	9	0	14	2	5	3	0	0	0	9	0	0	7	0	0	0	2	2	0	9	0	1	1	3	17	0	0	7	0	0	6	0	1	8	0	0	4	1	1	1	1
OTU8246	0	0	0	0	0	0	0	0	0	0	0	0	0	0	0	0	0	0	0	0	0	0	0	0	0	0	0	0	0	0	0	0	0	0	0	0	0	0	0	0	0	0	0	0	0	0	0
OTU5518	0	0	0	0	0	0	1	3	1	0	0	1	2	0	1	0	2	0	0	1	0	0	0	0	1	0	0	4	0	0	0	0	0	2	1	1	0	1	0	0	0	0	0	0	0	0	1
OTU5049	1	0	0	0	0	0	0	3	0	0	0	0	0	0	3	0	0	1	0	0	5	2	0	0	2	0	3	0	2	0	0	1	0	0	2	2	0	0	0	0	1	0	0	0	3	0	0
OTU5047	0	0	0	0	0	0	0	0	0	1	0	0	0	0	0	0	0	0	0	0	0	0	0	0	0	0	0	1	0	0	0	0	0	0	0	0	0	0	0	0	0	0	0	0	0	0	0
OTU1204	0	0	0	0	0	2	0	0	0	0	0	0	0	0	0	0	0	0	0	0	0	0	0	0	0	0	0	0	0	0	0	0	0	0	0	0	0	0	0	0	0	0	0	0	0	0	0
OTU1205	0	0	0	0	0	0	0	0	0	0	0	2	0	0	0	0	0	0	0	0	0	0	0	0	0	0	0	0	0	0	0	0	0	0	0	0	0	0	0	0	0	0	0	0	0	0	0
OTU2891	1	0	0	0	0	0	0	0	0	0	0	0	0	0	0	0	0	0	0	0	0	0	0	0	0	0	0	0	1	0	0	25	0	0	0	0	0	0	0	0	0	0	0	0	0	0	0
OTU8799	0	0	1	0	0	1	0	0	0	0	2	0	0	0	0	0	0	0	0	0	0	0	0	0	0	0	0	0	0	0	0	0	0	0	0	0	0	0	0	0	0	0	0	0	0	0	0
OTU7916	0	0	0	0	0	0	0	0	0	0	1	0	0	1	0	0	0	0	0	0	0	0	2	1	0	0	0	0	0	0	1	0	0	0	0	0	0	0	0	0	0	0	1	0	0	0	0
OTU9390	0	0	0	0	0	0	0	0	0	0	0	0	0	0	0	0	0	0	0	0	0	0	0	0	0	0	0	0	1	0	0	0	0	0	0	0	0	0	0	0	0	0	0	0	0	0	0
OTU3075	2	2	0	5	0	0	1	0	0	0	9	0	0	0	0	3	0	0	0	0	0	0	0	1	1	0	0	0	1	0	0	0	0	0	0	5	0	1	0	1	0	0	5	0	0	0	0
OTU3071	2	27	4	14	5	7	13	0	14	5	12	4	0	5	0	14	0	2	7	0	0	1	4	13	0	21	0	4	1	5	5	3	0	5	2	1	10	1	18	23	2	0	13	7	0	0	6
OTU9391	0	0	0	0	0	0	0	0	0	0	0	0	1	0	0	0	0	0	0	0	0	0	0	0	0	0	0	0	0	0	0	0	1	0	0	0	0	0	0	0	0	0	0	0	0	0	0
OTU835	0	2	1	0	0	3	1	1	2	1	0	2	1	0	1	2	0	7	1	1	0	1	7	0	3	1	1	4	1	1	3	0	1	3	2	0	0	1	2	2	8	0	4	1	5	21	0
OTU7101	0	0	0	0	1	0	0	0	0	1	0	0	0	0	0	3	0	0	0	0	0	0	1	0	0	0	0	0	0	1	0	0	0	0	0	0	0	0	0	0	0	0	0	0	0	0	0
OTU7105	0	0	0	0	0	0	0	0	0	0	0	0	0	0	0	0	0	0	0	0	0	0	0	0	0	0	0	0	0	0	0	0	0	0	0	1	0	0	0	0	0	0	0	0	0	1	0
OTU2306	0	1	0	0	0	0	0	0	0	1	1	2	1	0	3	1	1	0	0	0	4	7	0	0	4	0	10	0	2	0	0	1	1	1	1	1	0	0	0	0	0	0	0	0	2	2	0
OTU7106	0	0	0	0	2	0	0	0	0	0	0	0	0	0	0	0	0	0	0	0	0	0	0	4	0	0	0	0	0	0	1	0	0	0	0	0	0	0	1	0	0	0	1	0	0	0	0
OTU7109	0	0	0	0	3	0	0	0	0	0	0	0	0	0	0	0	0	0	0	0	0	0	0	1	0	0	0	0	0	0	5	0	0	0	0	0	0	0	0	0	0	0	0	0	0	0	0
OTU8038	0	0	0	0	0	0	0	0	0	0	0	0	0	0	0	0	0	0	0	0	0	0	0	0	2	0	1	0	0	0	0	0	0	0	0	0	0	0	0	0	0	0	0	0	0	0	1
OTU655	1	34	26	14	60	16	34	2	24	4	8	14	1	7	2	19	0	0	8	5	0	4	7	58	1	11	9	7	2	11	34	0	0	38	2	0	8	6	30	57	10	0	32	9	3	14	19
OTU8446	0	0	0	0	0	0	0	0	0	0	0	0	0	0	0	0	0	0	0	0	0	0	0	0	0	0	0	0	0	0	0	0	0	0	0	0	0	0	0	0	0	0	0	0	0	0	0
OTU2246	0	0	0	0	0	0	0	5	0	0	0	4	0	0	0	0	0	1	0	6	1	0	0	0	0	0	0	2	1	0	0	0	3	0	0	0	0	0	0	0	3	1	0	0	0	0	0
OTU754	10	40	29	37	64	29	55	8	30	12	26	6	13	69	10	22	10	7	21	10	10	14	35	71	11	98	17	8	14	65	32	9	8	46	11	9	29	20	44	36	14	12	38	44	12	18	34
OTU8044	0	0	0	0	0	0	0	0	0	0	0	0	0	0	0	0	0	0	0	0	1	0	0	0	0	0	0	0	1	0	0	1	0	0	0	0	0	0	0	0	0	0	1	1	0	0	0
OTU5211	2	0	0	0	0	1	0	0	0	0	0	0	0	0	0	0	1	0	0	0	0	1	0	0	0	0	0	0	1	0	0	0	0	0	0	0	0	0	0	0	0	0	2	0	0	0	0
OTU6096	7	7	8	1	2	19	17	4	10	1	2	4	0	7	3	5	3	1	9	0	1	5	6	4	1	9	10	2	2	9	2	0	3	0	5	6	19	2	2	9	17	0	9	10	2	1	18
OTU3688	0	0	0	0	0	0	0	0	0	0	0	0	1	0	0	0	0	0	0	0	0	0	0	0	0	5	0	1	0	0	2	0	0	0	0	0	1	0	0	0	0	0	0	0	0	0	0
OTU3689	6	4	1	0	0	3	3	1	1	0	1	0	1	1	1	1	1	0	7	1	0	1	1	2	3	0	2	3	3	1	0	3	1	0	3	2	6	2	4	3	7	2	0	2	0	0	2
OTU9439	0	0	0	0	0	0	0	0	0	0	0	0	0	0	0	0	0	0	0	0	0	2	0	0	0	0	1	0	0	0	0	0	0	0	0	0	0	0	0	0	0	0	0	0	0	0	0
OTU3238	0	0	0	0	0	0	1	0	0	3	0	0	0	0	0	0	0	1	0	0	1	0	0	0	0	0	0	0	1	0	0	0	0	0	2	0	0	1	1	0	0	0	1	0	1	1	1
OTU1011	0	0	0	0	0	0	0	0	0	0	0	0	0	0	0	0	0	0	1	0	0	1	0	0	0	0	0	0	0	0	1	0	0	0	0	0	0	0	0	0	0	0	0	0	0	0	0
OTU1010	0	0	10	0	0	1	0	0	1	0	0	0	0	1	0	2	0	0	0	0	0	11	0	0	2	0	28	0	4	0	1	0	0	0	0	0	0	0	0	0	1	0	0	0	3	1	0
OTU1015	1	0	0	0	0	0	0	1	1	2	0	1	0	0	0	6	0	2	0	3	9	27	1	1	3	0	9	0	5	1	1	0	2	1	2	0	0	0	0	0	0	0	0	0	1	2	1
OTU1019	0	0	0	0	1	0	0	0	0	0	0	0	0	0	0	0	0	0	0	0	0	0	0	0	0	1	0	0	0	0	0	0	0	0	0	0	0	0	1	0	0	0	0	0	0	0	0
OTU36	0	0	0	0	0	1	0	0	0	0	0	0	0	0	0	0	0	0	0	0	0	1	0	0	0	0	0	0	0	0	0	1	1	0	0	0	0	0	0	0	0	0	0	0	1	0	0
OTU33	789	209	159	161	50	110	312	521	134	562	427	173	710	414	672	55	437	285	17	79	834	212	183	273	630	23	175	239	631	224	150	797	495	120	283	1011	247	915	146	97	202	1181	364	356	194	90	485
OTU3423	0	1	0	3	0	0	0	0	0	0	0	0	0	0	0	0	0	0	0	0	0	0	0	0	0	0	0	0	0	0	0	0	0	0	0	0	0	0	0	0	0	0	0	0	0	0	0
OTU6308	0	0	0	0	0	0	0	0	0	1	0	0	0	0	0	0	0	0	0	0	0	0	0	0	0	0	0	0	0	0	2	0	0	0	0	0	0	0	0	0	1	0	0	0	0	0	0
OTU6309	0	0	0	0	0	0	0	0	0	0	0	0	0	0	0	0	0	0	0	0	0	0	0	0	1	0	0	0	0	0	0	0	0	0	0	0	0	0	0	0	0	0	0	0	0	0	0
OTU6305	0	0	0	0	0	0	0	0	0	0	0	0	0	0	0	0	0	0	0	0	0	0	0	0	0	1	0	0	0	0	0	0	0	0	0	0	0	0	0	0	0	0	0	0	0	0	0
OTU408	2	8	3	72	12	2	2	1	6	5	52	0	0	28	1	4	2	2	1	1	0	0	43	13	0	0	1	0	2	26	95	0	0	1	0	1	0	5	4	4	0	0	61	45	0	4	3
OTU409	22	8	10	0	1	14	4	24	1	23	3	45	42	11	31	2	20	76	6	36	28	20	9	3	32	0	15	44	11	5	1	13	45	0	110	54	8	8	3	8	19	19	1	5	67	16	8
OTU400	0	2	1	7	11	6	4	0	17	0	3	3	1	1	0	3	0	0	21	0	0	13	2	16	0	0	9	1	1	1	15	0	1	15	0	0	3	0	7	1	1	0	3	1	0	2	1
OTU401	11	30	19	12	49	27	33	5	26	11	20	205	20	17	9	54	32	29	182	62	7	14	19	25	8	22	16	45	11	23	38	7	60	39	120	16	32	8	25	155	20	3	9	12	18	26	23
OTU405	0	0	2	0	0	0	0	0	2	0	0	0	0	0	0	0	0	0	2	0	0	0	0	0	0	0	3	0	0	0	0	1	2	1	0	0	0	0	0	0	1	0	2	0	0	0	0
OTU3873	0	0	0	0	0	0	0	0	0	0	0	0	0	0	0	0	0	0	0	0	0	0	0	0	0	0	0	0	0	0	0	0	0	0	0	0	0	0	0	0	0	0	0	0	7	0	0
OTU9774	0	0	1	0	0	0	0	0	0	0	0	0	0	0	3	0	0	0	0	0	0	0	0	0	0	0	0	0	0	0	0	0	0	0	0	1	0	0	0	0	0	0	0	0	0	0	0
OTU9778	0	0	0	0	0	0	0	0	0	0	0	0	0	0	0	0	0	0	0	0	0	0	0	0	0	0	0	0	0	0	0	0	0	0	0	0	0	0	0	0	0	0	0	0	0	1	0
OTU9028	3	0	0	0	0	0	0	0	0	6	1	0	0	0	0	0	8	2	0	0	0	4	0	0	2	0	8	0	5	0	0	0	0	0	0	0	0	14	5	0	0	1	0	0	7	3	0
OTU9029	0	0	0	0	0	0	0	0	0	0	0	2	0	0	0	0	0	0	0	2	0	0	0	0	0	0	0	0	0	0	0	0	0	0	0	0	0	0	0	0	0	0	0	0	0	0	0
OTU7552	0	0	0	0	0	0	0	0	0	0	0	0	0	0	0	0	0	0	0	0	0	0	0	0	0	0	0	0	0	0	0	0	0	0	0	0	0	0	0	0	0	0	0	0	0	0	0
OTU5537	1	0	0	0	0	0	0	1	0	0	0	1	1	0	1	0	1	3	0	1	0	0	0	0	0	0	2	1	0	0	0	1	1	0	3	0	0	1	0	0	0	1	0	0	1	0	0
OTU5535	1	0	1	0	0	0	1	0	2	1	0	1	1	0	0	0	0	1	1	0	0	0	1	0	0	0	1	0	0	1	0	1	0	1	0	0	0	1	1	0	0	0	1	0	0	0	0
OTU8264	0	1	0	0	0	0	0	1	2	1	0	4	0	0	1	3	0	0	0	0	0	1	0	0	0	0	2	1	0	0	1	1	1	1	0	0	0	0	0	0	0	0	0	0	0	0	0
OTU5539	0	0	0	0	0	0	0	0	0	0	0	0	0	0	0	0	0	0	0	0	0	0	0	0	0	0	1	0	0	0	1	0	0	0	0	0	0	1	0	0	0	0	1	1	0	0	0
OTU1222	0	0	68	0	0	0	0	0	0	0	0	0	0	0	0	0	0	0	0	0	0	7	0	0	0	0	3	0	0	0	0	0	0	0	0	0	0	0	0	0	0	0	0	0	0	0	0
OTU9248	0	0	0	0	1	0	0	0	1	0	0	0	0	0	0	0	0	0	0	0	0	0	0	0	0	0	0	1	0	0	0	0	0	0	1	0	0	0	0	0	0	0	0	0	0	0	0
OTU4775	0	1	0	0	0	0	0	0	0	1	0	0	0	0	0	0	0	0	0	0	0	0	0	0	0	0	0	0	0	1	0	1	0	1	0	0	0	1	0	0	0	0	1	1	0	0	0
OTU4771	0	0	0	0	0	0	0	0	0	0	0	0	0	0	0	0	0	0	0	0	0	0	0	0	0	0	0	0	0	0	0	2	0	0	0	6	0	0	0	0	0	0	0	0	0	0	0
OTU7976	0	0	0	0	1	0	0	0	0	0	0	0	0	0	0	0	0	0	0	0	0	0	0	0	0	0	0	0	0	0	0	0	0	0	0	0	0	0	0	2	0	0	0	0	0	0	0
OTU8048	0	0	0	0	0	0	0	0	0	0	0	0	0	0	0	0	0	0	0	0	0	0	0	0	0	0	0	3	0	0	0	0	0	0	0	0	0	0	0	0	0	0	0	0	0	0	0
OTU3097	0	0	0	0	0	0	0	2	0	0	0	2	0	0	0	1	0	2	0	0	0	0	0	0	0	4	0	1	0	0	0	0	0	0	1	0	0	0	0	1	0	0	0	0	0	1	1
OTU3091	1	8	2	2	3	4	4	2	1	0	1	6	1	0	1	1	2	3	4	0	0	2	1	3	0	7	2	3	0	1	1	1	1	5	3	0	3	0	3	13	1	0	0	0	0	0	6
OTU3439	0	0	0	2	0	0	0	0	0	0	1	0	0	0	0	0	0	0	0	0	0	9	0	7	0	0	6	0	0	0	0	0	0	0	0	0	0	0	0	0	0	0	0	0	0	1	0
OTU1824	0	5	2	1	1	19	4	4	1	0	1	2	0	0	7	3	1	1	5	4	0	3	2	1	3	4	1	4	0	0	8	0	0	0	1	0	1	0	0	12	6	0	2	2	0	2	3
OTU2321	0	0	0	0	0	0	0	0	0	0	0	0	0	0	0	0	0	0	0	0	0	0	0	0	0	0	0	0	0	0	0	0	0	0	0	0	0	0	0	0	0	0	0	0	0	0	0
OTU6844	0	0	0	0	0	0	0	1	0	0	0	1	0	0	0	0	0	0	0	0	0	0	0	0	0	0	0	0	0	0	0	0	0	0	0	0	0	0	0	0	0	0	0	0	0	0	0
OTU6843	0	0	0	0	0	0	0	0	0	0	0	0	0	0	0	0	0	0	0	0	0	0	0	0	0	0	0	0	0	0	0	0	0	0	0	0	0	0	0	0	0	0	0	0	0	0	0
OTU6842	0	0	0	0	0	0	0	0	0	0	0	0	0	0	0	0	0	0	0	0	0	0	0	0	0	0	0	0	0	0	0	0	0	1	0	0	0	0	0	0	0	0	0	0	0	0	0
OTU1796	0	0	0	0	0	2	0	0	0	0	0	16	0	0	0	0	0	0	1	1	1	0	1	0	0	0	0	1	0	0	0	0	0	0	1	0	0	1	0	4	0	0	0	0	0	0	0
OTU1797	0	2	4	0	0	0	0	5	0	0	1	2	0	0	0	0	2	0	0	0	2	5	3	0	0	0	7	1	1	1	0	0	0	0	0	3	0	0	0	0	0	0	0	0	2	4	2
OTU2223	8	0	0	0	0	1	0	6	0	6	0	2	8	2	14	0	3	3	0	4	12	5	0	0	5	0	4	4	3	0	0	5	4	0	4	7	0	2	0	0	1	6	0	0	12	1	0
OTU4655	0	0	0	0	0	0	0	0	0	0	0	0	0	0	0	0	0	0	0	0	0	0	0	0	0	0	0	0	0	0	0	0	0	0	0	0	0	0	0	0	1	0	0	0	0	0	0
OTU9370	0	0	0	0	0	0	1	0	0	0	1	0	0	1	0	0	0	0	0	0	0	0	0	0	0	0	0	0	0	0	0	0	0	0	0	0	1	0	0	0	0	0	0	0	0	0	0
OTU9371	0	0	0	0	0	0	0	0	0	0	0	0	0	0	0	0	0	0	1	0	0	0	0	0	0	0	0	0	0	0	0	0	0	0	0	0	0	0	0	0	0	0	0	0	0	0	0
OTU3604	0	0	0	0	0	0	0	0	0	0	0	0	0	0	0	0	0	0	0	0	0	4	0	0	1	0	5	0	0	0	0	0	0	0	0	3	0	0	0	0	0	0	0	0	0	0	0
OTU3605	0	0	0	0	0	0	0	0	0	0	0	0	0	0	0	0	0	0	0	0	0	0	0	0	0	1	0	0	0	0	0	0	0	1	0	0	0	0	0	0	0	0	0	0	0	0	0
OTU8707	0	0	0	0	0	0	0	0	0	0	0	0	0	0	0	0	0	0	0	1	0	0	0	2	0	0	0	0	0	0	0	0	0	0	0	0	0	0	0	0	0	0	0	0	0	0	0
OTU2910	2	7	3	3	8	7	6	2	2	1	1	11	3	12	8	5	1	1	2	4	2	2	10	7	0	14	3	7	2	9	4	4	2	3	6	4	4	1	5	21	2	3	2	12	0	1	7
OTU2912	0	0	0	1	2	1	1	0	2	0	0	0	0	0	0	0	0	0	0	0	0	0	0	0	0	4	0	0	0	0	1	0	0	4	0	0	2	0	0	0	0	0	3	0	0	0	0
OTU2918	0	0	1	0	1	0	0	0	0	0	0	0	0	0	0	0	0	0	1	0	0	0	0	1	0	1	0	0	0	0	0	0	0	1	0	0	2	0	0	0	0	0	4	1	0	0	0
OTU4010	1	1	3	4	3	0	0	3	2	0	2	4	4	0	4	1	0	2	4	3	0	1	7	0	0	11	1	2	0	2	7	0	0	8	1	0	2	0	1	4	2	0	2	1	0	0	0
OTU4540	0	1	0	0	0	0	0	0	3	0	0	2	0	1	2	1	0	0	0	0	0	1	0	0	0	0	0	0	0	0	0	0	0	7	0	0	0	0	0	0	1	0	0	0	0	0	0
OTU899	0	1	1	0	0	1	0	5	0	1	0	0	2	2	7	0	1	2	0	1	0	7	3	0	1	0	6	2	3	1	0	2	1	0	1	3	0	0	0	0	0	4	0	2	3	10	1
OTU5491	3	1	1	0	0	7	3	0	1	4	2	10	1	1	1	2	4	3	5	3	1	1	1	1	3	0	4	7	7	1	0	1	1	1	9	1	9	2	0	0	3	3	2	2	7	4	1
OTU5492	0	4	0	1	0	0	1	0	0	0	7	0	0	0	0	0	0	0	0	0	0	0	2	2	0	0	0	0	1	2	4	0	0	2	0	0	0	0	1	2	0	0	3	7	1	0	1
OTU679	0	0	0	0	1	0	0	0	1	0	0	0	0	0	0	0	0	0	0	0	0	0	0	3	0	0	0	0	0	0	1	0	0	0	0	0	0	0	1	0	0	0	0	0	0	0	0
OTU673	6	0	4	4	9	4	3	14	2	37	3	3	8	2	0	4	1	3	12	0	4	3	2	3	8	4	6	20	4	3	7	1	8	7	6	0	1	18	1	2	10	4	12	1	6	52	1
OTU671	1	5	0	3	3	3	3	0	1	3	1	0	0	4	0	0	1	0	1	2	1	0	5	9	0	0	0	0	0	5	5	1	0	1	0	1	0	2	3	3	0	0	7	5	0	1	1
OTU7894	0	0	0	0	0	0	0	2	0	1	0	0	1	0	1	0	1	0	0	0	0	0	0	0	1	0	0	0	0	0	0	0	0	0	0	0	0	0	0	0	0	1	0	0	0	0	0
OTU7301	0	1	1	0	0	0	0	0	0	0	0	0	0	0	0	0	0	1	0	0	0	0	0	2	0	0	0	0	0	0	0	0	0	0	2	0	0	0	0	1	0	0	1	0	0	0	0
OTU1079	0	0	0	0	0	0	0	0	0	0	0	0	0	0	0	0	0	1	0	0	0	0	0	0	0	0	0	0	0	0	0	0	0	0	0	0	0	0	0	0	0	0	0	0	0	0	0
OTU1070	2	1	13	0	1	0	1	1	1	18	2	0	0	6	0	4	0	1	0	3	8	9	3	0	0	0	4	0	0	4	0	6	0	0	0	0	0	6	1	0	3	0	0	6	3	0	0
OTU7099	0	0	0	0	0	0	0	0	0	0	0	0	0	0	0	0	0	0	0	0	0	0	2	0	0	0	0	0	0	0	0	0	0	0	0	0	2	0	0	0	0	0	0	0	0	0	0
OTU17	13	13	22	28	38	33	46	10	35	7	21	100	15	17	9	24	6	28	23	5	15	24	18	35	7	72	18	22	7	15	28	8	18	20	27	8	37	6	6	38	24	4	59	15	10	20	12
OTU10	0	0	15	0	2	3	0	0	1	1	1	1	40	0	0	1	0	1	0	0	1	39	2	0	4	0	64	1	20	0	1	0	3	3	2	3	0	1	0	0	4	0	0	0	0	26	3
OTU13	0	1	4	0	0	0	0	1	0	0	0	0	1	2	4	1	1	35	1	0	1	4	7	0	2	0	8	1	26	0	2	0	0	0	5	0	0	9	0	0	0	0	0	0	1	2	30
OTU9514	0	0	0	0	0	0	0	0	0	0	0	0	0	2	0	0	0	0	0	0	0	0	0	0	0	0	0	0	2	0	0	1	0	0	0	0	0	1	0	0	0	0	0	0	0	0	0
OTU6324	3	0	0	0	0	2	0	0	0	4	0	1	2	4	1	0	2	0	1	3	1	1	0	0	0	0	0	0	2	1	0	3	1	0	3	2	1	2	1	0	0	0	0	2	1	0	1
OTU6859	0	0	0	0	0	0	0	0	0	0	0	0	0	0	0	0	0	0	0	0	0	0	0	0	0	1	1	0	1	0	0	0	0	0	0	0	0	0	0	0	0	0	0	0	0	0	0
OTU463	0	0	0	0	2	1	1	0	0	0	2	0	0	0	0	3	0	0	6	0	0	10	1	1	0	0	9	0	0	0	3	0	0	3	1	0	1	0	3	1	1	0	2	0	0	0	0
OTU464	0	3	0	2	0	7	0	0	7	0	0	9	0	0	0	2	0	0	85	3	0	0	0	5	0	7	3	3	1	0	8	0	0	3	0	0	1	0	0	73	0	0	1	0	0	0	0
OTU469	13	32	17	76	50	4	44	0	58	3	46	29	1	9	1	23	33	1	122	3	0	0	9	26	2	14	0	1	7	16	35	1	0	29	0	0	7	2	33	10	0	0	30	12	0	1	6
OTU3322	1	0	0	0	2	1	8	2	0	0	1	0	0	0	0	0	2	0	2	1	0	0	0	1	1	0	0	0	0	1	0	0	0	0	3	1	1	0	0	0	1	0	0	3	0	0	2
OTU3327	0	0	0	0	0	0	0	0	0	0	0	0	0	0	0	0	0	0	0	0	0	0	0	0	0	0	0	0	0	0	0	0	0	0	0	0	0	0	0	0	8	0	0	0	0	0	0
OTU8268	1	0	0	0	0	0	0	0	0	0	0	0	0	0	1	0	0	1	0	0	2	0	0	0	0	0	0	0	0	0	0	0	0	0	0	0	0	0	0	0	0	0	0	0	1	0	0
OTU286	0	44	10	105	16	0	10	0	1	0	55	0	0	15	0	0	0	0	0	0	0	0	27	30	0	0	0	0	0	6	165	0	0	42	0	0	0	0	7	102	0	0	80	43	0	0	25
OTU281	0	0	0	5	9	2	1	0	1	0	0	0	0	1	1	0	0	0	2	0	0	0	0	0	0	1	0	0	0	0	0	0	0	2	0	0	1	0	2	1	0	0	0	0	1	0	0
OTU288	2	14	4	1	17	6	17	6	8	2	1	34	0	5	3	6	2	1	132	12	0	0	2	4	0	9	4	32	4	5	3	0	5	9	6	2	12	0	7	20	2	4	4	2	2	11	14
OTU1672	1	7	0	0	0	0	2	0	1	1	0	1	0	3	0	1	0	0	0	2	0	10	2	2	0	0	8	3	0	0	0	1	0	1	1	1	0	0	0	3	0	1	0	0	1	5	1
OTU1677	0	7	1	4	2	0	10	0	5	0	1	0	0	0	0	2	0	0	0	0	0	0	1	4	0	0	0	0	0	2	4	0	0	5	0	0	1	0	5	8	0	0	7	8	0	0	2
OTU1678	0	0	0	0	0	0	0	0	0	0	0	0	0	1	0	0	0	0	0	0	0	0	1	0	0	0	0	0	1	0	0	14	0	0	0	1	0	0	0	0	0	0	0	0	0	0	0
OTU7532	0	0	0	0	0	0	0	1	0	0	0	2	0	0	1	0	0	0	0	0	0	0	0	0	0	0	0	0	0	0	0	1	0	0	0	0	0	0	0	0	0	0	0	0	0	0	0
OTU7534	1	0	0	0	0	0	0	0	0	1	1	0	0	0	0	0	0	0	0	0	1	0	0	1	0	0	0	0	2	0	0	0	0	0	0	1	0	0	0	0	0	0	1	0	0	0	0
OTU5002	0	0	0	3	0	0	0	0	0	0	0	0	0	0	0	0	0	0	0	0	0	0	0	0	0	0	0	0	0	0	0	0	0	0	0	0	0	0	0	0	0	0	3	0	0	0	0
OTU5006	0	0	0	2	3	0	0	0	0	0	0	0	0	0	0	0	0	0	2	0	0	0	0	3	0	1	0	0	1	0	1	0	0	5	0	0	2	0	0	7	1	0	0	0	0	0	1
OTU5004	0	0	0	0	0	0	0	0	0	0	0	0	0	0	0	0	0	0	0	0	0	0	0	0	0	0	0	0	0	0	0	0	0	0	0	0	0	0	0	0	0	0	0	0	0	0	0
OTU7586	1	0	0	0	0	0	0	0	0	0	4	1	0	1	0	3	0	0	0	0	0	0	0	0	7	0	1	0	4	0	0	0	1	0	0	1	0	0	0	0	0	0	0	1	0	0	0
OTU6667	0	0	0	0	0	0	0	0	0	0	0	0	0	0	0	0	0	0	0	0	0	0	0	0	0	0	0	2	0	0	0	0	0	0	0	0	0	0	0	0	0	0	0	0	0	0	0
OTU6663	3	0	0	0	0	0	0	5	0	0	0	0	0	0	4	0	0	0	0	0	11	0	1	0	5	0	1	0	2	0	0	0	0	0	0	4	0	0	0	0	0	0	0	0	2	0	0
OTU4759	0	0	0	0	0	0	0	0	0	0	0	0	0	0	0	1	0	0	0	0	0	0	0	0	0	0	0	0	0	0	0	0	0	0	0	0	0	0	0	0	0	0	0	0	0	0	0
OTU7956	0	0	0	0	0	0	0	0	0	0	0	0	0	0	0	2	0	0	0	0	2	0	0	0	0	0	0	0	0	0	0	0	0	0	0	0	0	0	0	0	0	0	0	0	0	0	2
OTU2697	0	0	0	0	0	0	0	0	0	1	0	0	0	0	2	0	0	0	0	0	0	4	0	0	0	0	6	0	0	0	0	0	0	0	0	0	0	0	0	0	0	0	0	0	0	2	0
OTU1806	0	0	0	0	0	0	0	0	0	0	0	0	0	1	0	0	0	0	0	0	4	4	0	1	0	0	5	0	0	0	0	0	0	0	0	0	0	0	0	0	0	2	0	0	0	0	0
OTU1805	2	5	2	4	3	2	3	1	4	0	16	2	0	0	0	9	0	0	0	6	0	1	0	0	0	4	0	1	0	5	11	0	0	12	0	0	1	0	0	4	5	0	1	5	0	0	0
OTU2342	1	0	0	0	0	0	0	11	0	2	0	0	2	1	1	0	0	0	0	0	1	0	1	0	1	0	0	0	0	0	0	0	1	0	0	2	0	1	0	0	0	4	0	0	1	0	0
OTU2345	0	0	0	0	0	0	0	0	0	0	0	0	0	0	0	0	0	0	0	0	0	11	0	0	0	0	4	0	1	0	0	0	0	0	0	1	0	0	0	0	0	0	0	0	0	0	0
OTU615	0	0	2	0	0	0	1	4	0	1	0	0	0	3	1	0	0	0	0	0	0	50	5	0	0	0	32	0	0	2	0	0	0	0	0	0	0	0	0	0	2	1	0	0	0	36	1
OTU614	2	0	0	0	3	10	2	3	1	1	0	26	1	2	5	0	0	1	5	28	0	0	1	1	0	11	0	11	1	1	0	1	7	7	8	0	6	0	2	11	4	0	0	1	0	2	0
OTU2208	2	4	1	10	0	8	6	0	0	36	2	0	25	3	0	0	2	12	0	1	4	0	22	11	0	1	0	6	2	12	3	8	14	0	5	4	5	33	2	0	2	1	10	3	6	7	1
OTU2205	0	3	2	2	7	5	2	0	3	0	1	10	0	0	0	2	0	1	5	3	0	0	1	3	1	4	1	0	0	2	10	0	0	8	1	0	4	1	7	3	3	2	5	0	0	1	1
OTU338	0	0	0	0	0	0	1	0	0	0	0	0	0	0	0	0	0	0	0	0	0	0	0	0	0	0	0	0	0	0	0	0	0	0	0	0	2	0	1	0	0	0	0	1	0	0	1
OTU4983	0	0	0	0	0	0	0	0	0	0	0	0	0	0	0	0	0	0	0	0	0	0	0	1	0	0	0	0	0	0	1	0	0	0	0	0	0	0	0	0	0	0	0	0	0	0	0
OTU6057	0	0	0	2	0	0	0	0	0	0	0	0	0	0	0	0	0	0	0	0	0	0	0	0	0	0	0	0	0	0	0	0	0	0	0	0	0	0	0	0	0	0	0	0	0	0	0
OTU6051	0	0	0	0	0	0	0	0	0	1	0	0	0	0	0	0	0	0	0	0	1	0	0	0	0	0	0	0	3	0	0	0	0	0	0	0	0	1	0	0	0	0	0	0	1	0	0
OTU2978	0	3	3	8	6	3	7	0	2	1	1	0	0	3	0	3	2	0	1	1	0	0	2	3	0	6	3	0	0	0	2	0	0	2	1	0	1	0	1	14	1	0	6	2	0	0	0
OTU2977	0	0	0	0	0	0	0	0	0	0	0	0	1	0	0	0	0	0	0	0	0	0	0	0	0	0	0	0	0	0	0	0	0	0	0	0	0	0	0	0	0	0	0	0	0	0	0
OTU2976	0	0	0	0	0	0	0	0	0	0	0	0	0	0	0	0	0	0	0	0	0	0	0	0	0	0	0	0	0	0	0	0	0	0	0	0	0	0	0	0	0	0	0	0	0	0	0
OTU2974	0	0	0	1	2	0	0	0	0	0	0	0	0	0	0	0	0	0	0	0	0	0	0	5	0	0	0	0	0	0	0	0	0	1	0	0	0	0	0	0	0	0	3	0	0	0	0
OTU9015	0	0	0	0	0	0	0	0	0	0	0	0	1	0	0	0	0	0	0	0	0	0	0	0	0	0	0	0	0	0	0	0	0	0	0	0	0	0	0	0	0	0	0	0	0	0	0
OTU4019	2	0	0	0	0	0	0	2	0	3	0	0	2	0	2	0	0	0	0	0	0	1	0	0	4	0	1	0	2	0	0	0	0	0	0	0	0	0	0	0	0	0	0	0	1	0	0
OTU5545	0	1	0	0	0	0	0	0	1	0	0	2	0	0	0	0	0	0	0	1	1	4	0	0	1	0	2	2	0	0	0	2	1	0	0	4	0	1	0	0	0	0	0	0	0	0	1
OTU1582	0	0	0	0	0	0	0	0	0	0	0	0	0	0	0	0	0	0	0	0	0	0	0	0	0	0	0	0	0	0	0	0	0	0	0	0	0	0	0	0	0	0	0	0	0	0	0
OTU4543	0	0	0	0	0	0	0	0	0	0	0	0	0	0	0	0	0	0	0	0	0	0	2	0	0	1	0	0	0	0	1	0	0	5	0	0	0	0	0	2	0	0	0	0	0	0	0
OTU5619	0	0	0	0	0	0	0	0	0	0	0	0	0	0	0	0	0	0	0	0	0	0	1	0	0	0	0	0	0	0	0	0	0	0	0	0	0	0	0	0	0	0	0	0	0	0	0
OTU1054	0	6	0	12	1	0	0	0	0	0	3	0	0	0	0	0	0	0	0	0	0	0	0	2	0	0	0	0	0	0	20	0	0	0	0	0	0	0	2	10	0	0	12	0	0	0	0
OTU1057	3	8	3	1	11	2	13	5	11	3	1	17	0	10	4	3	2	4	4	2	5	8	1	4	2	12	13	7	3	1	11	4	2	3	4	4	6	2	4	8	3	0	2	7	2	3	10
OTU4695	0	2	1	0	0	0	1	0	0	0	0	0	0	0	0	2	0	0	0	0	0	0	0	0	0	0	0	0	1	0	0	0	0	0	0	0	0	0	0	0	0	0	0	1	0	0	2
OTU2595	0	0	0	0	0	0	0	0	1	0	1	0	0	0	0	2	0	0	0	0	0	0	0	0	0	0	0	0	0	0	0	0	0	0	0	0	0	0	0	0	0	1	1	0	0	0	0
OTU76	1	0	1	0	2	3	2	2	8	0	3	6	2	0	3	1	1	3	32	2	1	3	1	1	1	0	7	1	0	1	4	0	2	1	7	0	4	2	2	5	3	0	3	1	2	6	2
OTU8939	0	0	0	0	0	0	0	0	0	0	1	0	0	0	0	0	0	0	0	0	0	0	1	0	0	0	0	0	0	0	0	0	0	0	0	1	0	0	0	0	0	0	0	0	0	0	0
OTU7445	0	0	0	0	0	0	0	0	0	0	0	0	0	0	0	0	0	0	0	0	0	0	0	0	0	0	0	0	0	0	0	0	0	2	0	0	0	0	0	0	0	0	0	0	0	0	0
OTU6871	1	0	0	0	0	0	0	1	0	1	0	0	0	0	1	0	0	0	0	0	0	0	0	0	1	0	0	0	0	0	0	3	0	0	0	2	0	0	0	0	0	1	0	0	0	0	0
OTU445	8	0	0	0	0	0	0	0	0	3	1	0	13	29	1	1	3	1	4	0	1	2	10	0	6	0	2	0	6	17	0	12	0	0	0	56	0	14	0	0	0	11	0	12	0	3	0
OTU441	1	6	18	0	2	3	1	3	2	1	0	3	2	2	5	0	1	2	2	1	1	7	7	1	0	1	13	0	2	0	0	0	2	2	3	2	1	5	1	2	2	2	1	3	4	24	6
OTU7449	0	0	0	0	0	0	0	1	0	2	0	0	4	0	3	0	0	1	0	2	2	0	0	0	0	0	0	0	0	0	0	1	2	0	1	0	0	1	0	0	0	0	0	0	2	1	0
OTU3343	1	0	0	0	0	2	0	2	0	3	0	0	1	0	0	0	1	1	0	0	1	1	0	0	4	0	3	0	1	0	0	2	0	0	2	2	0	0	0	0	1	1	0	0	1	2	1
OTU3345	0	0	0	0	0	0	0	0	0	0	0	0	0	0	0	0	0	0	0	0	0	0	0	0	0	0	0	0	0	0	0	0	0	0	0	0	0	0	0	0	0	0	0	0	0	0	0
OTU3348	1	3	1	4	0	3	6	0	1	0	4	0	0	0	0	1	0	0	2	0	1	0	0	0	0	1	0	0	1	3	0	0	0	4	0	0	1	0	1	0	2	0	2	3	0	0	3
OTU918	4	22	51	0	18	2	9	23	1	1	2	0	0	19	12	3	2	1	1	4	5	65	30	38	9	1	50	0	9	13	4	0	2	23	0	20	1	7	6	10	1	11	4	8	4	13	29
OTU1610	0	1	0	10	9	4	3	0	2	0	3	0	0	1	0	0	2	1	7	0	1	1	1	2	0	1	0	2	0	0	4	0	3	1	2	2	1	1	1	1	3	0	3	1	0	3	0
OTU1614	0	0	0	0	0	0	0	0	0	0	0	0	0	6	0	0	0	0	0	0	0	1	3	0	0	0	0	0	0	1	0	0	0	0	0	0	0	0	0	0	0	0	0	1	0	1	0
OTU3969	0	1	0	0	0	1	0	0	0	0	2	0	0	0	0	1	0	0	0	0	0	0	0	0	0	2	0	0	0	0	0	0	0	0	0	0	1	0	0	0	0	0	1	1	0	0	0
OTU3968	0	0	0	0	0	2	0	1	1	0	0	0	0	0	0	0	0	0	0	0	0	0	0	1	0	0	0	0	0	0	0	0	0	0	0	0	2	0	0	0	0	0	0	1	0	0	0
OTU7515	0	0	0	0	0	0	0	0	0	0	0	0	1	0	0	0	0	0	0	0	0	0	0	0	0	0	0	0	0	0	0	1	0	0	0	0	0	0	0	0	0	0	0	0	0	0	0
OTU9068	0	0	0	0	0	0	0	0	0	0	0	0	0	0	0	0	0	0	0	0	0	0	0	0	0	0	0	0	0	0	0	0	0	0	0	0	0	0	0	0	0	0	0	0	0	0	0
OTU7519	0	0	0	0	0	0	0	0	0	3	0	0	0	0	0	0	0	0	0	0	0	0	0	0	0	0	0	1	0	0	0	0	0	0	0	0	0	0	0	0	0	0	0	0	0	3	0
OTU5576	0	0	0	0	0	0	0	0	0	0	0	0	0	0	0	0	0	0	0	0	0	0	0	0	0	0	0	0	0	0	0	0	0	0	0	0	0	0	0	0	0	0	0	0	0	0	0
OTU1268	7	0	0	0	0	0	0	6	0	12	0	0	3	0	3	0	0	7	0	5	5	0	0	0	8	0	1	1	9	0	0	1	2	0	2	1	0	4	0	0	0	1	0	0	12	12	0
OTU9288	0	0	0	0	0	0	0	0	0	0	0	0	0	0	0	0	0	0	0	0	0	2	0	0	0	0	0	0	0	0	0	0	0	0	0	0	0	0	0	0	0	0	0	0	0	0	0
OTU9285	0	0	0	0	0	0	0	0	1	0	0	1	0	0	0	0	0	0	0	0	0	0	0	0	0	0	0	0	0	0	0	0	0	0	0	0	0	0	0	0	1	0	0	0	0	5	0
OTU9758	0	0	0	0	0	0	0	0	0	0	0	0	0	0	0	0	0	0	0	0	0	0	0	0	0	0	0	0	0	0	0	0	0	0	0	0	0	0	0	0	0	0	1	0	0	0	0
OTU4924	0	0	0	0	0	0	0	0	0	0	0	0	0	0	0	0	0	0	0	0	0	0	0	0	0	0	1	0	0	0	0	0	0	0	0	0	0	0	0	0	0	0	0	0	0	0	0
OTU6642	0	0	0	0	0	0	0	0	0	0	0	1	0	0	0	0	0	0	0	0	0	0	0	0	0	0	0	0	0	0	0	0	1	0	0	0	0	0	0	0	0	0	0	2	0	0	0
OTU8080	0	1	0	0	0	1	0	0	0	0	0	2	1	0	0	0	0	1	0	1	0	0	0	0	0	0	0	3	1	0	0	0	0	2	3	0	0	1	0	2	0	0	0	1	1	0	0
OTU8085	0	1	1	0	0	0	0	0	2	0	0	0	0	0	0	0	0	0	0	0	0	0	0	0	0	0	0	0	1	0	0	0	0	0	0	0	0	0	0	0	0	0	3	0	0	1	0
OTU9660	0	0	0	0	2	2	4	1	0	0	0	0	0	0	0	0	0	0	0	1	0	0	0	1	1	0	0	0	0	0	0	0	0	0	1	0	1	0	1	0	0	0	0	0	1	0	0
OTU6976	0	0	0	0	0	1	0	0	0	0	0	1	0	0	0	0	0	1	0	0	0	0	0	0	0	0	0	0	0	0	0	0	0	0	0	0	0	0	0	2	0	0	0	0	0	0	0
OTU3384	0	0	0	0	0	0	0	0	0	0	0	0	0	0	0	0	0	0	0	0	0	0	0	0	0	0	0	0	0	0	0	0	0	0	0	0	0	0	0	0	0	0	0	0	0	0	0
OTU9527	0	0	0	0	0	0	0	2	0	0	0	0	1	0	0	0	0	0	0	0	0	0	0	0	0	0	0	0	0	0	0	0	0	0	0	0	0	0	0	0	0	0	0	0	0	0	0
OTU1862	2	0	3	6	14	10	3	9	0	12	1	5	3	2	6	2	3	8	0	2	2	15	6	2	3	0	13	8	4	4	8	1	2	3	8	2	1	6	3	5	7	2	3	3	8	25	2
OTU1867	3	0	10	1	7	5	2	8	9	3	6	1	3	9	4	3	1	2	4	0	9	20	19	11	3	7	18	5	4	15	17	2	2	6	2	1	2	5	5	0	10	1	11	17	2	11	6
OTU1868	0	0	0	1	3	3	10	0	3	0	0	0	0	0	0	0	0	0	4	0	0	0	0	0	0	0	0	0	0	0	0	0	0	0	0	0	0	0	2	0	0	0	0	0	0	0	0
OTU582	10	17	36	1	23	27	13	26	43	78	19	5	52	16	19	19	24	26	59	5	21	62	59	13	23	3	64	27	38	12	19	14	50	6	22	9	8	31	29	3	22	24	17	15	58	210	20
OTU584	0	0	0	0	0	0	0	0	0	0	0	0	0	0	0	0	0	0	0	0	0	0	0	0	0	0	0	0	0	0	1	0	0	1	0	0	0	0	0	0	0	0	0	0	0	0	0
OTU586	0	0	1	0	0	0	3	0	1	0	0	1	0	0	1	1	0	0	0	3	0	0	0	1	1	0	2	0	0	0	0	1	0	0	0	0	0	0	0	0	0	0	0	0	1	3	0
OTU2361	0	1	10	0	0	0	0	0	2	3	0	0	0	0	0	0	0	0	0	0	0	3	0	1	0	0	5	3	3	0	0	1	1	0	0	0	1	0	0	2	0	0	0	0	1	0	0
OTU2366	0	0	0	0	0	0	0	0	0	0	0	0	0	0	0	0	0	0	0	0	0	0	0	0	0	0	0	0	0	0	0	0	0	0	0	0	0	0	0	0	0	0	0	0	0	0	0
OTU9907	0	0	0	0	0	0	0	0	0	0	0	0	0	0	0	0	0	0	0	0	0	0	0	0	0	0	0	0	0	0	0	0	0	1	0	0	0	0	0	0	0	0	0	0	0	0	0
OTU5849	0	0	0	0	0	0	0	0	0	1	0	0	0	0	0	0	0	0	0	0	0	0	0	0	0	0	0	0	0	0	0	0	0	0	0	0	0	0	0	0	0	0	0	0	0	0	0
OTU7114	0	0	0	0	0	0	0	0	0	0	0	0	0	0	0	0	0	0	0	0	0	0	0	0	0	0	0	0	0	0	0	0	0	0	0	0	0	0	0	0	0	0	0	0	0	0	0
OTU7112	0	0	0	12	5	0	4	0	1	0	3	0	0	0	0	2	0	0	0	0	0	0	1	0	0	0	0	0	0	0	3	0	0	4	0	0	0	0	5	2	0	0	2	5	0	0	0
OTU9900	0	0	0	0	0	0	0	0	0	0	0	0	0	0	0	0	0	0	0	0	0	0	0	0	1	0	0	1	0	0	0	0	2	0	0	0	0	0	0	0	0	0	0	0	0	0	0
OTU7110	0	0	0	0	0	0	0	0	0	0	0	0	0	0	0	0	0	0	0	0	0	0	0	0	0	0	0	0	0	0	1	0	0	0	0	0	0	0	0	0	0	0	0	0	0	0	0
OTU8452	0	0	0	0	0	0	0	0	0	0	0	0	0	0	0	0	0	0	0	0	0	0	0	0	0	0	0	0	0	0	0	0	0	0	0	0	0	0	0	0	0	0	0	0	0	1	0
OTU8451	0	0	0	0	0	0	0	0	0	0	0	0	0	0	0	0	0	0	0	0	0	0	0	0	0	0	0	0	0	0	0	0	0	0	0	0	0	0	0	0	0	0	0	0	0	0	0
OTU1447	0	3	0	1	1	0	1	1	0	1	0	0	0	0	0	0	0	0	0	0	0	0	0	0	0	0	0	3	1	0	1	0	1	0	0	0	1	0	0	0	1	0	2	0	0	1	0
OTU633	0	10	6	3	19	2	20	11	0	8	1	2	0	5	1	2	0	0	15	0	2	4	1	7	1	0	1	0	2	0	8	0	0	12	2	3	3	2	6	41	0	2	0	1	1	3	6
OTU637	0	0	0	0	0	1	0	0	1	0	0	2	0	0	0	2	0	0	0	0	0	1	2	0	0	2	2	0	0	0	4	0	0	1	1	0	0	0	0	11	0	0	2	0	0	2	0
OTU6073	1	0	0	0	0	0	1	0	0	0	0	0	0	2	0	0	0	0	0	0	0	0	0	0	0	0	0	0	0	0	1	0	0	0	0	0	0	0	1	0	0	0	0	0	0	0	1
OTU216	81	21	29	2	10	28	26	71	23	110	25	33	68	37	68	51	51	48	7	24	77	96	56	17	75	7	97	75	107	48	3	62	100	8	30	59	24	78	24	9	39	99	6	63	62	106	39
OTU9137	0	0	0	0	0	0	0	1	0	0	0	0	0	0	1	2	0	0	0	0	0	0	0	0	0	0	1	0	0	0	0	0	1	0	0	1	0	0	0	0	0	0	0	0	0	0	0
OTU213	5	2	1	2	0	0	0	3	0	2	1	0	0	5	3	2	2	1	0	0	7	1	1	2	25	0	1	0	2	0	0	18	0	1	0	71	0	5	0	1	0	16	0	3	0	2	1
OTU8955	1	1	1	0	0	0	0	0	0	3	0	0	0	0	0	0	0	0	0	0	1	0	0	0	0	0	0	0	0	1	0	0	0	0	0	0	0	0	0	0	0	0	0	0	0	0	0
OTU8953	0	0	0	0	0	0	0	0	0	0	0	3	0	0	0	0	0	0	0	0	0	0	0	0	1	0	0	2	0	0	0	0	2	0	1	0	0	1	0	0	1	0	0	0	2	1	0
OTU9428	0	2	0	3	0	1	1	0	1	0	2	0	0	0	0	10	0	0	0	0	0	0	0	0	0	2	0	0	0	1	9	0	0	3	0	0	3	0	0	0	0	0	4	2	0	0	0
OTU8401	0	0	0	0	0	0	0	0	2	0	0	1	0	0	0	0	1	0	1	0	0	0	0	0	0	0	1	0	0	1	1	0	0	1	0	1	0	1	0	3	0	0	0	1	0	2	0
OTU4504	0	0	0	0	0	0	0	0	0	0	1	1	0	0	0	0	0	0	0	0	4	0	0	0	0	0	0	0	0	0	0	1	0	0	0	1	0	0	0	0	0	0	0	0	0	0	1
OTU2959	1	0	0	0	0	1	1	0	0	0	0	0	0	0	0	0	1	0	0	0	0	0	0	0	0	0	0	0	0	0	0	2	0	0	0	0	0	0	0	0	0	0	0	0	0	0	0
OTU8144	0	0	0	1	0	0	0	0	1	0	0	0	0	0	1	0	0	0	0	0	0	0	0	0	1	0	0	1	1	3	0	0	0	0	0	0	0	0	0	0	0	1	0	0	0	0	0
OTU8146	0	0	0	0	0	0	0	0	0	0	0	0	0	0	0	0	0	0	0	0	0	0	0	0	0	0	0	0	0	0	0	0	0	0	0	0	0	0	0	0	0	0	0	0	0	0	0
OTU8140	2	0	0	0	0	0	0	0	0	0	0	0	0	0	0	1	0	0	0	0	0	0	0	0	0	0	0	0	0	0	0	0	0	0	0	0	0	0	0	0	0	0	0	0	0	1	0
OTU7850	2	0	0	0	0	0	0	1	0	0	0	1	0	0	0	0	0	4	0	2	0	0	0	0	1	0	0	1	0	0	0	0	0	0	0	1	1	1	0	0	2	3	0	0	0	1	0
OTU5630	0	0	0	0	0	0	0	0	0	0	0	0	0	0	0	0	0	0	0	0	0	0	0	0	0	0	0	0	1	0	0	0	0	0	1	0	0	0	0	0	1	0	0	0	2	0	0
OTU5633	7	6	4	0	0	2	8	16	3	0	6	16	5	6	4	4	5	4	2	1	8	0	8	5	4	0	0	18	3	8	0	7	9	2	8	5	3	0	6	8	0	3	1	7	11	2	5
OTU5635	8	9	11	0	9	2	14	12	5	10	1	21	1	28	13	10	2	5	3	8	7	47	25	9	24	2	37	12	12	14	7	23	7	3	16	23	3	14	11	14	5	12	3	11	17	29	9
OTU5634	2	2	0	0	0	0	0	0	0	1	0	4	0	0	1	0	1	2	0	4	1	0	0	0	1	0	0	0	0	2	0	1	1	0	0	1	1	0	1	1	1	2	1	1	1	0	2
OTU3229	0	0	0	0	0	0	0	0	0	0	0	0	0	0	0	0	0	0	0	0	0	0	0	0	0	0	0	0	0	0	0	0	0	0	0	0	0	0	0	0	0	0	0	0	0	0	0
OTU5820	0	0	0	2	2	1	1	0	0	0	0	0	0	0	0	0	0	0	0	0	0	0	0	1	0	0	0	0	0	0	0	0	0	1	0	0	0	0	0	0	0	0	1	0	0	0	0
OTU9425	0	0	0	0	0	0	0	0	0	0	0	0	0	0	0	0	0	0	0	0	0	0	0	0	0	0	0	0	0	0	0	0	0	0	0	0	0	0	0	0	0	0	0	0	0	0	0
OTU3224	0	1	3	0	9	0	2	1	0	0	0	0	0	0	0	3	0	0	1	0	0	0	0	1	0	0	1	0	0	1	0	0	0	0	0	1	0	0	1	0	0	0	0	3	1	0	0
OTU9426	0	0	0	0	0	0	0	0	0	0	0	0	0	0	0	0	0	0	0	0	0	0	0	0	0	0	0	0	0	0	0	0	0	0	0	0	0	0	0	0	0	0	0	0	0	0	0
OTU5824	1	0	0	0	0	0	0	0	0	0	0	0	0	0	0	0	0	2	0	0	0	0	0	0	0	0	0	0	1	1	0	0	0	0	1	0	0	0	0	0	2	0	0	0	2	0	0
OTU5825	1	0	0	0	0	0	0	0	0	0	2	0	0	2	0	0	0	0	0	0	0	0	0	1	0	0	0	0	1	1	0	0	0	0	0	0	1	0	1	0	2	1	3	4	1	0	0
OTU4907	0	0	0	0	0	0	0	0	0	0	0	0	0	0	0	0	0	0	0	0	0	0	0	0	0	2	0	0	0	0	0	0	0	0	0	0	0	0	0	0	0	0	0	0	0	0	0
OTU4901	0	1	0	0	0	0	0	0	0	0	0	0	0	0	0	0	0	0	0	0	0	0	0	0	0	0	0	0	0	0	0	0	0	0	0	0	0	0	0	0	0	0	0	0	0	0	0
OTU59	0	0	5	0	0	0	0	0	1	0	0	0	0	112	0	1	0	0	3	0	0	0	0	0	0	0	2	0	7	0	1	0	0	0	0	0	0	0	0	0	0	0	3	1	0	0	1
OTU52	0	1	1	0	0	2	0	0	4	0	2	47	2	0	0	0	0	1	10	1	0	1	2	0	0	1	0	2	2	0	1	0	6	2	0	0	0	0	0	13	1	0	2	0	0	9	0
OTU55	0	1	4	0	2	1	3	2	2	0	2	0	1	2	15	0	1	0	2	1	2	17	1	0	8	0	8	2	0	0	1	0	1	0	2	2	1	0	2	0	1	1	0	0	0	5	0
OTU2837	2	0	0	0	0	0	0	0	3	0	0	1	0	3	0	2	2	0	20	0	4	1	1	2	0	0	1	0	2	0	2	1	0	3	1	1	0	0	0	1	0	0	0	0	0	0	0
OTU2830	0	0	0	0	0	0	0	0	0	2	0	0	0	0	0	0	0	2	0	0	1	2	0	0	2	0	0	0	0	0	0	0	0	0	2	1	0	0	0	0	0	0	0	0	0	2	0
OTU3775	0	0	0	0	0	0	0	0	0	0	0	0	0	0	0	0	0	0	0	4	0	0	0	0	0	0	0	0	0	0	0	0	0	0	0	0	0	0	0	0	0	0	0	0	0	0	0
OTU6813	0	0	0	0	0	0	0	0	0	0	0	0	0	0	0	0	0	0	0	0	0	0	0	0	0	0	0	0	0	0	0	0	0	0	0	0	0	0	0	0	0	0	0	0	0	0	0
OTU4884	3	1	0	3	3	0	1	1	1	2	0	2	1	2	2	0	0	0	2	0	1	0	1	1	0	3	1	0	1	0	0	0	0	2	1	0	0	0	1	3	0	0	2	1	0	0	2
OTU3366	0	1	0	1	0	0	0	0	0	0	0	0	0	0	0	0	0	0	0	0	0	0	0	0	0	0	0	0	0	1	0	0	0	0	0	0	0	0	0	0	0	0	0	0	0	0	0
OTU4881	0	0	0	1	2	0	1	0	4	0	0	1	0	0	0	0	1	1	2	0	0	1	3	0	0	1	0	0	0	0	0	0	0	1	1	0	0	0	1	0	3	0	0	1	1	1	0
OTU3363	1	0	0	0	0	0	0	0	0	0	0	0	0	0	0	0	0	0	0	0	0	0	0	0	0	0	0	0	0	0	1	0	0	0	0	0	0	0	0	0	0	0	0	0	0	0	0
OTU936	0	0	0	0	0	3	0	0	1	0	0	1	0	0	0	1	0	0	1	1	0	3	0	0	0	1	0	0	0	0	0	0	0	1	2	0	0	0	0	0	0	0	0	0	0	0	0
OTU7284	1	0	3	0	0	0	0	3	0	0	0	1	5	0	1	0	1	1	0	0	0	0	3	0	1	0	0	0	0	0	0	1	3	0	0	0	1	0	0	0	4	1	0	0	4	10	0
OTU3940	0	0	0	0	0	0	0	0	0	0	0	0	0	0	0	0	0	0	0	0	0	0	0	0	0	0	0	0	0	0	0	0	0	0	0	0	0	0	0	0	0	0	0	0	0	0	0
OTU3945	0	0	0	0	0	0	0	0	0	2	0	0	0	0	0	0	0	0	0	0	0	0	0	0	0	0	2	0	0	0	0	0	0	0	0	0	0	1	0	1	0	0	0	0	0	2	5
OTU2018	0	0	0	0	0	1	0	1	1	1	1	0	3	0	0	1	1	0	0	0	0	0	3	0	4	2	0	1	0	0	1	0	5	0	0	0	4	0	1	0	0	0	0	0	0	0	0
OTU2015	0	0	0	1	0	0	0	0	2	0	0	0	0	0	0	0	0	0	0	0	0	0	0	0	0	0	0	0	0	0	1	0	0	4	0	0	0	0	0	0	0	0	1	0	0	0	0
OTU4717	0	0	0	0	0	0	0	0	0	0	0	0	0	1	0	0	0	0	0	0	0	0	0	0	0	1	1	0	0	0	1	0	0	0	0	0	0	0	0	0	0	0	0	0	0	0	0
OTU4718	2	0	0	0	0	1	0	0	0	1	0	0	0	0	1	0	1	0	0	1	1	0	0	0	1	0	1	0	1	0	0	1	0	0	0	1	0	0	0	0	0	3	0	0	0	0	0
OTU9771	0	0	0	0	0	0	0	0	0	0	0	0	0	0	0	0	0	0	0	0	0	0	0	0	0	0	0	0	0	0	0	1	0	0	0	0	0	0	0	0	0	0	0	0	0	0	0
OTU9630	2	1	1	1	1	3	2	4	0	2	2	0	3	3	4	0	1	2	2	1	2	2	1	0	0	0	2	0	1	2	0	5	1	1	2	7	3	2	1	1	2	3	5	0	1	1	2
OTU3534	0	0	0	0	0	0	0	0	0	0	0	0	0	0	0	0	0	0	0	0	0	0	0	0	0	0	0	0	0	0	0	0	0	0	0	0	0	0	0	0	0	0	0	0	0	0	0
OTU8604	0	0	0	0	0	0	0	0	0	0	0	0	1	0	0	0	1	0	0	0	0	0	0	0	1	0	0	0	0	0	0	2	0	0	0	0	0	0	0	0	0	1	0	0	0	0	0
OTU8552	0	0	0	0	2	0	0	0	0	0	0	0	0	0	0	0	0	0	0	0	0	0	0	0	0	0	0	0	0	0	0	0	0	0	0	0	0	0	0	0	0	0	1	0	0	0	1
OTU1848	6	0	0	0	0	0	0	3	1	1	0	2	1	0	4	0	1	1	0	1	3	0	0	0	7	0	2	0	2	0	0	2	0	0	0	26	0	0	0	0	0	3	0	0	2	0	0
OTU2380	0	0	0	0	0	0	0	0	0	0	0	8	1	0	1	0	3	1	0	0	4	1	0	0	4	0	0	1	3	0	0	5	0	0	1	1	0	5	0	0	0	2	0	0	1	0	0
OTU8558	0	2	0	0	0	0	0	1	0	4	0	1	0	0	1	0	0	0	0	0	0	0	0	0	0	0	1	0	0	0	0	0	0	1	0	0	0	0	0	0	0	1	0	0	1	0	0
OTU6857	0	0	0	0	0	0	0	0	0	0	0	0	0	0	0	0	0	0	0	0	0	0	0	0	0	0	0	0	5	0	0	0	0	0	0	0	0	0	0	0	0	0	0	0	0	0	0
OTU6850	0	0	0	0	0	0	1	0	0	0	1	0	0	0	0	0	0	0	0	0	0	0	0	0	0	0	0	0	0	0	0	0	0	1	0	0	0	0	0	0	1	0	0	0	0	0	0
OTU747	0	2	1	0	2	1	0	0	0	0	2	0	1	0	0	0	1	0	1	0	0	1	2	2	2	1	0	0	0	2	10	0	0	12	0	0	2	0	0	3	3	0	1	0	0	0	0
OTU9348	1	0	0	0	0	0	0	0	0	2	0	0	0	0	0	0	0	0	0	0	2	0	0	0	0	0	1	0	0	0	0	0	0	0	0	0	0	1	0	0	0	0	0	0	0	0	0
OTU9691	0	0	0	0	0	0	0	1	0	1	0	0	0	0	0	0	0	0	0	0	1	0	0	0	0	0	0	0	0	0	0	0	0	0	0	0	0	0	0	0	0	0	0	0	1	2	0
OTU7574	3	0	0	0	0	1	0	8	0	0	1	5	5	0	2	0	1	2	0	1	3	1	0	0	12	0	1	3	0	0	1	18	2	0	1	10	0	2	0	1	1	4	0	0	1	1	0
OTU6012	2	1	43	2	24	1	8	35	7	5	5	1	1	9	11	3	1	9	4	2	1	11	48	41	4	5	21	4	6	18	10	4	11	14	4	4	3	3	29	12	5	6	8	20	6	23	24
OTU8387	1	0	0	0	0	0	0	0	1	0	0	0	0	0	1	0	0	0	1	0	0	0	2	0	1	0	2	0	0	1	0	0	0	0	0	0	0	0	0	0	0	0	1	1	0	0	0
OTU5385	0	0	3	0	0	0	0	0	0	0	0	0	0	0	0	1	0	0	0	0	0	0	0	0	0	1	0	0	0	0	0	0	0	2	0	0	0	0	0	2	0	0	0	0	0	0	0
OTU5430	0	0	0	0	0	0	0	0	0	0	0	0	0	0	2	0	0	0	0	0	0	0	0	0	0	0	0	0	0	0	0	0	0	0	0	0	0	0	0	0	0	0	0	0	0	0	0
OTU1542	0	0	0	0	0	0	1	0	0	0	0	0	0	0	0	0	0	0	0	1	0	0	0	1	0	0	0	1	1	0	1	0	0	0	0	0	0	0	0	0	0	0	0	0	0	0	0
OTU1541	0	0	3	0	17	3	11	7	4	18	3	0	5	3	6	0	9	7	1	1	2	5	2	13	2	0	4	4	5	3	3	0	4	2	6	0	3	2	4	0	6	2	6	1	3	21	3
OTU1540	4	3	3	0	3	5	1	0	3	0	1	23	3	2	1	4	10	5	2	2	1	7	10	2	1	0	7	15	0	1	1	3	14	1	6	1	6	0	2	11	6	2	0	1	1	6	5
OTU4529	0	0	0	0	0	0	2	0	0	0	0	0	0	0	0	0	1	0	1	2	1	0	0	0	1	0	1	0	0	0	0	0	0	0	0	0	0	0	0	0	0	0	0	1	0	0	1
OTU4527	0	0	0	0	0	0	0	1	0	0	0	0	0	0	0	0	0	0	0	0	0	0	0	0	6	0	0	0	0	0	0	0	0	0	0	0	0	0	0	0	0	0	0	0	0	0	0
OTU4524	2	4	3	0	2	0	5	0	0	3	0	1	1	1	0	0	3	5	0	1	0	0	2	0	1	0	0	1	3	1	0	0	0	0	1	5	1	4	3	0	0	7	0	1	0	0	2
OTU601	19	1	5	3	0	1	3	0	4	7	6	1	1	2	1	0	2	0	5	0	6	9	4	1	2	1	6	0	45	0	62	12	1	1	1	3	1	0	2	0	4	8	17	1	0	0	4
OTU7874	1	0	0	0	0	0	0	0	0	0	0	0	0	0	0	0	0	0	0	0	0	0	0	0	1	0	0	0	0	0	0	0	0	0	0	0	0	0	0	0	0	0	0	0	0	1	1
OTU5659	0	0	1	0	0	1	0	0	0	1	2	0	0	0	0	0	0	0	0	0	0	0	1	0	0	1	0	0	0	0	0	0	0	0	0	0	0	0	1	0	0	0	0	1	0	0	0
OTU1099	6	7	11	3	13	7	5	2	12	6	8	3	5	5	4	7	5	5	5	1	6	8	6	6	1	8	9	6	6	3	5	4	5	5	5	3	10	1	6	1	9	1	5	10	8	13	1
OTU1093	0	0	0	0	0	1	0	0	0	1	0	0	0	0	0	1	0	0	1	0	0	0	2	3	0	1	0	0	0	0	0	0	0	0	0	0	2	0	0	17	0	0	0	0	0	0	0
OTU1097	9	4	9	3	16	8	14	17	14	9	16	8	32	6	11	3	21	11	7	7	3	12	22	1	11	6	11	22	11	24	15	1	14	10	16	5	7	8	14	7	29	6	17	16	17	12	7
OTU7319	0	0	0	0	0	0	0	0	0	0	0	0	0	0	0	0	0	0	0	0	0	0	0	0	0	3	0	0	0	0	0	0	0	0	0	0	0	0	0	0	0	0	0	0	0	0	0
OTU4384	0	0	0	0	0	0	0	0	0	0	0	3	1	0	1	0	0	0	0	1	0	0	0	0	0	0	0	1	0	0	0	0	2	0	0	0	0	1	0	0	0	1	0	0	0	0	0
OTU4383	0	0	0	0	0	0	0	0	0	0	0	0	0	0	0	0	0	0	0	0	0	0	0	0	1	0	0	0	1	0	0	0	0	0	0	0	0	0	0	0	0	0	0	0	0	0	0
OTU3711	0	2	6	6	17	12	10	16	14	2	3	0	4	6	4	3	14	1	16	1	2	4	6	7	2	4	3	4	2	3	2	1	5	5	1	1	6	1	10	0	6	4	3	3	3	13	2
OTU6384	0	0	0	0	0	0	0	0	0	0	1	0	0	0	0	0	0	0	0	0	0	0	0	0	0	0	0	0	1	0	0	0	0	2	0	0	0	0	0	0	1	0	0	0	0	1	0
OTU2449	0	0	0	0	0	0	0	0	0	0	0	0	0	0	0	0	0	0	0	0	0	0	0	0	0	0	0	0	0	0	0	0	0	0	0	0	0	0	0	0	0	0	0	0	0	0	0
OTU9804	0	0	0	0	0	0	0	0	0	0	0	0	0	0	0	0	0	0	0	0	0	0	0	0	0	0	0	0	0	0	0	0	0	0	0	0	0	0	0	0	0	0	0	0	0	0	0
OTU953	1	0	2	0	1	5	3	0	0	2	4	2	8	34	1	1	1	0	2	0	5	18	31	3	5	0	25	0	3	30	0	2	1	0	0	1	23	5	1	4	0	6	0	11	0	0	9
OTU957	0	0	2	51	5	0	2	0	3	4	10	0	0	6	0	0	0	0	0	1	0	0	2	4	1	0	1	0	0	2	58	1	0	1	0	2	1	0	2	9	0	0	20	2	0	1	0
OTU779	1	15	4	7	10	4	9	0	12	0	10	3	0	4	0	8	0	0	12	1	0	3	8	15	1	10	0	0	0	2	10	0	1	8	2	0	0	0	15	33	8	0	8	4	0	0	6
OTU9613	0	0	0	1	0	0	0	0	0	0	1	0	0	1	0	0	0	0	0	0	0	0	0	0	0	0	0	1	0	0	0	0	0	0	0	0	0	0	0	0	0	0	0	0	0	0	0
OTU7268	0	0	0	0	0	0	0	0	0	0	0	0	0	0	0	0	0	0	1	0	0	0	0	0	0	0	0	0	0	0	0	0	0	0	0	0	0	0	0	0	0	0	0	0	0	0	0
OTU7265	0	0	0	0	0	0	0	0	0	0	0	0	0	0	0	0	0	0	0	0	0	0	1	0	0	0	0	0	0	0	0	0	0	0	0	0	0	0	0	0	2	0	0	0	0	0	0
OTU7266	0	0	0	0	0	0	0	0	0	0	0	0	0	0	0	0	0	0	0	0	0	0	0	0	0	0	0	0	0	0	0	0	0	0	0	0	0	0	0	0	0	0	0	0	0	0	0
OTU3929	1	0	0	0	0	0	0	4	0	0	0	0	0	0	2	0	0	0	0	0	0	0	0	0	0	0	0	0	0	0	0	0	0	0	0	0	0	0	0	0	0	0	0	0	0	0	0
OTU3925	0	4	0	4	6	0	9	0	0	0	2	0	0	0	0	9	0	0	2	0	0	0	0	2	0	2	0	0	0	1	4	0	0	1	0	0	0	0	4	0	0	0	2	3	0	0	1
OTU2034	2	1	1	0	1	0	1	9	2	6	0	4	2	3	9	6	2	4	0	0	2	3	0	0	5	0	2	3	3	0	0	1	2	0	4	1	3	4	0	0	1	4	1	1	2	2	1
OTU2033	0	0	0	0	0	0	0	2	0	0	0	0	0	0	0	0	0	0	0	1	2	0	0	0	0	0	0	1	0	0	0	0	0	0	0	0	0	0	0	0	1	0	0	0	0	1	0
OTU2039	0	0	0	0	0	0	2	0	0	0	0	0	0	0	0	1	0	0	0	0	0	0	0	0	0	0	0	0	0	0	0	2	0	0	0	0	0	1	0	0	0	1	0	0	0	1	0
OTU7935	0	0	0	0	0	0	0	0	0	0	0	0	0	0	0	0	0	0	0	0	0	2	0	0	0	0	0	0	0	0	0	0	0	0	0	0	0	0	0	0	0	0	0	0	0	0	0
OTU9487	0	0	0	0	0	0	0	0	0	0	0	0	0	0	0	0	0	0	0	0	0	0	0	0	0	0	0	0	0	0	0	0	0	0	0	0	0	0	0	0	0	0	0	0	0	0	0
OTU6604	0	0	0	0	0	0	0	0	0	0	0	3	0	0	0	0	0	0	0	0	0	0	0	0	0	0	0	0	0	0	0	0	0	1	0	0	0	0	0	0	0	0	0	0	0	0	0
OTU4268	0	0	0	0	0	0	0	0	0	0	0	0	0	0	0	0	0	0	0	0	0	0	0	0	0	0	0	0	0	0	0	0	0	0	0	0	0	0	0	0	0	0	0	0	0	0	0
OTU4265	1	2	0	0	0	1	1	0	0	1	2	3	1	2	1	1	0	1	0	2	0	0	2	0	0	0	0	2	0	1	0	0	2	0	4	0	5	0	3	2	2	0	0	0	3	1	1
OTU4261	0	0	0	0	0	0	0	0	0	0	0	0	0	0	0	0	0	0	0	0	0	0	0	0	0	0	0	0	0	0	0	0	0	0	0	0	0	0	0	0	0	0	0	0	0	0	0
OTU8591	0	0	0	0	0	0	0	0	0	0	0	0	0	0	0	0	0	0	0	0	0	0	0	0	0	0	0	0	0	0	0	0	0	0	0	0	0	0	0	0	0	0	0	0	0	0	0
OTU8422	0	0	0	0	0	0	0	0	0	0	0	0	0	0	0	0	0	0	0	0	0	0	0	0	0	0	0	0	0	0	2	0	0	0	0	0	0	0	0	0	0	0	0	0	0	0	0
OTU1378	0	0	0	0	0	0	0	1	0	2	0	0	1	0	0	0	0	0	0	0	3	1	0	0	2	0	0	0	1	0	0	0	0	0	0	0	0	3	0	0	0	0	0	0	0	0	0
OTU7063	0	0	0	0	1	0	0	1	1	0	0	1	1	0	3	0	0	0	0	1	0	0	0	0	0	0	0	0	0	0	1	0	0	0	0	0	0	0	0	0	1	0	0	0	0	2	1
OTU2635	0	0	0	0	0	0	0	0	0	0	0	0	0	0	0	0	0	0	0	0	0	0	0	0	0	1	0	0	0	0	0	0	0	0	1	0	0	0	0	0	0	0	0	0	0	0	0
OTU2637	4	2	1	0	0	1	8	0	3	0	3	0	0	1	0	3	0	0	1	0	0	0	1	0	0	0	0	0	4	0	0	0	0	1	0	0	0	1	0	0	0	0	0	1	0	0	7
OTU2829	0	0	1	0	1	0	0	0	1	0	0	0	0	0	0	0	0	0	0	0	1	0	0	0	0	0	1	0	0	0	3	0	0	3	1	0	0	0	0	0	0	0	0	0	0	0	0
OTU8427	0	0	0	0	0	0	0	0	0	0	0	0	0	3	0	0	0	0	0	0	0	0	0	0	0	0	0	0	0	0	0	0	0	0	0	0	0	0	0	0	0	0	0	4	0	0	0
OTU9611	0	0	0	0	0	0	0	0	0	0	0	0	0	0	0	0	0	0	0	0	0	0	0	2	0	0	0	0	0	0	0	0	0	0	0	0	0	0	0	0	0	0	0	0	0	0	0
OTU623	10	6	12	1	1	3	2	6	3	0	3	17	5	6	7	3	4	8	1	22	2	2	9	1	2	1	3	2	6	0	0	5	4	2	8	4	8	2	4	4	8	2	2	5	4	4	2
OTU8123	0	0	0	0	0	0	0	0	0	0	0	0	0	0	0	0	0	0	0	0	0	0	0	3	0	0	0	0	0	0	0	0	0	0	0	0	0	0	0	0	0	0	0	0	0	0	0
OTU547	0	0	0	0	0	0	0	0	0	0	0	0	0	0	24	0	0	0	0	0	0	0	0	0	0	0	1	0	0	0	0	0	0	0	0	0	1	0	0	0	0	0	0	0	0	0	0
OTU8714	0	0	0	0	1	0	0	0	1	0	0	0	0	0	0	1	0	0	1	0	0	0	0	0	0	0	0	0	0	0	0	0	0	0	0	0	0	0	0	0	0	0	0	2	0	1	0
OTU323	0	4	6	5	76	7	18	2	4	1	4	14	0	2	2	10	3	3	10	8	0	1	8	19	0	32	1	4	0	4	11	0	2	17	12	3	7	1	17	23	8	0	20	5	1	11	3
OTU7830	0	0	0	0	2	0	0	0	0	0	0	0	0	0	0	0	0	0	0	0	0	0	0	0	0	0	0	0	0	0	0	0	0	0	0	0	0	0	0	0	0	0	0	0	0	0	0
OTU6030	2	2	0	1	0	0	3	1	0	0	1	0	0	2	2	0	0	0	2	3	0	0	0	0	1	4	0	0	3	0	0	0	0	0	1	0	0	1	0	0	0	4	2	3	0	1	1
OTU6037	0	0	0	0	1	0	0	0	0	0	0	0	0	0	0	0	0	0	0	0	0	0	0	0	0	0	0	0	0	0	0	0	0	0	0	0	0	0	0	0	0	0	0	0	0	0	0
OTU7402	2	0	1	1	0	1	1	1	0	0	2	1	0	1	0	0	0	0	0	1	0	1	3	0	1	0	1	1	0	1	0	0	0	0	0	0	0	0	0	1	0	0	1	3	0	0	0
OTU5550	0	0	0	0	0	0	0	0	0	0	0	0	0	0	0	0	0	0	0	0	0	0	0	0	0	0	0	0	0	0	0	0	0	0	0	0	0	0	0	0	0	0	0	0	0	0	0
OTU8366	0	0	0	0	0	0	0	0	2	0	0	0	0	0	0	0	0	0	0	2	1	0	0	0	0	0	0	0	0	0	0	1	0	0	0	0	0	0	0	0	0	0	0	0	0	0	0
OTU5418	0	1	1	0	0	0	0	0	1	0	0	0	0	1	1	0	0	0	0	0	0	6	0	0	0	0	3	0	0	0	0	0	1	0	0	0	0	0	0	0	0	0	0	0	0	2	0
OTU5411	0	0	0	0	1	0	1	0	0	0	0	0	0	0	0	0	0	0	0	0	0	0	0	0	0	0	0	0	0	0	1	0	0	0	0	0	0	0	0	0	0	0	4	0	0	0	0
OTU5410	2	0	2	0	0	0	1	1	1	1	1	5	0	1	1	0	1	2	2	3	1	0	0	0	0	0	0	0	0	0	0	0	1	0	1	0	2	0	0	2	0	2	0	0	1	0	4
OTU1568	0	6	1	0	5	2	4	2	2	1	1	10	1	1	15	1	0	0	3	1	0	7	3	5	3	2	11	1	2	4	6	1	0	4	1	1	1	0	0	15	1	4	0	0	6	6	6
OTU1565	2	22	5	8	7	0	13	0	5	2	6	0	0	4	0	5	0	0	0	0	0	0	5	5	0	0	0	0	2	1	1	0	0	2	0	0	0	1	9	4	0	0	1	25	0	0	8
OTU2991	0	0	0	0	0	0	0	0	0	1	0	0	0	0	0	0	0	1	0	0	1	1	0	0	0	0	3	0	0	0	0	0	0	0	0	0	0	0	0	0	0	0	0	0	1	1	0
OTU2997	0	0	3	0	0	0	0	0	0	0	0	0	0	0	0	0	0	0	0	0	0	2	0	0	0	0	0	0	6	0	0	0	0	0	0	0	0	0	0	0	0	0	0	0	0	0	0
OTU4572	0	0	0	0	0	0	0	0	0	0	0	0	0	0	0	0	0	0	0	0	0	0	0	0	0	0	0	0	0	0	0	0	0	0	0	0	0	0	0	0	0	0	0	0	0	0	0
OTU5671	0	0	0	0	0	0	0	0	0	0	0	0	0	0	0	0	0	0	0	0	0	0	0	0	0	0	0	0	0	0	0	0	0	0	0	0	0	0	0	0	0	0	0	0	0	0	0
OTU5670	0	0	0	0	0	0	0	4	0	0	0	0	0	0	0	0	0	0	0	0	0	0	0	0	0	0	1	0	0	0	0	0	0	0	0	0	0	0	0	0	0	0	0	0	0	0	0
OTU8102	0	0	0	0	1	0	0	0	0	0	0	0	0	0	0	0	0	0	0	0	0	0	0	0	0	0	0	0	0	0	0	0	0	0	0	0	0	0	0	1	0	0	0	0	0	0	0
OTU8103	0	0	0	0	0	0	0	0	1	0	0	0	0	0	0	0	0	0	0	0	0	0	0	0	0	0	0	0	0	0	0	0	0	0	0	0	0	0	0	2	0	0	0	0	0	0	0
OTU8624	0	0	0	0	0	0	0	0	0	1	0	0	0	0	1	0	1	0	0	0	0	0	0	0	1	0	0	0	2	0	0	0	0	0	2	0	0	1	0	0	0	0	0	0	2	0	0
OTU8716	0	0	0	0	0	0	0	0	0	0	0	0	0	0	0	1	0	0	0	0	0	0	1	0	0	0	0	0	0	1	1	0	0	0	0	0	0	0	0	1	1	0	1	0	0	0	0
OTU7812	0	0	0	0	0	0	0	0	0	0	0	0	0	0	0	0	0	0	0	0	0	1	0	1	0	0	0	0	0	0	0	0	0	0	0	0	0	0	0	0	0	0	0	0	0	0	0
OTU7815	0	0	0	0	0	0	0	2	0	0	0	0	0	0	1	0	0	0	0	0	0	0	0	0	0	0	0	1	0	0	0	1	0	0	0	0	0	0	0	0	0	0	0	0	0	0	0
OTU3734	0	0	0	0	0	0	0	0	0	1	1	0	0	1	0	0	0	0	0	0	0	0	0	0	0	0	0	0	0	0	0	0	0	0	0	0	0	0	1	0	0	0	0	0	0	0	0
OTU4108	0	2	0	1	5	0	1	0	1	0	0	0	0	0	0	4	0	0	0	0	0	6	0	0	1	0	1	0	2	0	1	0	0	1	0	0	0	0	1	0	0	0	0	0	0	0	1
OTU7470	0	1	0	0	0	0	0	0	0	0	0	0	0	0	0	0	0	0	0	0	0	1	0	0	1	0	0	0	0	0	0	0	0	0	0	1	0	0	0	0	0	1	0	1	0	0	0
OTU752	0	0	0	0	0	0	0	0	0	0	0	0	0	0	0	0	0	0	0	0	0	2	0	0	0	0	0	0	0	0	0	0	0	0	0	0	0	0	0	0	0	0	0	0	0	0	0
OTU753	3	7	3	0	5	4	3	6	3	2	4	17	5	19	1	5	1	4	0	3	11	18	15	13	1	1	10	2	5	9	8	7	3	8	5	7	7	1	4	27	7	4	2	5	0	0	18
OTU207	4	7	6	7	9	13	13	11	13	4	7	84	14	13	12	39	5	9	66	28	2	17	11	6	3	31	18	21	9	15	10	5	25	11	35	6	26	4	10	30	4	6	8	9	11	19	10
OTU204	0	0	0	0	0	0	0	0	0	0	0	0	0	0	0	0	0	0	0	0	0	0	0	0	0	0	0	0	1	0	0	0	0	0	0	0	0	0	0	0	0	0	0	0	0	0	0
OTU7242	3	0	0	0	0	0	0	0	3	0	0	0	0	1	0	0	0	0	0	0	0	3	3	0	1	0	4	0	2	0	0	0	0	0	0	1	0	0	0	0	0	0	0	0	0	0	0
OTU2051	1	0	0	0	0	0	0	0	0	0	0	7	0	0	1	0	1	0	0	0	0	3	0	0	0	0	2	0	1	1	0	0	0	0	0	0	0	0	0	0	0	0	0	0	0	1	0
OTU2052	0	0	0	0	0	0	0	11	0	0	0	0	0	0	0	0	0	0	0	0	3	0	0	0	0	0	0	0	0	0	0	1	0	0	0	0	0	0	0	0	0	0	0	0	0	1	0
OTU2055	0	0	0	0	0	0	0	0	0	0	0	0	0	0	3	0	0	0	0	0	0	0	0	0	0	0	0	0	0	0	0	0	0	0	0	0	0	0	0	0	0	0	0	0	0	0	0
OTU6832	1	1	3	1	3	1	3	2	3	0	0	0	0	1	1	1	0	0	2	1	0	0	4	8	0	1	1	0	0	1	4	0	0	2	1	0	2	0	4	1	0	1	5	2	0	0	0
OTU3548	0	1	2	1	1	3	0	4	2	1	4	1	0	0	0	3	3	0	0	0	2	7	0	3	0	2	2	1	1	1	1	0	1	1	0	0	0	1	0	2	1	1	3	2	2	1	2
OTU6196	0	2	4	0	0	0	0	1	0	0	0	8	0	2	0	1	0	1	0	0	0	2	4	2	1	0	5	1	0	0	6	0	1	5	2	0	0	0	1	1	4	0	0	0	0	5	3
OTU6192	0	0	0	0	0	0	0	0	0	0	0	0	0	0	0	0	0	0	0	0	0	0	0	0	0	0	0	0	0	2	0	0	0	0	0	0	0	0	0	0	0	0	0	0	0	0	0
OTU9194	0	0	0	1	0	0	0	1	0	0	0	0	0	3	0	0	0	1	0	0	1	0	0	1	0	1	0	1	1	0	0	1	1	1	0	0	0	0	0	0	2	0	1	1	0	0	0
OTU9197	0	0	0	0	0	0	0	0	0	0	0	0	0	0	0	0	0	0	0	0	0	0	0	0	0	0	0	0	0	0	0	0	0	0	0	0	0	0	0	0	0	0	0	0	0	0	0
OTU9199	1	0	0	0	0	0	1	0	0	1	0	0	0	0	0	0	0	0	0	0	0	0	0	0	0	0	0	0	0	0	0	0	0	0	0	1	0	0	0	0	0	0	0	0	0	0	0
OTU8825	0	0	0	0	0	0	0	0	0	0	0	0	0	0	0	0	0	0	0	0	0	0	0	0	0	0	0	0	0	0	0	0	0	0	0	0	0	0	0	0	0	0	0	0	0	0	0
OTU8824	0	0	0	0	0	0	0	0	0	0	0	0	0	0	0	0	0	0	0	0	0	0	0	0	0	0	0	0	0	1	0	0	0	0	0	0	0	0	0	0	0	0	0	0	0	0	0
OTU5082	0	0	0	0	0	0	0	0	0	0	0	0	0	0	0	0	0	0	0	3	0	0	0	0	0	0	0	0	1	1	0	0	0	0	0	0	0	0	0	0	0	0	0	0	0	0	0
OTU5083	3	0	0	0	0	0	0	0	0	0	0	1	1	0	0	0	0	0	0	0	2	0	0	0	2	0	0	0	0	0	0	3	1	0	0	1	0	0	0	0	0	3	0	0	0	0	0
OTU2806	0	0	0	1	0	1	0	0	0	0	0	0	0	0	0	0	0	0	0	0	0	0	0	0	0	0	0	0	0	0	0	0	0	2	0	0	0	0	0	5	0	0	0	0	0	0	0
OTU2804	1	2	1	3	1	3	2	2	5	2	1	4	1	1	3	3	3	1	1	0	1	2	5	4	0	1	1	2	1	0	1	1	2	1	5	0	2	1	3	0	4	0	0	1	2	3	0
OTU2610	1	3	5	0	0	1	3	1	2	0	4	0	0	3	2	1	0	0	2	0	0	0	3	3	1	0	0	0	2	6	4	0	0	0	1	0	1	0	0	0	0	0	10	2	0	0	1
OTU2611	0	5	1	3	20	15	3	1	9	1	1	5	0	1	0	1	1	0	18	2	0	3	4	2	0	1	4	0	0	3	8	1	1	3	1	0	5	1	5	23	2	0	4	1	1	0	4
OTU2618	0	0	0	0	0	0	0	0	0	0	0	0	0	0	0	0	0	0	0	0	0	0	0	0	0	0	0	0	0	0	0	0	0	0	0	0	0	0	0	0	0	0	0	0	0	1	0
OTU8643	0	0	0	0	0	0	0	0	0	0	0	0	1	0	0	0	0	1	0	0	0	0	0	0	1	0	0	1	1	0	0	0	1	0	0	0	0	2	0	0	0	1	0	0	0	1	0
OTU3390	1	0	0	0	0	0	0	0	0	0	1	3	0	0	2	1	0	0	0	0	2	10	0	0	3	0	10	0	1	0	0	0	0	0	0	1	0	0	0	2	0	0	0	0	0	1	0
OTU7168	0	0	0	0	0	0	0	0	0	0	0	0	0	0	0	1	0	0	0	0	0	0	0	0	0	0	0	0	0	0	0	1	0	0	0	0	0	0	0	0	0	0	0	0	0	0	0
OTU7162	0	0	0	0	0	0	0	0	0	0	0	2	0	0	0	0	0	0	0	0	0	0	1	0	0	0	0	0	0	0	2	0	0	4	0	0	0	0	0	0	0	0	0	0	0	0	0
OTU7164	0	0	0	0	0	0	0	0	0	0	0	0	0	0	0	0	0	0	0	0	0	2	0	0	0	0	0	0	0	0	0	0	0	0	0	0	0	0	0	0	0	0	0	0	0	0	0
OTU3525	0	0	0	0	0	0	0	0	0	0	0	0	0	0	0	0	0	0	0	0	0	0	0	0	0	0	0	0	0	0	0	0	0	0	0	0	0	0	0	0	0	0	0	0	0	0	0
OTU566	5	2	20	1	1	3	1	11	8	1	0	3	2	12	10	3	1	4	0	1	4	28	16	5	1	0	21	4	7	12	1	1	5	3	0	0	1	6	1	0	2	0	0	7	4	50	4
OTU565	3	16	12	6	13	17	14	2	25	0	8	32	6	11	6	20	3	4	21	10	0	8	3	5	3	49	5	9	1	13	3	9	5	22	6	7	24	0	3	39	6	3	5	13	3	0	6
OTU3520	0	0	1	0	1	0	1	1	1	0	0	0	0	0	0	0	0	0	0	0	0	1	1	0	0	0	0	1	0	0	0	0	0	0	1	0	0	1	1	0	0	0	0	0	0	0	0
OTU690	0	1	4	56	27	27	12	0	36	0	16	0	0	1	0	23	1	0	27	0	0	0	2	38	0	21	0	3	1	2	70	0	0	33	0	0	7	0	15	1	2	0	47	5	0	0	1
OTU693	0	0	0	0	0	0	0	0	0	0	0	0	0	0	0	0	0	0	0	0	0	0	0	0	0	0	0	0	0	0	0	0	0	0	0	0	0	0	0	0	0	0	0	0	0	0	0
OTU738	0	0	0	0	2	0	2	0	0	0	0	1	1	0	0	0	0	0	1	1	0	0	1	5	1	0	0	0	0	0	0	0	0	0	0	0	0	0	1	0	0	0	0	0	1	3	1
OTU1999	1	7	1	3	2	1	8	0	0	1	0	1	1	1	0	1	0	3	0	4	0	0	1	0	0	1	0	3	0	1	1	0	0	2	3	0	1	1	4	11	3	0	5	3	0	0	8
OTU732	0	1	3	0	0	0	0	0	0	0	0	0	1	0	6	2	0	0	1	0	0	4	0	0	4	0	10	0	2	0	0	0	0	0	0	0	0	0	0	0	0	0	0	0	0	5	0
OTU222	7	0	2	0	0	2	1	14	4	1	2	10	0	1	0	31	0	12	0	59	34	32	2	2	12	1	33	2	28	3	3	8	1	1	19	1	1	0	0	8	0	2	1	0	3	3	2
OTU731	1	0	0	0	0	1	0	0	0	0	0	2	0	1	2	0	0	0	0	0	1	3	0	0	0	0	1	2	2	0	1	0	0	2	0	0	0	0	0	0	0	0	0	1	1	0	0
OTU9142	0	0	0	0	0	0	0	0	0	0	0	0	0	0	0	0	0	0	0	0	0	0	0	0	0	0	0	0	0	0	0	0	0	0	0	0	0	0	0	0	0	0	0	0	0	0	0
OTU9141	0	0	0	0	0	0	0	0	0	0	0	0	0	0	0	0	0	0	0	0	0	0	0	1	0	1	0	0	0	0	0	0	0	0	0	0	0	0	0	0	0	0	0	1	0	0	0
OTU8723	0	0	0	0	0	0	0	0	0	0	0	1	0	0	0	0	0	0	0	0	1	0	0	0	2	0	0	0	0	0	0	0	0	0	0	0	0	0	0	0	0	0	0	0	0	0	0
OTU1062	1	0	3	0	0	5	4	2	0	3	0	3	0	0	2	0	1	1	1	1	1	0	1	2	0	0	1	2	0	0	0	2	1	5	0	0	0	3	0	0	0	0	1	2	4	1	0
OTU8944	0	3	0	14	4	0	1	0	1	1	2	0	0	0	0	0	0	0	1	0	0	0	1	3	0	1	0	0	1	0	3	0	0	3	0	0	0	0	1	19	0	0	2	0	0	0	2
OTU1501	0	0	0	0	0	0	0	0	0	0	0	0	0	0	0	0	0	0	0	0	0	0	0	0	0	0	0	0	0	0	0	0	0	0	0	0	0	0	0	0	0	0	0	0	0	0	0
OTU1509	0	0	0	0	0	0	0	0	0	0	0	2	2	0	1	0	1	0	0	0	0	0	0	0	1	0	0	0	0	0	0	16	0	0	0	12	0	0	0	0	0	1	0	0	0	0	0
OTU4939	5	0	0	0	0	0	0	3	0	4	1	0	1	0	3	0	0	1	0	0	9	2	0	0	5	0	4	0	2	1	0	1	3	0	0	5	0	3	1	0	0	2	0	0	1	2	1
OTU5699	0	0	0	0	1	0	0	0	0	0	0	0	0	0	0	0	0	0	0	0	0	0	0	0	0	0	0	0	0	0	0	0	0	0	0	0	0	0	0	0	0	0	0	0	0	0	0
OTU8344	0	0	0	1	3	0	0	0	0	0	0	0	0	0	0	0	0	0	1	0	1	0	0	3	0	1	0	0	0	0	0	0	0	0	0	0	2	0	0	4	0	0	2	0	0	0	0
OTU9673	0	2	0	1	0	0	0	0	0	0	1	0	0	0	0	0	0	0	0	1	0	0	2	0	0	0	0	0	0	1	0	0	0	1	0	0	0	1	1	0	0	0	1	1	0	0	0
OTU9834	0	0	0	0	0	1	0	0	0	0	0	0	0	0	0	0	0	0	0	0	0	0	0	0	0	0	0	0	0	0	0	0	0	0	0	0	0	0	0	0	0	0	0	0	0	0	0
OTU7835	0	0	0	0	0	0	0	0	0	0	0	0	1	0	0	0	1	0	0	0	1	0	0	0	0	0	0	0	0	0	0	1	1	0	0	0	0	1	0	0	0	0	0	0	0	0	0
OTU9895	0	0	0	0	0	0	0	0	0	0	0	0	0	0	0	0	0	0	0	0	0	0	0	0	0	0	0	0	0	0	0	0	0	0	0	0	0	0	0	2	0	0	0	0	0	0	0
OTU4125	1	5	0	0	5	2	1	0	0	0	0	0	0	0	0	0	0	1	1	0	0	1	0	0	0	0	0	0	1	0	0	0	0	0	1	0	2	0	0	2	0	0	0	0	0	1	1
OTU4123	0	0	0	0	0	0	0	0	0	0	0	1	0	0	0	0	0	0	0	0	0	0	0	0	0	0	0	0	0	0	0	0	0	0	0	0	0	0	0	0	0	0	0	0	0	0	0
OTU9738	0	0	0	0	0	0	0	0	0	0	0	0	0	0	0	0	0	0	0	0	0	0	0	1	0	0	0	0	0	0	0	0	0	0	0	0	0	0	2	0	0	0	0	0	0	0	0
OTU2403	0	1	0	2	8	1	7	0	2	0	0	0	0	2	0	1	0	0	2	3	0	0	1	1	0	2	0	0	0	2	0	1	0	1	0	0	2	0	2	5	3	0	2	1	0	1	2
OTU2406	1	0	2	0	0	0	2	0	1	3	5	1	1	2	1	1	0	0	0	1	0	0	1	1	3	0	2	0	1	3	0	2	1	1	1	3	1	4	3	0	1	2	1	6	4	1	1
OTU5991	0	0	0	0	0	0	0	0	0	0	1	2	0	0	0	1	0	0	0	0	0	1	0	0	0	0	0	0	0	0	0	0	0	0	0	0	0	1	1	0	0	0	0	0	0	0	0
OTU5996	0	0	1	1	1	0	0	0	0	0	0	0	0	0	0	0	0	0	0	0	0	0	0	0	0	0	0	0	0	0	0	0	0	0	0	0	0	0	0	1	0	0	0	0	0	0	1
OTU225	0	40	19	0	6	3	1	31	10	7	5	7	4	0	13	15	2	6	117	4	1	26	11	6	7	1	16	7	2	2	19	1	2	2	4	3	1	9	8	28	4	6	1	2	12	48	18
OTU226	0	0	0	0	0	0	0	0	0	1	0	0	0	0	0	1	0	0	0	0	0	0	0	0	1	0	0	0	3	0	0	0	1	0	0	0	1	0	0	0	0	0	0	0	0	4	0
OTU7221	0	0	0	0	0	0	1	0	0	0	0	0	0	0	0	0	0	0	0	0	0	0	0	0	0	0	0	0	0	0	0	0	0	0	0	0	0	0	0	0	2	0	1	0	2	0	0
OTU7227	1	10	3	3	2	3	5	0	5	2	3	0	0	2	0	3	0	0	0	0	0	1	5	10	0	3	1	0	2	5	5	2	0	2	0	1	1	0	3	14	0	0	7	5	0	0	8
OTU7596	1	0	0	3	1	0	0	0	0	1	3	0	0	3	0	0	2	0	0	0	0	1	0	0	0	0	0	0	3	2	2	0	1	0	0	0	0	1	0	0	0	0	2	4	0	1	0
OTU8800	0	0	0	0	0	0	0	0	0	0	0	0	0	0	0	0	0	0	0	0	0	0	0	0	0	0	0	0	0	0	0	0	0	0	0	0	0	0	0	0	0	0	0	0	0	0	0
OTU1337	3	0	0	0	0	23	3	0	1	4	1	0	0	1	0	0	7	2	13	0	0	0	0	0	0	2	0	0	4	0	0	0	0	0	0	0	0	4	0	0	12	0	1	0	0	1	0
OTU2672	0	0	0	0	0	1	0	1	0	0	0	6	1	0	0	1	4	1	0	2	4	0	0	0	0	0	0	0	0	0	0	1	0	0	6	0	0	2	0	0	3	0	0	0	2	4	0
OTU2676	0	0	2	0	0	0	0	1	0	0	0	0	0	0	0	0	0	0	0	0	0	0	0	0	0	1	0	0	0	0	0	0	3	0	0	0	0	1	0	1	0	0	0	0	0	0	0
OTU8541	0	0	0	0	0	0	0	0	0	0	0	0	0	0	0	0	0	0	0	0	0	0	0	1	0	0	0	0	0	0	0	0	0	1	0	0	0	0	0	0	0	0	0	0	0	0	2
OTU8544	0	0	0	0	0	0	0	0	0	0	0	1	0	1	1	0	0	2	0	0	1	0	0	0	0	0	0	1	1	1	0	1	1	0	2	2	0	1	0	3	0	1	0	0	0	0	0
OTU8545	0	0	0	0	0	0	0	0	1	0	0	0	0	0	0	0	0	1	0	0	0	0	0	0	0	0	0	0	0	0	0	0	0	0	1	0	0	0	0	0	0	0	0	0	0	0	0
OTU9353	0	0	0	4	1	0	3	0	0	0	0	0	0	0	1	0	0	0	0	0	0	0	0	1	0	0	0	0	0	0	1	0	0	0	0	0	0	0	0	0	0	0	0	0	0	0	0
OTU6950	0	0	0	0	0	0	0	0	0	0	0	0	0	0	0	0	0	0	0	0	0	0	0	0	0	0	0	0	0	0	0	0	0	2	0	0	0	0	0	0	0	0	0	0	0	0	0
OTU501	0	1	0	0	0	0	0	0	0	0	0	0	0	0	0	0	0	0	0	2	0	0	0	2	0	1	0	2	0	0	0	0	0	1	0	0	0	0	0	2	0	0	0	0	0	0	0
OTU505	0	2	1	0	0	1	0	1	1	2	0	0	2	1	5	0	3	0	0	0	1	5	2	0	2	0	9	3	4	0	0	1	1	2	2	1	1	0	0	0	1	1	0	0	4	6	1
OTU509	15	2	1	43	5	3	0	3	2	1	7	4	2	9	11	0	8	4	4	0	18	7	2	3	22	0	8	3	18	4	30	26	7	0	2	33	1	2	3	0	2	8	15	13	3	0	0
OTU508	1	1	1	0	1	3	0	0	3	1	0	39	0	3	1	0	0	0	6	0	3	3	4	1	1	4	6	1	5	2	2	3	5	2	2	1	3	1	0	5	0	5	0	0	0	5	1
OTU3208	0	1	0	0	0	0	0	0	0	0	0	0	0	0	0	1	0	0	0	0	0	0	0	0	0	0	0	0	1	0	1	0	0	0	0	0	0	0	0	0	0	0	0	0	0	1	0
OTU9538	0	0	0	0	0	0	0	0	0	0	0	0	0	0	0	0	0	0	1	0	0	0	0	0	0	0	0	0	0	0	0	0	0	0	0	0	0	0	0	0	0	0	0	0	0	0	0
OTU9321	0	0	0	0	0	0	0	3	0	0	0	0	0	0	0	0	0	1	0	0	0	0	0	0	0	0	0	1	2	0	0	0	0	0	1	0	0	0	0	0	0	0	0	0	1	0	0
OTU5459	0	0	0	0	0	0	0	0	0	0	0	0	0	0	0	0	0	0	0	0	0	0	0	0	3	0	0	0	0	0	0	0	0	0	0	0	0	0	0	0	0	0	0	0	0	0	0
OTU5329	0	0	0	0	0	0	0	0	0	0	0	0	0	0	0	1	0	0	0	0	0	0	0	0	0	0	0	1	0	0	0	0	0	0	0	0	0	0	0	0	0	0	0	0	0	0	0
OTU5328	0	0	1	0	0	0	0	0	0	0	0	0	0	0	0	0	0	0	0	0	0	0	1	0	0	0	2	0	0	0	0	0	0	0	0	0	0	0	0	0	0	0	0	0	0	2	0
OTU5452	1	0	0	0	1	0	0	1	0	0	0	1	0	1	0	2	1	1	6	1	0	0	0	0	0	2	1	1	4	0	0	3	0	0	0	2	0	0	0	0	2	1	1	1	0	0	0
OTU7788	0	1	0	2	0	0	0	0	1	0	0	0	0	0	0	1	0	0	0	0	0	0	0	1	0	3	0	0	0	0	0	0	0	1	0	0	1	0	0	2	0	0	0	0	0	0	1
OTU7781	0	0	0	0	0	0	0	0	0	0	0	0	2	0	0	0	1	0	0	0	0	0	0	0	0	0	0	0	0	0	0	0	0	0	1	0	0	0	0	0	0	0	0	0	0	0	0
OTU9537	0	0	0	0	0	0	0	0	0	1	0	0	0	0	0	0	0	0	0	0	0	0	0	0	0	0	1	0	0	0	0	0	0	0	0	0	0	1	0	0	0	0	0	0	0	0	0
OTU9535	2	0	0	0	0	0	0	2	0	1	0	1	0	0	1	0	0	0	0	0	0	3	0	0	1	0	0	1	0	0	0	0	0	0	0	2	0	0	0	0	0	1	0	0	1	0	0
OTU6783	0	0	0	0	0	0	0	0	0	0	0	0	0	0	0	0	0	0	0	0	0	1	0	0	0	4	0	0	1	0	0	0	0	0	0	0	0	0	0	0	0	0	0	0	0	0	0
OTU7329	2	0	0	0	0	0	0	0	0	0	0	0	0	0	0	0	0	0	0	0	1	0	0	0	0	0	0	2	0	0	0	1	0	0	0	1	0	0	0	0	0	0	0	0	0	0	0
OTU6789	1	0	0	0	0	0	0	0	0	0	0	0	0	0	0	0	0	0	0	0	0	0	0	0	0	0	0	0	0	0	0	0	0	0	0	2	0	0	0	0	0	1	0	0	0	0	0
OTU9539	0	0	0	0	0	1	0	0	0	0	0	0	0	0	0	0	0	1	3	0	0	0	1	0	0	1	0	0	0	1	0	0	0	1	0	0	0	0	0	0	0	0	0	0	0	0	0
OTU3444	1	1	0	0	0	0	0	4	1	0	0	1	0	1	2	0	1	3	0	0	2	2	0	0	1	0	1	1	3	0	0	0	0	0	2	3	0	1	1	0	1	1	0	0	4	1	0
OTU4491	1	0	0	0	0	0	1	0	0	2	0	0	0	1	0	0	0	0	0	0	0	1	2	0	0	0	0	0	0	2	1	0	0	0	0	0	0	0	0	0	1	0	1	0	0	0	0
OTU7326	0	1	0	1	0	0	0	0	0	0	0	0	0	0	0	0	0	0	1	2	0	0	0	0	0	0	1	0	0	0	0	0	0	1	0	0	1	0	1	0	0	1	2	0	0	0	0
OTU7321	0	0	0	0	0	0	0	0	0	0	0	0	0	0	0	0	0	0	0	0	0	0	0	0	0	0	0	0	0	0	0	0	0	0	0	0	0	0	0	0	0	0	0	0	0	1	0
OTU6439	0	1	0	1	0	1	0	0	1	0	0	0	0	1	0	0	0	0	0	0	0	0	0	0	0	1	0	0	0	0	1	0	0	1	0	0	0	0	1	0	0	0	0	0	0	0	0
OTU6436	0	0	0	0	0	0	0	0	0	0	0	0	0	0	0	0	0	0	0	0	0	0	0	0	0	0	0	0	0	0	0	0	0	0	0	0	0	0	0	0	0	0	0	0	0	0	0
OTU4140	0	0	0	0	0	0	0	0	0	0	0	0	0	0	0	0	0	0	0	0	0	0	0	0	0	0	0	0	0	0	0	0	0	0	0	0	0	0	0	0	0	0	0	0	0	0	0
OTU4144	0	0	0	0	0	0	0	1	0	4	0	0	0	0	0	0	2	1	0	0	0	0	0	0	0	0	0	2	1	0	0	0	0	0	0	1	0	0	0	0	0	0	0	0	0	2	0
OTU2421	1	2	1	0	1	0	0	0	1	0	0	0	0	0	0	1	0	0	0	0	0	2	0	0	3	0	2	0	1	0	0	1	0	0	0	0	0	0	2	1	0	2	0	0	0	0	2
OTU6896	0	0	0	0	0	0	0	0	0	0	0	2	0	0	0	0	0	0	0	0	0	0	0	0	0	0	0	0	0	0	0	3	0	0	1	3	0	0	0	0	0	0	0	0	0	0	0
OTU4360	0	0	0	0	0	0	0	0	0	0	0	0	0	0	0	0	0	0	0	0	0	0	0	0	0	0	0	0	0	0	0	0	0	0	0	0	0	0	0	0	0	0	0	0	0	0	0
OTU7206	2	0	0	0	0	1	0	0	0	0	0	1	0	0	0	0	0	3	0	0	0	1	0	0	1	0	3	1	1	0	0	1	0	0	1	0	0	0	0	0	0	1	0	0	0	0	0
OTU6234	11	0	0	0	0	0	0	0	0	0	0	4	0	0	2	0	1	1	1	0	6	3	0	0	10	0	4	0	4	0	0	9	1	0	0	22	0	0	0	0	0	1	0	0	0	0	0
OTU6230	0	0	0	0	0	0	0	0	0	0	0	0	0	0	0	0	0	0	0	0	0	0	0	0	0	0	0	0	0	0	0	0	0	0	0	0	0	0	0	0	0	0	0	0	0	0	0
OTU6233	0	1	0	0	0	0	0	1	0	0	1	1	0	0	0	1	0	0	0	0	2	0	0	0	0	0	0	0	0	0	0	0	1	0	1	1	0	1	0	0	0	0	0	2	2	1	0
OTU242	5	1	5	7	15	2	11	2	3	2	3	10	2	1	0	6	1	8	4	6	1	3	5	19	1	3	6	2	0	1	2	0	2	1	5	1	1	6	5	2	1	0	0	2	1	0	3
OTU8330	1	1	1	0	2	0	0	1	0	2	0	0	0	1	0	0	0	0	0	0	1	0	3	3	0	0	0	0	1	3	2	0	1	0	0	0	0	0	2	0	1	1	2	1	0	0	0
OTU4497	0	0	0	0	0	0	0	0	0	0	0	0	0	0	0	0	0	0	0	0	0	0	0	0	0	0	0	0	0	0	1	0	0	0	0	0	0	0	0	0	0	0	0	0	0	0	0
OTU8334	0	0	0	0	1	0	0	0	0	0	0	0	0	0	0	0	0	0	0	0	0	0	0	0	0	0	0	0	0	1	0	0	0	0	0	0	0	0	0	0	1	0	0	0	0	0	0
OTU8862	0	0	0	0	0	0	0	0	0	0	0	0	0	0	3	0	0	0	0	0	0	0	0	0	0	0	0	0	0	0	0	0	0	0	0	0	0	0	0	0	0	0	0	0	0	0	0
OTU8860	0	0	0	0	0	1	0	0	0	0	0	0	0	0	0	0	0	0	0	0	0	0	0	0	0	0	0	0	0	0	0	0	0	0	0	0	0	0	0	0	0	0	0	0	0	0	0
OTU4494	0	1	3	0	0	0	0	2	0	1	0	0	1	0	3	0	0	0	0	0	0	3	1	1	0	0	4	0	3	0	0	0	0	0	0	0	0	1	0	0	0	5	0	0	0	36	0
OTU866	3	0	5	0	2	6	1	1	2	0	0	6	0	2	1	10	5	4	0	1	1	8	0	2	3	0	9	8	1	0	1	1	5	1	3	0	1	1	1	0	3	1	0	0	4	1	0
OTU863	0	0	1	0	1	2	0	0	1	0	2	2	0	1	0	2	2	1	3	2	0	1	0	2	0	0	0	3	0	0	4	0	0	1	3	0	1	1	0	1	3	0	3	1	3	6	2
OTU860	0	0	0	0	0	0	0	0	1	0	0	0	0	0	0	1	0	0	0	0	0	2	0	2	0	0	3	0	0	0	0	0	0	0	3	0	0	0	0	0	0	0	0	1	0	1	0
OTU9410	0	0	0	0	0	0	0	0	0	1	0	0	0	0	0	0	0	0	0	0	0	1	0	0	0	0	0	0	2	0	0	0	0	0	0	0	0	0	0	0	0	0	0	0	0	0	0
OTU5150	0	0	0	0	0	0	0	0	0	0	0	0	0	0	0	0	0	0	0	0	0	0	0	0	0	0	0	0	0	0	0	0	0	0	0	0	0	0	0	0	0	0	0	0	0	0	2
OTU5151	0	2	0	0	0	0	0	0	0	0	0	0	0	0	0	0	0	0	0	0	0	0	0	0	0	0	0	0	0	0	0	0	0	0	0	0	0	0	0	0	0	0	0	0	0	0	0
OTU5152	0	0	0	0	0	0	0	0	0	0	0	0	0	0	1	0	3	0	0	0	1	0	0	0	1	0	0	0	0	0	0	1	0	0	0	0	0	0	0	0	1	0	0	0	0	0	0
OTU1313	4	1	4	2	2	0	1	2	2	0	1	5	2	2	0	0	1	3	5	0	2	1	2	3	2	0	0	2	4	1	0	4	0	0	6	2	2	2	0	1	5	6	1	3	0	1	1
OTU7013	0	0	0	0	0	0	0	0	0	0	0	0	0	0	0	0	0	0	0	0	0	0	0	0	0	0	0	0	0	0	2	0	0	0	0	0	0	0	0	0	0	0	0	0	0	0	0
OTU4799	0	2	0	0	0	0	0	1	0	0	0	1	0	0	0	0	1	0	0	0	0	0	1	0	0	0	0	0	0	0	0	0	0	0	0	0	0	1	0	0	0	0	0	0	0	0	0
OTU4796	0	0	0	0	0	0	0	0	0	0	0	0	0	0	0	0	0	0	0	0	0	0	0	0	0	1	0	0	0	0	1	0	0	0	0	0	0	0	0	0	0	0	0	0	0	0	0
OTU4791	0	0	0	0	0	0	0	0	0	0	0	0	0	0	0	0	0	0	0	0	0	0	0	0	0	0	0	0	0	0	0	0	0	0	0	0	0	0	0	0	0	0	0	0	0	0	0
OTU4790	0	0	0	0	0	0	0	0	0	0	1	0	3	0	0	0	1	0	0	0	0	0	0	0	0	0	0	0	0	0	1	0	0	0	0	0	0	0	0	0	0	0	0	0	0	0	0
OTU2652	0	0	1	0	0	0	0	0	0	0	0	1	0	0	0	0	0	0	0	0	0	0	0	0	0	0	0	0	0	0	0	0	0	0	0	0	0	0	0	0	0	0	0	0	0	0	0
OTU2653	0	0	0	0	0	0	0	0	0	0	0	0	0	1	1	0	0	1	0	1	0	0	0	0	0	0	1	0	0	0	0	0	1	0	0	0	0	1	0	0	0	0	0	1	1	1	0
OTU2650	0	3	3	6	3	4	10	0	0	0	2	3	1	3	0	3	1	0	3	0	0	0	1	6	1	7	0	0	0	4	1	0	0	2	1	2	9	0	1	5	0	0	1	4	0	1	0
OTU3458	0	0	0	0	0	0	0	0	0	0	0	0	0	0	0	0	0	0	0	0	0	0	1	0	0	0	0	0	0	0	0	0	0	0	0	0	0	0	0	0	0	0	0	0	0	0	0
OTU2656	0	0	1	0	1	0	0	0	0	0	0	5	0	5	1	0	1	0	0	0	0	7	3	0	2	0	3	0	2	0	0	0	2	0	3	2	1	0	0	1	0	1	0	0	1	12	3
OTU3653	1	1	2	0	0	0	0	0	0	0	2	5	2	4	0	0	0	1	0	0	0	1	9	0	0	0	2	3	4	3	3	2	3	0	1	0	0	0	0	2	1	0	4	3	0	1	0
OTU3654	4	1	0	0	0	1	2	3	1	3	2	8	2	2	3	1	1	4	0	2	1	2	2	1	0	1	1	7	4	2	0	0	1	0	6	2	1	4	1	0	0	5	0	0	1	0	0
OTU9419	0	0	0	0	0	0	0	0	0	0	0	0	0	0	0	0	0	0	0	0	0	0	0	0	0	0	0	0	0	0	0	0	0	0	0	0	0	0	0	0	0	0	0	0	0	0	0
OTU6935	0	0	0	0	0	0	0	0	0	0	0	0	0	0	0	0	0	0	0	0	0	1	0	0	0	0	0	0	0	0	0	0	0	0	0	0	0	0	0	0	0	0	0	0	0	0	0
OTU528	13	14	7	2	3	3	13	6	4	1	6	17	0	31	3	4	3	5	4	11	8	12	33	14	3	4	6	2	4	20	9	6	3	4	17	15	8	6	5	23	1	0	11	20	5	2	10
OTU521	0	0	0	0	0	0	0	0	0	0	0	0	0	3	0	3	0	0	0	0	0	0	1	0	0	0	0	0	0	0	0	2	0	0	0	1	0	0	0	0	0	0	0	3	0	0	0
OTU313	3	5	4	0	26	6	22	5	14	18	6	6	2	15	1	7	10	7	24	20	3	12	17	11	1	8	8	16	1	16	8	0	6	2	11	2	5	13	10	12	12	0	3	15	26	35	6
OTU3265	0	0	0	0	0	0	0	0	0	0	0	0	0	0	0	1	0	0	0	0	0	0	0	0	0	1	2	0	0	0	0	0	0	0	1	0	0	0	0	0	0	0	0	0	0	1	0
OTU317	4	4	33	3	43	7	18	35	8	2	7	1	4	28	14	25	3	2	2	1	7	25	37	50	7	12	18	0	6	20	51	8	3	24	1	8	3	2	18	2	5	2	17	36	9	7	15
OTU8480	0	0	0	0	0	0	0	0	0	0	1	0	0	2	0	0	0	0	0	0	0	0	1	0	0	3	0	0	0	0	0	0	0	0	0	0	0	0	0	0	0	0	0	0	0	0	0
OTU383	0	0	0	0	0	0	0	0	0	0	0	0	0	0	0	0	0	0	1	0	0	0	0	0	0	0	0	0	0	0	0	0	0	0	0	0	0	0	0	0	0	0	0	0	0	0	0
OTU382	0	1	0	2	0	0	0	1	1	0	0	1	0	0	0	1	0	0	0	0	0	0	0	0	0	0	1	0	0	1	0	0	0	1	2	0	0	0	0	1	0	0	0	0	0	1	0
OTU3886	0	2	1	7	2	1	4	0	0	0	4	1	0	4	0	0	0	0	3	1	0	0	3	3	0	0	0	1	0	0	4	0	0	2	0	1	2	0	2	8	0	0	4	0	0	0	1
OTU3889	0	0	1	0	0	0	0	0	0	0	0	1	0	0	0	0	0	0	0	0	0	0	0	0	0	0	0	0	1	0	0	0	0	0	0	0	0	0	0	0	0	0	0	2	0	0	0
OTU2137	2	9	6	7	12	2	17	1	2	1	5	4	2	2	3	10	4	3	0	1	5	4	0	4	1	2	4	1	1	4	0	6	2	7	3	3	5	1	8	3	3	2	6	13	1	1	6
OTU2135	0	0	0	0	0	0	0	0	0	1	0	0	0	0	0	0	0	0	0	0	0	0	0	0	0	0	0	0	2	0	0	1	0	0	0	0	0	0	0	0	0	0	0	0	0	0	0
OTU4827	35	14	79	1	0	1	0	1	7	1	4	0	0	0	0	30	0	0	0	0	9	15	4	1	3	1	22	0	70	0	8	4	0	0	2	6	1	0	1	7	0	6	4	3	0	0	3
OTU5300	0	0	0	0	0	0	0	0	0	1	2	0	0	0	0	1	0	0	0	0	0	1	1	0	0	0	0	0	0	0	0	0	1	0	0	0	0	0	0	0	0	0	1	1	0	0	0
OTU5306	0	0	0	1	2	1	0	0	0	0	1	0	0	0	0	0	0	0	2	0	0	2	0	0	0	0	2	0	0	0	1	0	0	0	0	0	0	0	0	0	1	1	0	0	0	0	0
OTU8308	0	0	0	0	0	0	0	0	0	0	0	0	0	0	0	0	0	0	0	0	0	1	0	0	0	0	1	0	0	0	0	0	0	0	0	0	0	0	0	1	0	0	1	0	0	0	0
OTU8300	0	0	0	0	0	0	0	0	0	0	0	0	0	0	0	0	0	0	0	0	0	0	0	0	0	0	0	0	0	0	0	0	0	0	0	0	0	0	0	0	0	0	2	0	0	0	0
OTU8304	2	7	9	10	13	6	9	1	7	5	10	75	9	7	6	33	8	14	79	10	2	7	2	13	0	11	7	25	0	6	11	0	15	22	20	3	14	0	11	19	11	1	2	6	4	6	7
OTU4307	0	0	0	0	0	0	0	0	0	0	0	0	0	0	0	0	0	0	0	0	0	0	0	0	0	0	0	0	0	0	0	0	0	0	0	0	0	0	0	0	0	0	0	0	0	0	0
OTU3462	0	2	0	0	0	0	0	0	0	0	0	0	0	0	0	0	0	0	0	0	0	0	0	0	0	0	0	0	0	0	0	0	0	0	1	0	0	0	0	0	0	0	0	0	0	0	0
OTU4301	0	0	3	0	0	0	0	0	0	0	0	0	0	0	4	0	1	0	0	0	0	1	1	0	1	0	4	0	3	0	5	0	0	0	0	0	0	0	0	1	1	0	0	1	0	0	0
OTU9878	0	0	0	0	0	0	0	0	0	0	0	0	1	0	0	0	0	0	0	0	0	0	0	0	0	0	0	0	0	0	0	0	0	0	0	0	0	1	0	0	0	0	1	1	0	0	2
OTU9873	0	0	0	0	0	0	0	0	1	0	0	4	1	0	1	0	0	0	0	0	0	0	0	0	0	0	1	1	0	0	0	0	0	0	0	0	0	0	0	0	0	0	0	0	0	0	0
OTU6450	0	0	0	0	0	0	0	0	0	0	0	0	0	0	0	0	0	0	0	1	0	0	0	0	0	0	0	1	0	0	0	0	0	0	2	0	0	0	0	0	1	0	0	0	0	0	0
OTU6453	0	0	0	0	0	0	0	0	0	0	0	0	0	0	0	1	0	0	0	0	0	0	1	1	0	5	0	0	0	0	1	0	0	0	0	0	0	0	0	1	0	0	0	0	0	0	1
OTU6455	0	4	0	3	3	0	4	0	0	0	0	0	1	0	0	2	0	0	2	1	0	0	0	1	0	2	0	0	0	0	1	0	0	4	0	0	1	0	0	2	0	1	1	1	0	0	0
OTU3791	0	0	0	0	0	0	0	0	0	0	0	0	0	0	0	0	0	0	0	0	0	0	0	0	0	0	0	0	0	0	0	0	0	0	0	0	0	0	0	0	0	0	0	0	0	0	0
OTU7466	0	0	0	0	0	0	0	0	0	0	0	0	0	0	0	2	0	0	0	0	0	0	0	0	0	0	0	0	0	0	0	0	0	0	0	0	0	0	0	0	0	0	0	0	0	0	0
OTU1107	0	1	2	0	0	0	1	2	0	0	0	2	1	1	0	1	1	0	2	1	1	10	2	5	0	0	14	1	2	1	0	1	1	1	4	2	0	0	1	6	1	0	0	0	0	9	2
OTU5950	2	1	1	0	1	1	0	0	0	0	1	0	0	1	0	0	1	2	0	1	0	0	0	0	0	0	2	0	1	0	0	1	0	1	2	0	0	1	1	1	4	1	1	1	0	1	0
OTU6212	0	0	1	3	0	0	0	0	1	0	0	0	0	1	0	0	0	0	0	0	0	0	0	0	0	0	0	0	0	0	2	0	0	2	0	0	1	0	0	2	0	0	1	0	0	0	2
OTU268	0	0	0	0	0	0	0	0	0	0	0	0	0	0	0	0	0	0	0	0	0	0	0	0	0	0	1	0	0	0	0	0	0	0	1	0	0	0	0	0	2	0	0	0	3	0	4
OTU264	16	21	21	36	11	13	10	4	13	75	59	18	15	42	8	10	5	54	9	106	31	16	58	10	22	15	11	4	33	42	47	68	4	3	27	48	29	51	7	60	3	33	31	52	27	38	10
OTU263	26	10	79	2	0	0	2	0	3	18	13	1	1	1	0	41	6	2	4	0	29	14	15	5	18	0	15	1	70	8	41	27	1	2	1	30	6	2	0	6	3	36	12	4	0	3	6
OTU6139	0	4	0	1	3	4	3	0	2	0	2	0	0	0	0	0	0	0	0	0	0	0	0	3	0	4	0	0	0	0	0	0	0	0	0	0	1	0	2	0	0	0	1	1	0	0	4
OTU6138	0	0	0	0	0	0	0	0	0	0	0	0	0	0	0	2	0	1	0	0	0	2	0	0	1	0	0	0	0	0	0	0	0	0	0	0	0	1	0	0	0	0	0	0	1	0	0
OTU6685	0	0	0	0	0	0	0	0	0	0	0	1	0	0	0	0	0	0	0	0	0	0	0	0	0	0	0	0	0	0	0	2	0	0	0	1	0	0	0	0	0	1	0	0	0	0	0
OTU841	3	4	5	3	4	4	3	5	3	3	3	7	2	3	6	3	0	2	3	2	3	6	5	7	4	2	16	2	0	4	6	4	0	4	10	6	4	3	6	6	2	4	1	2	6	9	4
OTU845	0	1	1	0	1	1	0	1	0	0	0	0	0	0	0	0	0	0	0	0	0	1	0	1	0	0	1	0	0	0	6	0	0	0	0	0	0	0	0	1	0	1	1	0	0	0	0
OTU5790	2	1	0	0	0	0	0	7	0	1	0	1	0	0	5	0	0	0	0	0	1	2	0	0	6	0	1	0	1	0	0	2	1	0	0	3	0	1	0	0	0	3	0	0	0	1	0
OTU5798	6	0	2	0	2	6	0	20	3	8	0	1	5	0	13	3	4	5	2	1	4	28	1	1	9	1	20	11	9	2	2	4	6	0	4	7	1	5	1	0	0	6	0	4	4	25	0
OTU5799	0	0	0	0	0	0	0	0	0	0	0	0	0	0	0	0	0	0	0	0	1	0	0	0	0	0	1	0	0	0	0	0	0	0	0	0	0	0	0	0	0	1	0	0	0	0	0
OTU1484	28	2	1	0	2	1	2	0	2	9	10	0	0	13	1	2	1	0	3	1	7	10	9	2	6	0	4	0	13	16	0	20	0	0	0	18	0	4	0	7	0	11	0	22	0	0	8
OTU1489	0	11	0	15	0	1	2	0	2	0	4	0	0	0	0	0	0	0	0	0	0	0	1	1	0	5	0	0	0	0	9	0	0	8	0	0	1	0	3	14	0	0	20	5	0	0	0
OTU7620	1	0	0	1	0	0	0	0	0	0	0	0	0	0	0	0	0	0	0	0	0	0	0	0	0	0	0	0	0	0	0	0	0	0	0	0	0	0	0	0	0	0	0	0	0	0	0
OTU7621	0	0	0	0	0	0	0	0	0	0	0	0	0	2	0	0	0	0	2	0	0	0	1	1	0	0	0	0	0	1	0	0	0	0	0	0	0	0	0	0	0	0	2	0	0	0	0
OTU7622	0	0	0	0	0	0	0	0	0	1	0	0	0	0	0	0	0	0	0	0	0	0	0	0	0	0	0	0	0	0	0	0	0	0	0	0	0	0	0	0	0	0	0	0	0	0	0
OTU8517	0	0	0	0	0	0	0	0	0	0	0	0	0	0	0	0	0	0	0	0	0	0	0	0	0	0	0	0	0	0	0	1	0	1	0	0	0	0	0	0	1	0	0	0	0	0	0
OTU5178	0	0	0	0	0	0	0	0	0	0	0	0	0	0	0	0	0	0	0	0	4	1	0	0	0	0	0	0	0	0	0	0	0	0	0	0	0	0	0	0	0	0	0	0	0	0	0
OTU5177	3	3	0	0	0	0	0	4	0	1	0	2	0	1	2	1	0	1	0	3	0	2	1	0	4	0	4	1	1	0	0	0	2	0	2	1	0	4	3	1	0	2	0	1	2	1	3
OTU5173	3	0	0	0	0	1	1	0	3	3	3	0	0	0	0	3	0	0	0	0	0	0	0	0	2	0	0	0	2	0	0	0	0	0	0	0	2	5	0	0	0	0	0	0	0	0	0
OTU3247	13	12	5	3	1	0	8	0	6	4	3	0	0	0	0	4	0	2	0	0	3	0	1	4	1	0	0	0	3	0	2	1	0	2	0	9	0	6	3	5	0	6	0	2	0	1	4
OTU170	0	0	0	0	0	0	1	1	0	0	0	0	0	0	0	2	0	1	0	0	1	24	0	0	8	0	16	0	0	1	0	0	0	0	6	5	0	1	1	1	0	6	0	2	0	0	0
OTU3639	0	0	1	0	0	1	0	0	1	0	1	0	1	1	0	0	2	1	1	0	0	0	3	0	0	1	0	1	0	1	0	2	0	1	1	1	0	0	1	0	1	0	0	2	0	1	0
OTU3638	0	0	0	1	0	1	0	0	0	0	0	0	0	0	0	1	0	0	0	1	0	0	0	0	0	0	0	0	0	0	0	0	0	0	0	0	0	1	1	0	0	0	0	0	0	0	0
OTU7175	4	6	5	3	4	3	8	15	2	1	2	8	5	8	7	4	1	3	3	3	7	10	6	5	4	5	16	2	5	12	4	7	4	11	7	5	4	6	4	12	5	7	2	7	1	7	8
OTU7177	0	0	0	0	0	0	1	1	0	0	0	0	0	0	0	0	0	0	0	0	0	0	1	0	0	0	0	0	0	1	0	0	0	0	0	0	0	0	0	0	0	1	0	0	0	0	0
OTU4745	1	2	20	2	8	4	5	3	5	1	7	2	0	4	9	2	4	2	0	0	0	3	1	2	2	1	4	2	1	3	8	2	2	2	0	0	0	0	1	1	5	2	2	2	1	1	3
OTU4960	0	0	0	0	0	0	0	1	0	0	0	0	0	0	0	0	0	0	0	0	0	0	0	0	0	0	0	0	0	0	0	0	0	0	0	0	0	0	0	0	0	0	0	0	3	0	0
OTU4964	0	0	1	0	0	0	0	0	1	0	0	0	2	0	0	0	2	4	0	1	0	0	0	0	0	0	0	0	1	0	0	0	3	0	0	0	0	1	0	0	5	0	0	0	1	3	0
OTU105	3	6	213	0	0	0	0	3	0	6	0	0	0	0	2	0	0	0	0	0	11	3	1	0	1	0	2	0	2	0	0	0	1	0	1	1	0	1	0	0	0	6	0	0	2	0	0
OTU104	11	9	6	1	1	13	7	2	35	1	19	224	18	12	8	11	22	20	16	84	4	10	11	1	8	23	16	66	7	11	24	10	61	8	51	8	14	4	2	32	17	3	5	5	19	8	11
OTU103	28	52	17	94	39	9	49	2	27	35	79	0	0	62	4	38	1	1	22	1	0	1	57	83	6	7	2	0	23	47	49	12	0	24	0	5	2	13	37	46	0	6	43	87	0	5	53
OTU102	1	0	0	0	130	70	245	0	88	0	0	0	0	0	0	0	0	0	85	0	1	1	0	0	0	0	0	0	1	0	0	1	0	0	0	0	0	0	129	0	0	0	0	0	0	0	0
OTU2119	1	0	0	0	1	0	0	6	1	3	0	1	4	0	7	1	1	2	0	7	4	1	0	1	6	2	1	6	3	0	0	1	3	1	0	4	0	2	0	0	0	2	2	0	9	7	0
OTU2111	3	0	3	0	2	2	1	2	3	1	4	0	1	1	3	4	0	1	3	4	0	3	4	2	3	0	2	5	3	4	0	4	2	1	2	0	7	5	3	2	1	1	0	3	0	0	4
OTU4922	0	0	1	0	0	0	0	0	0	0	0	0	0	0	0	0	0	1	0	0	0	0	0	0	0	0	0	0	1	0	0	0	0	0	0	0	0	1	0	0	0	0	1	0	0	0	0
OTU9580	0	0	0	0	0	0	0	0	0	0	0	0	0	0	2	0	1	0	0	0	0	1	0	0	0	0	2	0	0	0	0	0	0	0	0	0	0	0	0	0	0	0	0	0	0	0	0
OTU8987	0	1	2	0	0	0	0	0	0	1	0	0	0	1	0	1	0	1	0	0	3	3	0	0	2	0	1	0	0	0	0	1	0	0	0	1	1	0	0	1	1	1	0	0	0	0	1
OTU2802	0	0	0	0	0	0	0	0	0	1	0	0	0	0	0	0	0	0	0	0	0	0	0	0	0	0	0	0	1	0	0	0	0	0	1	0	0	0	0	0	0	0	0	0	0	1	0
OTU4368	0	0	0	0	0	1	0	0	0	0	0	0	1	0	0	0	0	0	0	0	0	0	0	0	0	0	0	0	0	0	0	0	0	0	0	0	0	0	0	0	0	0	0	0	0	0	0
OTU9858	0	0	0	0	0	0	0	0	0	0	0	0	0	0	0	0	0	0	0	0	0	0	0	0	0	0	0	0	0	0	0	0	0	0	0	0	0	0	0	0	0	0	0	0	0	0	0
OTU2808	0	0	0	0	0	0	0	0	0	0	0	0	0	0	0	0	0	0	0	0	0	0	1	0	0	0	0	1	0	0	0	1	1	0	0	0	0	0	0	0	0	0	0	0	0	0	0
OTU7705	0	0	3	0	0	0	0	0	0	0	1	0	0	1	0	0	0	0	0	0	1	0	1	0	1	0	0	0	2	0	1	2	0	0	0	1	1	0	0	1	0	1	0	0	0	0	0
OTU6479	1	1	0	0	0	0	0	0	0	0	0	0	1	0	0	0	0	0	0	0	0	0	0	0	0	0	0	2	0	0	0	0	0	0	0	0	0	0	0	0	0	0	0	0	0	0	0
OTU7704	0	0	0	0	0	0	0	0	0	0	0	0	0	0	0	0	2	0	0	0	2	0	0	0	1	0	0	0	0	0	0	0	0	0	0	3	0	1	0	0	1	2	0	0	0	0	0
OTU4186	0	0	0	0	2	0	0	0	0	0	0	1	4	0	0	0	0	0	0	0	0	0	0	0	0	0	0	0	1	1	0	0	0	0	0	0	0	0	0	0	0	0	0	0	4	0	0
OTU4181	0	0	0	0	0	0	0	0	0	0	0	0	0	0	0	0	0	0	0	0	0	0	0	0	0	0	0	0	0	0	0	0	0	0	0	0	0	0	0	0	0	0	0	0	0	0	0
OTU1292	2	3	2	1	9	5	15	5	1	18	2	1	3	7	8	0	3	11	0	3	6	4	6	2	1	5	6	5	6	3	8	3	3	3	11	2	6	4	1	3	12	4	4	6	3	9	5
OTU1291	0	0	0	0	0	0	0	0	1	0	0	0	0	1	0	0	0	0	2	0	0	0	0	0	0	0	1	0	0	0	0	0	0	0	0	0	0	0	0	0	0	0	0	1	0	0	0
OTU2759	1	2	0	0	0	1	0	0	1	0	0	4	4	2	0	0	9	3	3	2	0	0	1	0	2	0	0	1	8	2	0	2	1	0	0	4	2	0	0	1	2	1	0	3	2	0	0
OTU2758	0	0	0	0	0	1	1	4	0	3	0	1	1	3	3	1	2	0	1	1	0	1	1	0	0	0	0	2	0	0	0	1	1	0	0	0	2	3	1	0	0	0	0	2	7	1	2
OTU2751	0	0	0	4	0	0	0	0	0	0	0	0	0	0	0	0	0	0	0	0	0	0	0	0	0	0	0	0	0	0	4	0	0	0	0	0	0	0	0	0	0	0	1	0	0	0	0
OTU5976	0	0	0	0	0	0	0	0	0	0	0	0	0	0	0	0	0	0	0	0	0	0	0	0	0	0	0	0	0	0	0	0	0	0	0	0	0	0	0	0	0	0	0	0	0	0	0
OTU5970	0	0	0	0	0	0	0	0	0	0	0	0	0	0	0	0	0	0	0	0	0	0	0	0	0	0	0	0	0	0	0	0	0	0	0	0	0	0	0	0	0	0	0	2	0	0	0
OTU7183	0	0	0	0	0	0	0	0	0	0	0	0	0	0	0	0	0	0	0	0	0	0	0	0	0	0	0	1	0	0	0	0	2	0	0	0	0	0	0	0	1	0	0	0	0	0	0
OTU7185	0	0	0	0	1	0	0	0	0	2	0	0	0	0	0	0	0	0	0	0	0	0	0	0	0	0	0	0	0	0	0	0	0	0	0	0	0	0	0	0	0	0	0	0	0	0	0
OTU4220	2	0	15	1	1	2	3	1	5	2	1	4	1	0	3	0	1	2	2	5	1	2	2	1	2	1	2	1	2	0	6	0	0	1	8	0	0	1	2	1	3	0	2	2	1	5	1
OTU5747	0	1	1	0	0	0	0	0	1	0	0	0	0	0	0	0	0	0	0	0	0	1	0	0	0	0	0	0	0	0	0	0	0	0	0	0	0	0	0	0	0	0	0	0	0	0	0
OTU5746	0	0	0	0	0	0	0	0	0	0	0	0	0	0	0	0	0	0	0	0	0	0	0	0	0	0	0	0	0	0	0	0	0	0	0	0	0	0	0	0	0	0	0	0	0	1	0
OTU3182	0	0	0	0	0	1	0	0	0	0	0	2	0	0	0	4	0	0	0	0	0	0	1	0	0	0	0	0	0	0	0	1	0	0	3	0	0	0	0	0	0	0	0	2	0	8	0
OTU6272	0	0	0	0	0	0	0	0	0	0	0	0	1	0	0	1	1	0	0	0	0	0	0	0	0	0	0	1	0	0	0	0	0	0	0	0	0	0	0	0	0	0	0	0	1	0	0
OTU6276	0	0	0	0	0	0	0	0	0	0	0	0	0	0	0	0	0	0	0	0	0	0	0	0	0	0	0	0	0	0	0	0	0	0	0	0	0	0	0	0	0	0	0	0	0	0	0
OTU6113	0	0	0	0	0	0	0	0	0	0	0	0	0	0	0	0	0	0	0	0	0	0	0	0	0	0	0	0	0	0	0	0	1	0	0	0	0	0	0	0	0	0	0	0	0	0	0
OTU6112	0	0	0	0	0	0	0	0	0	0	0	0	0	0	0	0	0	0	0	0	0	0	0	0	0	0	0	0	0	0	0	0	0	0	0	0	0	0	0	0	0	0	0	0	0	0	0
OTU3988	1	1	2	1	0	1	1	0	3	1	0	1	0	1	0	1	0	0	0	0	0	2	0	2	0	0	3	0	0	1	4	1	0	0	0	0	0	1	0	2	0	0	0	0	0	0	0
OTU820	1	0	0	0	0	0	0	0	0	0	0	1	0	0	0	0	0	0	3	0	0	0	0	0	0	4	0	2	0	0	1	0	1	1	0	1	0	0	0	0	3	0	0	0	0	3	0
OTU826	14	8	7	1	6	18	6	39	13	10	2	35	12	8	28	4	5	28	7	60	14	26	5	3	11	6	22	39	11	7	0	11	20	3	43	36	6	4	8	23	13	8	2	3	21	26	3
OTU5778	0	0	0	0	0	0	0	0	3	0	0	0	0	0	0	1	0	0	0	0	0	0	0	0	0	0	0	0	0	0	0	0	0	0	0	0	0	0	0	0	0	0	0	0	0	0	0
OTU5779	0	0	0	0	0	0	0	0	0	0	0	0	0	0	0	0	0	0	0	0	0	0	0	0	0	0	0	0	0	0	0	0	0	0	0	0	0	0	0	0	0	0	0	0	0	0	0
OTU5775	0	0	0	0	0	1	0	2	0	0	0	2	0	0	1	0	0	0	0	0	0	5	0	1	0	0	3	1	0	0	0	0	0	0	0	0	1	0	0	1	0	0	2	0	0	0	0
OTU5770	3	2	5	0	1	2	0	1	1	2	0	2	8	1	1	0	4	2	0	2	1	0	2	0	1	1	2	9	1	1	0	2	7	1	3	1	1	3	5	0	3	0	0	0	0	3	1
OTU1463	3	4	3	0	2	3	2	5	3	4	4	17	1	3	5	5	3	2	1	2	2	11	8	2	4	2	6	2	5	5	5	6	5	3	6	5	2	4	0	13	2	2	2	5	5	6	2
OTU9119	0	0	0	0	0	0	0	0	0	0	0	0	0	0	0	0	0	0	0	0	0	0	0	0	0	0	0	0	0	0	0	0	0	0	0	0	0	0	0	0	0	0	0	0	0	0	0
OTU5112	0	0	0	3	0	0	0	0	0	0	0	0	0	0	0	0	0	0	0	0	1	0	0	0	0	0	1	0	0	0	1	1	0	1	0	0	0	0	0	0	0	0	3	0	0	0	0
OTU5114	0	0	1	0	0	0	0	0	0	3	0	0	0	0	0	0	0	0	0	0	0	0	0	0	0	0	0	0	1	0	0	0	0	0	0	0	0	1	0	0	0	1	0	0	0	4	0
OTU5116	0	1	0	0	0	0	0	0	0	0	0	1	0	0	1	2	0	0	0	0	0	0	1	1	0	1	0	0	0	0	1	0	0	0	2	0	0	0	1	0	0	0	0	0	0	0	0
OTU1871	0	2	0	7	0	0	0	0	0	0	0	0	0	0	0	0	0	0	0	0	0	0	0	1	0	0	0	0	0	0	3	0	0	0	0	0	0	0	0	0	0	0	1	1	0	0	0
OTU9887	2	6	8	1	5	0	3	0	3	2	1	0	0	4	2	2	1	0	0	0	8	5	2	6	1	0	17	0	2	5	1	3	0	2	2	2	0	1	0	12	1	1	1	2	0	2	5
OTU9885	0	0	0	0	0	1	2	0	0	0	0	0	0	0	0	0	1	0	0	0	0	0	0	0	0	0	0	0	0	0	0	0	0	0	0	0	0	0	0	0	0	0	0	0	0	0	0
OTU3615	5	0	0	0	0	0	0	0	0	2	0	0	0	0	0	0	2	0	0	0	0	0	0	0	0	0	0	0	8	0	0	5	0	0	0	3	0	2	0	0	0	6	0	0	0	0	0
OTU9238	0	0	0	0	1	0	0	0	0	0	0	0	0	0	1	0	0	0	1	0	0	0	1	0	1	0	0	0	0	0	0	0	0	0	0	0	0	0	1	0	0	0	0	1	0	0	0
OTU2563	0	1	3	0	0	2	2	0	7	2	0	4	2	0	1	4	0	2	0	3	0	3	1	0	0	0	3	1	0	0	1	0	1	0	4	0	0	0	0	2	1	0	0	0	0	2	0
OTU5456	0	0	0	0	0	0	1	0	0	0	0	0	2	0	2	0	0	1	1	1	0	1	1	0	0	0	0	0	0	1	0	1	0	0	0	0	0	1	0	0	2	0	1	1	0	0	1
OTU127	1	0	0	0	1	0	0	0	0	0	0	0	0	0	0	1	0	0	1	0	0	0	0	1	0	0	1	0	0	0	0	0	0	0	0	0	0	0	0	0	0	0	3	0	0	1	5
OTU125	0	0	22	0	0	0	0	0	0	0	0	0	1	0	0	0	0	0	0	0	0	28	0	0	0	0	20	0	0	0	0	0	0	0	0	0	0	0	0	0	0	0	0	0	0	0	0
OTU124	17	16	48	1	35	11	12	51	25	12	11	64	34	12	49	12	7	14	29	11	12	77	26	11	22	3	64	29	27	9	10	8	24	17	18	8	11	30	24	38	5	40	10	11	67	74	27
OTU123	5	2	2	0	0	2	0	2	2	1	1	13	2	3	4	0	2	2	0	0	1	15	5	0	5	0	9	1	11	0	0	0	1	1	6	1	1	1	0	0	1	0	0	0	5	16	2
OTU122	208	170	202	50	32	70	101	265	72	154	161	79	173	294	238	95	74	59	52	19	226	347	225	113	147	22	358	129	177	306	73	213	78	95	76	196	208	192	78	87	13	292	186	293	81	53	183
OTU2170	1	0	0	1	3	0	0	1	1	0	0	0	0	1	1	2	0	0	1	0	0	1	0	0	0	0	0	0	0	0	0	0	0	1	0	0	1	0	1	1	0	1	0	1	0	0	0
OTU9302	0	0	0	0	0	0	0	0	0	0	0	0	0	0	0	0	0	0	0	0	0	0	0	0	0	0	0	0	0	0	0	0	0	0	0	0	0	0	0	0	0	0	0	0	0	0	0
OTU8183	0	0	0	0	1	0	0	0	0	0	1	1	0	0	0	1	1	1	0	0	0	0	1	0	1	0	0	1	0	0	0	0	0	0	1	0	0	0	1	0	0	0	0	0	0	0	2
OTU9451	0	0	0	0	0	0	0	0	0	0	0	0	0	0	0	0	0	0	0	0	0	0	0	0	0	0	0	0	0	0	2	0	0	0	0	0	0	0	0	0	0	0	0	0	0	0	0
OTU9792	0	0	0	0	0	0	0	1	0	0	0	1	0	0	1	0	0	0	0	0	0	2	0	0	0	0	0	0	0	0	0	0	0	0	0	0	0	0	0	0	0	0	0	0	1	0	0
OTU5349	0	0	0	0	0	0	0	0	0	0	0	0	0	2	0	0	0	0	0	0	0	0	1	0	0	0	0	0	1	0	0	0	0	0	0	0	0	0	0	0	0	0	0	0	0	0	0
OTU5344	0	1	0	0	0	0	1	0	1	0	0	0	0	1	0	0	0	0	0	0	0	0	0	0	0	1	0	0	0	0	1	0	0	0	0	0	0	0	1	0	0	0	2	0	0	0	0
OTU5340	0	0	0	0	0	0	1	0	0	0	0	0	0	0	0	3	0	0	0	0	0	0	0	0	0	0	0	0	0	0	0	0	0	0	0	0	0	0	0	0	0	0	0	0	0	0	0
OTU4348	0	2	1	0	0	4	2	0	0	0	0	0	1	0	0	0	0	0	0	0	1	0	0	0	1	1	0	0	1	1	0	2	0	2	0	1	0	1	2	0	0	1	1	0	0	0	1
OTU4349	1	0	0	0	0	0	0	1	0	1	0	4	2	0	0	0	0	0	0	1	2	5	0	0	0	0	2	0	1	0	0	1	1	0	0	0	0	0	0	0	0	2	0	1	0	0	0
OTU7330	0	0	0	0	0	0	0	0	0	0	0	0	0	0	0	0	0	0	0	0	0	0	1	0	0	0	0	0	0	1	0	0	0	0	0	0	0	0	0	0	0	0	0	0	0	0	0
OTU4324	0	0	0	0	0	0	0	0	0	0	0	0	0	0	0	0	0	0	0	0	0	0	0	0	0	0	0	0	0	0	0	0	0	0	0	0	0	0	0	0	0	0	0	0	0	2	0
OTU7334	1	0	0	0	0	0	2	0	0	1	1	0	0	0	0	0	0	0	0	2	0	2	0	0	1	0	0	1	3	1	0	1	1	0	1	1	1	2	0	0	0	0	0	1	0	3	0
OTU9504	0	0	0	0	0	0	3	0	0	0	0	1	0	0	0	0	0	0	1	0	0	0	0	0	0	0	0	0	0	2	0	0	0	1	0	0	0	0	1	0	0	0	0	1	0	0	1
OTU2779	0	0	0	0	0	0	0	0	0	0	0	0	0	0	0	0	0	0	0	0	0	0	0	0	1	0	0	0	0	0	0	0	0	0	0	0	0	0	0	0	0	0	0	0	0	0	0
OTU8708	0	0	0	0	0	0	0	1	0	0	0	0	0	0	0	0	0	0	0	0	0	0	0	0	2	0	0	0	0	0	0	0	0	0	0	0	0	0	0	0	0	0	0	0	0	0	0
OTU2772	0	0	0	0	0	0	0	0	1	0	0	0	0	0	0	0	0	0	0	0	0	0	0	0	0	0	0	0	0	0	0	0	0	0	0	0	0	0	0	0	0	0	0	0	0	0	0
OTU9459	0	0	0	0	0	0	0	0	0	0	0	0	0	0	0	0	0	0	0	0	0	0	0	0	0	0	0	0	0	1	0	0	1	0	0	0	0	1	0	0	1	0	0	1	0	4	0
OTU9146	0	0	0	0	0	1	0	0	0	1	1	0	0	0	0	0	0	0	0	0	0	0	1	0	0	0	0	0	0	0	1	0	0	0	0	0	0	0	0	0	0	0	1	1	0	0	0
OTU1143	1	1	4	0	2	2	1	1	6	1	0	5	0	4	0	0	1	0	1	2	1	6	6	5	2	2	14	12	3	5	7	1	2	4	11	1	2	2	2	3	2	0	4	2	0	16	1
OTU1144	2	1	15	1	0	0	0	1	1	1	1	0	0	0	2	5	0	2	0	0	14	19	0	0	2	0	14	0	4	1	0	4	0	0	0	9	0	0	0	0	0	0	1	0	0	1	2
OTU2482	0	1	2	0	1	0	3	0	0	0	2	0	0	0	1	2	0	2	0	0	0	0	1	1	0	1	0	0	0	0	7	0	0	2	0	0	1	2	2	0	2	0	3	0	0	2	3
OTU2489	0	6	4	3	2	0	0	0	1	0	1	0	0	0	0	5	0	0	1	0	0	0	0	2	0	1	1	0	0	1	5	1	0	0	0	0	1	0	1	2	0	0	1	1	0	0	1
OTU5913	0	0	0	0	0	0	0	0	0	0	0	1	0	0	0	1	1	0	0	0	0	0	0	0	0	0	1	0	0	0	0	0	0	0	0	0	0	0	0	0	0	0	0	0	1	0	0
OTU5917	0	0	0	0	0	0	0	0	0	0	0	0	0	0	0	0	0	0	0	0	0	0	0	0	0	2	0	0	0	0	1	0	0	0	0	0	0	0	0	0	0	0	3	0	0	0	0
OTU9554	0	1	0	0	0	1	0	0	0	0	0	0	0	0	0	0	0	0	0	0	0	0	0	0	0	1	0	0	0	0	0	0	0	0	0	0	0	0	0	0	0	0	0	0	2	0	0
OTU3165	0	2	0	0	0	0	0	0	1	0	0	0	0	0	0	0	0	0	1	0	0	0	0	0	0	0	0	0	0	0	0	0	0	0	0	0	0	0	0	1	0	0	0	0	0	0	1
OTU3164	3	9	12	4	8	15	10	3	5	2	6	9	3	9	0	3	0	6	13	3	1	5	3	4	1	22	9	4	0	14	8	4	6	7	11	1	11	1	5	22	12	1	14	2	0	2	16
OTU3162	0	0	1	0	0	1	1	0	1	2	0	0	0	3	0	0	1	0	0	0	0	0	1	0	0	0	0	0	0	0	0	0	1	0	0	1	0	0	0	0	0	0	0	0	1	2	1
OTU9553	0	0	0	0	0	0	0	1	0	1	0	0	0	0	0	0	0	0	0	0	0	0	0	0	0	0	0	0	0	0	0	0	0	0	0	0	0	0	0	0	0	0	0	0	1	0	0
OTU8326	0	0	0	0	0	0	0	0	0	0	0	0	0	0	0	0	1	0	0	0	0	0	0	0	0	0	0	0	0	0	0	0	0	0	0	0	0	0	0	0	0	0	0	0	0	0	0
OTU801	0	0	0	0	0	0	0	0	0	0	0	0	0	0	0	0	0	0	0	0	0	0	0	0	0	0	0	0	0	0	0	0	0	0	0	0	0	0	0	0	0	0	0	0	0	0	0
OTU802	10	8	8	0	4	9	3	13	13	3	0	5	0	9	14	9	4	6	0	6	7	30	14	10	21	1	25	11	8	18	7	12	5	5	12	5	4	6	2	13	5	3	6	8	16	29	7
OTU808	0	0	0	0	0	0	0	0	0	0	0	0	0	0	1	0	0	0	0	0	0	0	0	0	0	0	0	0	0	0	0	0	0	0	0	0	0	0	0	0	0	0	0	0	0	0	0
OTU1700	0	0	3	3	10	5	6	33	6	6	1	0	2	4	22	1	5	6	10	2	5	20	10	3	3	1	16	2	2	0	1	5	3	4	2	5	1	1	2	0	3	2	3	2	1	15	2
OTU1707	0	0	1	1	1	0	0	0	0	0	5	0	0	6	0	1	0	0	0	0	0	0	2	0	0	0	0	0	1	1	0	0	0	0	0	0	0	0	2	0	0	0	0	10	0	0	0
OTU5289	2	1	0	0	1	9	0	2	5	4	2	4	0	1	2	1	1	0	8	0	0	0	1	0	2	5	0	0	0	0	0	0	2	2	0	1	11	3	0	2	0	1	0	0	2	1	4
OTU1441	0	0	0	0	0	1	0	0	0	0	0	0	1	1	0	0	0	0	0	1	0	2	0	1	0	0	1	0	0	0	0	0	0	0	1	0	0	0	0	1	0	0	0	0	2	1	0
OTU9133	0	0	0	0	0	0	0	0	0	0	0	0	0	0	0	0	0	0	0	0	0	0	0	0	0	0	0	0	0	0	0	0	0	0	0	0	0	0	0	0	0	0	0	0	0	0	0
OTU3292	0	0	0	0	0	1	0	2	1	1	0	0	1	1	0	0	0	0	0	0	1	3	0	0	1	0	1	1	0	0	0	0	0	0	1	0	0	0	0	0	1	0	0	0	0	0	0
OTU7660	0	0	0	0	0	0	0	1	0	0	0	0	0	0	0	0	0	0	0	0	0	0	0	0	0	0	0	0	0	0	0	0	0	0	0	0	0	0	0	0	0	0	0	0	0	4	0
OTU3295	0	0	0	0	0	1	0	0	0	0	0	1	3	0	1	1	0	0	0	0	0	0	0	0	0	3	0	5	1	0	0	0	4	0	0	0	1	0	1	0	0	0	1	2	0	0	0
OTU7662	0	0	0	0	0	0	2	0	0	0	0	1	0	0	0	0	1	0	0	0	0	0	0	0	1	0	0	0	0	1	1	0	0	0	0	0	0	0	1	3	0	0	0	0	0	0	1
OTU5132	0	0	0	0	0	0	10	0	1	0	0	0	0	0	0	1	0	0	0	0	0	0	0	0	0	0	0	0	0	1	0	0	0	0	0	0	1	0	0	0	0	0	0	2	0	0	4
OTU9215	0	0	2	0	0	0	0	0	0	0	1	0	0	0	0	0	0	0	0	0	0	0	0	0	0	0	0	0	0	0	0	0	0	0	0	0	0	0	0	0	0	0	1	0	0	0	0
OTU7000	0	0	1	0	0	1	0	0	0	0	0	5	0	1	0	0	0	0	0	0	0	0	0	0	0	0	0	1	0	1	1	2	0	0	4	0	0	0	0	0	0	0	0	0	1	0	0
OTU7002	4	2	0	0	0	0	0	2	0	1	3	2	3	1	1	0	0	2	1	9	3	0	0	0	4	0	1	2	4	1	0	1	2	0	5	0	0	5	0	0	0	6	0	2	3	1	1
OTU5899	0	0	0	0	0	0	1	0	0	0	0	0	0	0	0	0	0	0	0	0	0	0	0	0	0	0	0	0	0	0	0	0	0	0	0	0	0	0	0	0	0	0	3	0	0	0	0
OTU4085	1	0	2	0	0	0	0	3	0	0	1	1	0	1	9	0	1	4	0	1	0	4	0	0	0	0	4	0	3	0	0	1	2	0	3	2	0	1	0	0	2	0	0	1	11	10	2
OTU6533	0	0	0	0	0	0	0	2	1	0	0	0	0	0	0	0	0	0	0	0	0	3	0	0	0	0	4	0	0	0	0	0	0	0	0	0	0	1	0	0	0	0	0	0	0	0	0
OTU6530	0	0	0	0	0	0	0	0	0	0	0	0	0	0	0	0	0	0	0	0	0	0	0	0	0	0	0	0	0	0	0	0	0	0	0	0	0	0	0	0	0	0	0	0	0	0	0
OTU8559	0	0	0	0	0	0	0	0	0	0	0	1	0	0	0	0	0	0	0	0	0	0	0	0	0	0	0	0	0	0	0	0	0	0	0	0	0	0	0	0	1	2	0	0	0	0	0
OTU4660	10	0	9	0	8	6	1	15	14	5	4	3	1	2	7	3	1	3	0	4	10	9	9	0	10	3	9	2	7	1	5	2	1	0	1	3	1	6	9	3	1	7	0	4	2	22	13
OTU4664	0	1	4	0	1	0	0	0	0	0	0	0	0	0	0	2	0	0	0	0	0	0	0	0	0	0	0	0	0	1	0	0	0	0	0	0	0	0	0	0	0	0	0	0	0	0	1
OTU2549	0	0	0	0	0	0	0	0	0	0	0	0	0	0	0	0	0	0	0	0	0	0	0	0	0	0	0	0	0	1	0	0	1	0	0	0	0	0	0	0	0	0	0	0	0	0	0
OTU2546	6	4	1	0	3	0	5	1	0	3	0	0	2	8	13	0	0	0	0	1	10	13	6	3	7	0	10	1	6	12	0	6	0	0	1	14	0	2	0	2	0	5	0	13	1	0	7
OTU2542	1	1	3	2	9	1	1	0	0	0	1	1	3	2	0	0	1	3	5	0	2	0	0	2	0	0	1	1	0	1	1	4	1	0	1	0	0	0	3	0	2	1	4	1	0	1	0
OTU85	0	0	0	0	0	0	0	0	0	122	0	0	1	0	3	0	0	1	0	0	1	0	0	0	0	0	0	0	0	0	0	0	0	0	0	0	0	78	0	0	1	2	0	0	4	5	0
OTU89	0	0	0	0	0	0	0	0	0	0	0	0	1	0	1	0	0	0	0	0	0	0	0	0	0	0	1	0	1	0	0	0	0	0	0	0	0	0	0	0	0	0	0	0	0	0	0
OTU88	0	0	2	0	0	0	0	0	3	0	3	0	0	0	0	0	1	0	2	0	0	3	0	0	0	0	3	0	0	0	1	1	0	1	0	1	0	0	0	0	0	0	1	0	0	3	0
OTU499	0	0	0	0	0	0	0	0	0	0	0	0	0	0	0	0	0	0	0	0	0	0	1	0	0	0	0	0	0	0	0	0	0	0	0	0	0	0	0	0	0	0	0	0	0	0	0
OTU1931	0	0	0	0	0	0	0	0	0	0	0	0	0	0	0	0	0	0	0	0	0	0	0	0	0	0	2	1	0	0	0	0	0	0	0	0	0	0	0	0	0	0	0	0	0	1	0
OTU325	0	0	0	0	0	1	0	0	0	0	0	2	0	1	0	0	2	0	1	0	0	0	0	0	0	0	0	4	1	1	0	0	0	2	0	0	0	0	0	4	1	0	0	1	0	0	1
OTU327	0	0	0	0	58	49	113	0	55	0	0	0	0	0	0	0	0	0	51	0	0	0	0	0	0	0	0	0	0	0	0	0	0	0	0	0	0	0	48	0	0	0	0	0	0	0	0
OTU494	28	9	13	0	13	17	42	26	23	29	18	12	37	49	27	26	27	28	45	23	44	57	43	7	23	1	41	25	32	57	0	29	45	16	12	41	15	32	35	3	21	44	2	46	31	13	21
OTU321	53	0	0	0	0	5	7	5	2	23	8	15	35	11	7	3	35	29	6	26	25	3	32	1	31	1	1	17	41	38	0	63	53	0	19	41	14	30	0	0	29	72	0	24	24	6	7
OTU141	0	2	7	1	1	2	0	3	7	6	0	2	5	2	9	8	0	5	7	6	2	2	3	0	1	0	2	4	1	3	3	0	2	1	0	4	0	7	4	0	1	2	0	3	16	5	5
OTU144	15	18	9	16	1	38	34	1	25	1	15	43	2	4	4	15	24	2	29	42	6	0	3	7	18	67	0	2	9	10	1	14	2	12	1	15	33	12	9	24	10	13	6	3	1	0	11
OTU2157	0	0	0	0	0	0	0	0	1	0	0	0	0	0	0	0	0	0	0	0	0	2	0	0	1	0	4	0	0	1	0	0	0	0	0	0	0	0	0	0	0	0	0	0	0	0	0
OTU2156	1	0	6	0	0	0	1	7	0	25	0	0	1	5	5	0	2	2	0	0	0	6	7	2	2	0	6	3	0	3	0	0	0	0	0	2	0	18	7	0	0	6	0	2	2	20	4
OTU4872	0	0	0	0	0	0	0	0	0	0	0	0	0	0	0	0	0	0	0	0	0	0	0	0	0	0	0	0	0	0	0	0	0	0	0	0	1	0	0	0	0	0	0	0	0	0	0
OTU9095	0	0	0	0	0	0	0	1	0	0	0	0	0	0	0	0	0	0	0	0	0	0	0	0	0	0	0	1	1	0	0	0	0	0	0	0	0	0	0	0	0	0	0	0	0	0	0
OTU6704	0	0	0	0	0	0	0	0	0	0	0	0	0	0	0	0	0	0	2	0	0	0	0	0	0	0	0	0	0	0	0	0	0	2	0	0	0	0	0	0	0	0	0	0	0	0	0
OTU2845	2	1	6	1	8	6	12	9	8	4	9	2	1	3	2	21	5	1	2	7	1	1	6	1	5	6	9	6	5	5	8	7	6	8	7	2	8	5	11	7	5	2	2	6	3	6	5
OTU4417	0	0	0	0	0	0	0	1	0	0	0	0	0	0	0	0	0	0	1	0	0	0	0	0	0	0	0	0	0	0	4	0	0	0	0	0	0	0	0	0	0	0	1	0	0	0	0
OTU2712	0	0	0	0	0	0	4	0	0	0	0	6	0	0	0	0	0	0	0	0	0	0	0	0	0	0	0	0	0	0	0	0	0	0	0	0	0	0	0	0	2	0	0	0	0	0	8
OTU8760	0	1	0	0	2	1	1	0	1	1	0	0	0	2	0	0	1	1	2	0	1	0	1	0	0	0	0	1	0	0	0	4	1	0	0	0	0	1	1	0	0	1	1	1	0	1	1
OTU8762	0	0	0	0	0	0	0	0	0	0	0	0	0	0	0	1	0	0	0	0	0	0	0	0	0	0	0	0	0	2	0	0	0	0	0	0	0	0	0	0	0	0	0	0	0	0	0
OTU8763	1	0	0	0	1	1	1	0	0	1	0	0	1	0	0	0	0	0	0	0	0	1	0	0	1	0	0	1	0	0	4	0	2	0	0	0	2	1	0	0	1	1	0	0	0	1	0
OTU8765	0	0	0	0	0	0	0	0	0	0	0	0	0	0	0	0	0	0	0	0	0	0	0	0	0	0	0	0	0	0	0	0	0	0	0	0	0	0	0	0	0	0	0	0	0	0	0
OTU1161	0	0	1	0	1	0	1	0	0	0	0	0	1	0	0	0	0	0	0	2	0	2	3	0	0	0	2	1	2	1	0	0	0	0	1	0	2	1	0	5	0	0	0	0	0	0	1
OTU1160	0	0	0	0	0	0	0	0	0	0	0	1	0	0	0	0	0	1	0	0	1	2	0	0	1	0	6	0	0	0	0	2	0	0	1	1	0	1	0	0	0	1	0	0	0	1	0
OTU6350	0	0	0	7	10	1	2	0	2	0	0	1	0	0	1	3	0	0	3	0	0	0	0	5	0	5	0	1	0	0	2	0	0	3	0	0	1	0	1	5	0	0	1	0	1	0	0
OTU3009	0	0	0	3	0	0	0	0	0	0	1	0	0	0	0	0	0	0	0	0	0	0	0	0	0	0	0	0	0	0	5	0	0	0	0	0	0	0	0	0	0	0	0	0	0	0	0
OTU798	0	0	0	0	0	0	0	0	0	0	0	0	1	0	0	0	0	0	0	0	0	0	0	0	0	0	0	0	0	0	0	0	0	0	0	0	0	1	0	0	0	0	0	0	2	0	0
OTU3141	2	4	6	12	9	4	10	0	5	3	8	1	1	10	0	6	0	1	0	5	1	6	3	8	2	0	2	1	3	6	11	2	1	3	5	0	1	6	5	6	2	0	11	6	2	1	9
OTU308	0	0	73	0	1	0	0	0	0	0	0	0	0	0	0	0	0	0	0	0	0	0	0	0	0	0	0	0	0	0	0	0	0	1	0	0	0	0	0	0	0	0	0	0	0	0	0
OTU1893	4	0	0	0	0	0	0	0	0	2	0	5	7	0	2	0	7	9	0	3	5	0	0	0	5	0	0	3	1	0	0	6	12	0	1	20	0	8	0	0	3	11	0	0	4	2	0
OTU1763	17	10	4	6	1	2	22	0	14	22	8	0	0	1	0	14	1	1	1	1	26	1	0	7	12	9	1	0	8	0	0	4	0	2	0	5	3	17	4	4	0	35	2	4	0	1	7
OTU1760	0	8	2	0	3	4	0	3	0	3	0	4	0	2	0	1	0	1	25	1	1	0	0	1	2	0	1	5	1	0	1	0	0	2	0	0	0	0	1	5	1	1	0	0	0	4	4
OTU7396	2	0	0	0	0	0	2	0	1	0	0	0	1	0	0	0	0	0	0	0	2	0	2	0	0	0	0	0	2	0	0	1	0	0	0	0	0	0	0	0	1	0	0	2	1	0	0
OTU5731	4	0	0	0	0	0	0	1	0	1	1	1	3	0	0	0	1	0	0	0	5	5	0	0	1	0	0	0	2	0	0	9	0	0	0	5	0	1	0	0	0	10	0	0	0	0	0
OTU5734	0	0	0	0	0	0	0	2	0	1	0	3	0	0	0	0	0	1	0	1	0	0	0	0	0	0	0	0	0	0	0	0	0	1	1	0	0	0	1	6	1	0	0	0	0	0	0
OTU5739	0	0	0	0	0	0	0	1	0	0	0	1	3	0	1	0	3	2	0	0	0	0	2	0	0	0	0	2	0	0	0	0	1	0	2	1	0	2	0	0	0	0	0	0	0	0	2
OTU1598	2	0	0	0	0	0	0	3	0	2	0	2	3	1	1	0	1	0	0	0	1	0	0	0	1	0	1	3	3	0	0	0	2	0	2	0	0	2	0	0	0	2	0	0	2	5	0
OTU1779	0	0	0	0	0	0	0	0	1	0	0	0	0	0	0	0	0	0	0	0	0	0	0	0	0	0	2	0	0	0	0	0	0	0	0	0	0	0	0	1	0	0	0	0	0	0	0
OTU1395	1	0	0	0	0	0	1	0	0	4	0	1	0	0	5	0	0	2	0	0	0	2	0	0	5	0	0	0	0	0	0	1	0	0	0	1	0	1	0	0	0	1	0	0	0	7	1
OTU7143	0	2	0	0	1	1	2	0	4	0	0	0	0	0	0	6	0	0	1	0	0	0	0	0	0	0	0	0	1	0	0	0	0	0	0	0	5	0	1	2	0	0	0	0	0	0	2
OTU8404	0	0	0	0	0	0	0	0	0	0	2	0	0	0	0	0	0	0	0	0	0	0	0	0	0	0	0	0	0	0	0	0	0	0	0	0	0	0	0	0	0	0	0	0	0	0	0
OTU1775	5	6	2	1	4	4	0	8	5	3	2	9	2	4	8	1	5	7	1	2	2	8	7	1	2	2	8	5	5	7	0	1	4	1	8	4	1	7	3	5	2	0	1	2	3	11	8
OTU4069	0	0	0	0	0	0	1	0	0	0	0	0	0	0	0	0	0	0	0	0	0	0	0	0	0	2	0	0	0	0	0	0	0	1	0	0	0	0	0	0	0	0	1	0	0	0	0
OTU4067	0	1	0	0	0	0	0	0	0	0	0	0	1	0	1	0	0	1	0	1	0	0	0	0	0	0	0	0	0	0	0	0	0	0	0	0	0	0	0	0	0	0	0	0	0	0	1
OTU4065	0	0	0	0	0	0	0	0	0	0	0	0	0	0	0	0	0	0	0	0	0	0	0	0	0	0	0	0	0	0	0	0	0	0	0	0	0	0	0	0	0	0	0	0	0	0	0
OTU6511	0	0	0	0	0	0	2	2	0	0	0	0	0	0	0	0	0	0	0	0	0	0	1	0	4	0	0	0	0	0	0	0	0	0	0	0	0	0	0	0	0	0	0	0	0	0	0
OTU6514	0	0	0	0	1	2	0	0	1	0	0	0	0	0	3	1	1	0	0	1	0	1	0	2	1	0	2	1	0	0	0	0	0	0	0	0	0	0	1	0	1	0	2	0	1	0	0
OTU8570	0	0	0	0	0	0	0	0	0	0	0	0	0	0	0	0	0	0	0	0	0	0	0	0	0	0	0	0	0	0	0	0	0	0	0	0	0	0	0	0	0	0	0	0	0	0	0
OTU166	6	2	21	3	13	8	3	3	7	13	7	1	3	3	1	6	1	2	6	4	1	13	16	13	1	1	12	1	1	2	5	0	8	8	3	0	1	5	7	0	4	4	8	1	11	23	2
OTU4608	2	4	3	3	1	3	1	0	1	1	6	0	0	3	0	4	2	0	4	0	1	0	3	4	2	4	1	0	0	1	2	4	0	2	0	0	2	0	1	6	0	0	1	3	0	1	4
OTU4602	1	3	1	0	4	3	4	0	4	0	4	1	0	1	0	4	0	0	4	0	1	0	1	2	0	3	1	0	0	1	3	1	0	4	0	1	4	0	0	6	0	0	0	2	0	0	0
OTU4855	0	0	0	0	0	0	0	1	0	0	0	0	0	0	0	0	0	0	0	0	0	0	0	0	0	0	3	0	0	0	0	1	0	0	0	0	0	0	0	0	0	0	0	0	0	0	0
OTU5706	0	1	0	0	0	0	0	0	0	0	0	0	0	0	0	0	0	1	0	0	0	0	0	0	1	0	0	0	0	0	0	0	0	0	0	0	0	0	0	0	0	0	0	0	0	0	0
OTU2528	0	0	0	0	2	3	2	6	1	0	1	2	2	2	2	2	2	3	2	9	1	0	1	0	4	1	2	4	2	0	0	0	1	1	3	2	2	2	1	0	3	0	0	1	4	6	0
OTU1950	0	1	0	0	0	0	0	1	1	3	1	3	2	2	2	2	0	2	0	9	1	0	0	0	3	0	1	3	0	0	0	5	1	0	2	4	1	0	0	0	0	5	0	3	4	0	0
OTU1952	0	0	0	0	0	0	0	0	0	0	0	0	0	0	0	0	0	0	0	0	0	0	0	0	0	0	0	0	0	0	0	0	0	0	0	0	0	0	0	0	0	0	0	0	0	0	0
OTU1959	0	0	0	0	1	1	0	1	1	0	1	0	0	2	0	2	0	1	1	0	1	2	1	0	0	1	1	1	0	2	1	0	2	0	0	0	1	0	0	3	0	0	1	0	0	0	2
OTU6354	0	0	0	0	0	0	0	0	0	0	1	0	0	0	0	0	0	0	0	0	0	0	0	0	0	0	0	0	0	0	0	0	0	0	0	0	0	0	0	0	0	0	0	0	0	0	0
OTU6353	0	0	0	0	0	0	0	0	2	0	0	0	0	0	0	0	0	0	0	0	0	0	0	0	0	0	0	0	0	0	0	0	0	0	0	0	0	0	0	0	0	0	0	0	0	0	0
OTU302	2	4	5	0	0	1	1	0	0	0	1	0	2	0	1	0	0	2	1	2	3	0	1	0	0	0	0	0	3	0	0	5	1	0	2	0	0	0	0	0	0	0	0	0	5	0	1
OTU4852	0	0	0	0	0	0	0	0	1	0	0	0	0	0	0	0	0	0	0	0	0	0	0	0	0	0	0	0	0	0	0	0	0	1	0	0	0	0	0	0	0	0	0	0	0	0	0
OTU4853	0	0	0	0	0	0	0	0	0	0	0	0	0	0	0	0	0	0	0	0	0	0	0	0	0	0	0	0	0	0	0	0	0	0	0	0	0	0	0	0	0	0	0	0	0	0	0
OTU6724	0	0	0	0	0	0	0	0	1	0	0	0	0	0	0	0	0	0	0	0	0	0	0	0	0	0	1	0	1	0	0	0	0	0	0	0	0	0	0	0	0	0	0	0	0	0	1
