# Supplementary material for: Structural characteristics and diversity of the rhizosphere bacterial communities of wild Fritillaria przewalskii Maxim. in the northeastern Tibetan Plateau
Source: Front Microbiol. 2023 Feb 17;14:1070815. doi: 10.3389/fmicb.2023.1070815 (PMC9981654; doi:10.3389/fmicb.2023.1070815)
Supplement: Supplementary file 3 [file Data_Sheet_3.CSV]

	WYG	LXG	ZKG	NRG	DBG	GZG	YSG	ZDG	SQG	LHG	MQG	LDG
Terrimicrobium	-0.132102357	-0.612453426	-0.223965186	0.097184275	-0.332579538	-0.508848121	-0.649912063	-0.259728055	-0.253128394	-0.407721396	-0.330082553	-0.171432565
Solirubrobacter	0.119632743	-0.59416464	-0.089266612	-0.164051177	-0.837729516	-0.571696745	-0.756000591	-0.70703308	-0.454958002	-0.366762788	-0.455855669	0.054560813
Gaiella	0.238883725	-0.636453702	-0.112747707	0.162561513	-0.640043644	0.014680279	-0.463486447	-0.927511815	-0.112926401	0.134844134	-0.718540673	-0.126270406
Bacillus	0.287941063	-0.748427462	0.656054775	-0.222519899	-1.352175094	-0.672759106	-0.575713218	-1.001931758	-0.000641527	0.848610365	-0.72677399	-0.028289383
Gp16	0.411416295	-0.407750106	-0.108744965	0.058597379	-0.109137046	-0.023994416	-0.205950435	-0.267887542	-0.068344268	0.023465574	0.272185783	-0.030434051
Pseudonocardia	0.028336956	-1.14957261	-0.286432897	-0.164051177	-0.988997192	-0.387172319	-0.600045796	-0.359217678	-0.07278041	-0.093529954	-0.081718575	-0.320146286
Mycobacterium	0.179370195	-0.978876383	-0.397983436	-0.49049379	-1.335784678	-0.809878117	-0.128356379	-1.049044302	-0.585668179	-0.430249046	-0.276804981	-0.592798587
Gp4	0.711896202	0.40940248	0.880851792	0.802469026	0.832516337	0.766539105	0.886108411	1.095562333	0.54633007	0.804319789	0.979572131	0.977941229
Ilumatobacter	0.010026749	-0.347940264	-0.268800117	-0.257472862	0.160221921	-0.146103863	-0.218609463	-0.241030371	-0.243773997	-0.210213637	0.168981537	-0.189657385
GpI	-0.34633171	-0.603212769	-1.447201459	0.992575194	-0.84807035	-0.601230824	-0.920648699	-0.486008419	-0.838622896	-0.922717992	-0.423670986	-1.534153074
Caulobacter	0.350745941	-0.0406069	-0.363698839	-0.742103718	-0.447002156	-0.740338517	-0.139428217	-0.683010672	-0.971434255	-0.827686689	-0.430970224	-0.77151399
Rhizobium	0.065848738	-0.065062531	-0.393355032	-0.584935212	-0.596886727	-0.763081644	-0.434384065	-0.734650345	-0.512336105	-0.504631409	-0.664903233	-0.628215244
Parasegetibacter	0.134965485	-0.140027292	-0.045800918	-0.61214418	-0.070792053	0.128473798	-0.615022952	-0.5795291	-0.479276004	-0.39827984	-0.610757629	-0.767583696
Sphingobium	0.167001717	0.216331166	0.102782153	-0.518239677	0.021019929	-0.760752981	-0.267778554	-0.444728231	-0.597446378	-0.309857937	-0.45808855	-0.759828232
Luteolibacter	-0.722782803	0.052532081	-1.006292377	-1.245238405	-0.599831107	-1.019757363	-0.896681543	-0.948530165	-1.646366019	-1.15191894	-0.932976924	-1.49068738
Flavobacterium	0.228956561	0.300448282	-0.248544372	-0.299113786	0.091989855	0.152096843	-0.170047309	-0.574949502	-0.896986511	-0.209608348	-0.509101181	-0.974057584
Ohtaekwangia	-0.8681627	0.140874241	-0.714807699	-0.790111444	-0.428691949	-0.880306244	-0.929988725	-0.360142693	-1.782585766	-1.23322388	-0.821610994	-0.153941832
Chryseolinea	0.050347646	0.600049206	0.45675625	0.187018051	0.343104475	-0.00810892	0.224598415	0.349076625	-0.427870911	-0.305310309	0.267157716	0.380217923
Nitrospira	0.388271021	0.222520741	0.32891834	0.179824603	0.237602713	0.108227592	-0.19192086	0.245605597	0.308618241	0.121223543	0.086299181	0.530304915
Gp6	0.756951319	0.258541673	0.400371201	0.486111556	0.58387441	0.475396137	0.234838087	0.389794594	0.365822036	0.400096023	0.457686495	0.770292099
Ktedonobacter	-2.486210796	-0.650514998	-1.765960221	-0.80737045	-2.767148442	-0.542636109	-1.747648517	-0.650514998	0.074111333	-0.449782741	-0.650514998	-1.967808635
Chitinophaga	-1.143788116	-0.340387126	0.003663234	-0.98640609	-1.304750444	-1.151780996	-0.540951111	-0.86696268	-0.043471648	-0.843016321	-1.384162444	-1.55763417
Mucilaginibacter	-0.088270788	0.270321974	0.306840928	-0.245238405	-1.133679987	0.292304909	-0.095816909	-0.667703556	-0.160972238	-0.341456923	-0.63530057	-0.844423727
Bradyrhizobium	-0.042947809	-0.075786396	0.227843277	0.397848549	-0.155425134	0.268000896	0.365976554	0.124020502	0.431979241	0.39786161	-0.12212428	0.126612577
Spartobacteria	-0.12448296	0.011240383	0.399877403	0.814829566	0.202733202	0.788525736	0.637787512	0.284234999	0.826277933	0.805664989	0.117135016	0.407462957
Gp2	-1.611149533	-2.279906379	-0.970080204	-0.527383057	-1.56302846	-0.03389943	-0.182813434	-1.499836618	0.321757563	-0.011502883	-1.444860285	-1.698963323
Gp1	-1.230938291	-2.580936374	-0.080218483	0.153986499	-1.248634502	0.368978258	0.364381641	-0.704979675	0.76732053	0.424647128	-0.643799755	-1.122710595
Gp3	-0.196176185	-0.182996366	-0.084718984	0.064155154	0.137025926	0.361681939	0.265188708	-0.04008946	0.310467092	0.263461623	-0.045186563	0.025942416
Kofleria	-0.520069064	-0.494576544	-0.510687716	-0.294585127	-0.401660457	-0.015561249	0.172425093	-0.203946262	-0.104690788	-0.141970832	-0.308139718	-0.270081248
Actinoallomurus	-2.486210796	-0.650514998	-1.731198115	-0.576231624	-2.767148442	-0.538439994	-1.270527262	-0.650514998	0.07188009	-0.40963459	-3.046920276	-0.650514998
Aridibacter	0.213626929	0.244489743	-0.033566461	0.007794309	0.361573842	0.123954563	0.275113602	0.461584476	0.092170622	0.158282019	0.640965249	0.128107569
Terrimonas	-0.019343176	0.144975258	0.087839355	0.092405701	0.355722481	0.12274145	-0.012201708	0.429732556	0.110094534	-0.006927306	0.225617501	0.032811343
Other(<0.0005)	1.573504049	1.583386734	1.607748484	1.57435427	1.670950684	1.62310077	1.610186543	1.670752938	1.580283449	1.556688482	1.683062097	1.671791678
Acinetobacter	-2.787240792	-1.25871708	-2.368020213	-2.977632165	-0.650514998	0.114463083	-2.768837816	-2.554194281	-0.650514998	-1.509430292	-0.650514998	-0.650514998
Saccharibacteria	-0.195064035	0.536997461	0.160896488	0.130932858	0.398392635	0.093861525	0.582571936	0.511385434	0.28657582	0.153851734	0.482124895	-0.191730393
Parcubacteria	-1.097044712	0.156256268	-1.137571291	-0.98640609	-0.272993848	-0.89905568	-0.578506118	-0.560023824	-1.235264564	-1.020409814	-0.524476043	-0.775480177
Ferruginibacter	-0.139857822	0.095757235	-0.168447858	-0.172811487	0.096174418	-0.030428526	-0.119016353	0.072488185	-0.262688721	-0.161558424	-0.024904536	-0.384771881
Pseudomonas	0.085498035	0.721827334	0.18220814	-0.217209682	0.034255268	0.135608159	0.641348713	-0.070844758	0.050930402	0.166500729	-0.019978648	-0.384771881
Pedobacter	-0.066255048	0.641259672	-0.162094429	-1.074542178	-0.076952362	-0.614293297	-0.310955919	-0.236827489	-0.209469766	0.148581105	-0.281251721	-0.685801877
