# Supplementary material for: Structural characteristics and diversity of the rhizosphere bacterial communities of wild Fritillaria przewalskii Maxim. in the northeastern Tibetan Plateau
Source: Front Microbiol. 2023 Feb 17;14:1070815. doi: 10.3389/fmicb.2023.1070815 (PMC9981654; doi:10.3389/fmicb.2023.1070815)
Supplement: Supplementary file 4 [file Data_Sheet_4.XLSX]

## Sheet: Sheet1
Sample	pH	SOC（g/kg）	TN（g/kg）	TP（g/kg）	TK（g/kg）	NH4+-N（mg/kg）	AP（mg/kg）
WYR1	6.71	23.074	9.97235	1.54	8.99214	13.5194	24.1557
WYR2	6.64	23.25	9.86025	1.54	9.41209	13.5608	26.8031
WYR3	6.66	23.005	9.70549	1.54	9.33013	13.5401	21.5083
LXR1	8.04	18.706	7.64884	0.481903	5.32067	50.5335	34.6143
LXR2	8.01	18.29	7.61751	0.502425	6.17552	50.5749	36.9018
LXR3	8.03	20.7842	7.74784	0.513619	5.50031	50.5542	31.4388
DBR1	7.89	13.418	5.50414	1.75802	9.43684	16.9107	23.3209
DBR2	7.75	13.418	5.60939	1.75989	9.51796	17.0347	24.5706
DBR3	7.73	14.965	5.32629	1.75616	9.862	16.9727	22.2305
RGR1	6.62	14.1333	6.83808	0.332649	7.48387	8.5153	7.73921
RGR2	6.55	14.549	6.34405	0.338246	7.16038	8.55666	7.6184
RGR3	6.52	15.3803	3.64907	0.340112	7.39389	8.536	7.86
GZR1	6.5	19.225	8.64155	0.476306	10.0408	25.182	11.6503
GZR2	6.48	20.784	8.47564	0.472575	9.47691	25.2647	10.5799
GZR3	6.4	20.265	8.5586	0.478172	9.73093	25.2233	12.7135
SQR1	5.88	28.578	11.6278	1.06586	8.99559	44.8263	33.6719
SQR2	5.81	25.98	11.8831	1.07705	9.68156	44.909	31.5815
SQR3	5.78	23.902	11.759	1.07892	9.53003	44.8677	33.011
LHR1	6.76	20.784	10.8694	0.866231	8.86339	31.4682	12.1627
LHR2	6.7	21.616	10.619	0.883022	8.46386	31.6336	12.0649
LHR3	6.58	20.784	10.7491	0.888619	7.8198	31.5509	13.0612
ZKR1	7.06	18.706	9.10755	1.59944	7.61983	30.4756	4.6123
ZKR2	7.14	19.225	9.05894	1.61437	9.62417	30.5583	4.1129
ZKR3	7.09	16.627	9.32952	1.61437	9.23749	30.517	5.1117
YSR1	5.82	33.03	13.1983	3.22	6.74429	86.2242	14.7749
YSR2	5.75	33.473	13.2525	3.22	9.97611	86.1414	16.2516
YSR3	5.78	33.556	13.0518	3.22	8.89666	86.1828	13.2982
ZDR1	7.29	37.931	15.9161	3.65541	5.61489	89.9049	17.9806
ZDR2	7.26	40.009	16.5531	3.64981	5.4412	90.4012	16.9962
ZDR3	7.22	39.49	15.9412	3.65354	4.43419	90.153	18.7286
MQR1	7.22	31.176	13.4532	3.4875	4.16512	82.4607	12.1526
MQR2	7.11	33.774	13.2981	3.48377	3.71422	82.378	13.5627
MQR3	7.17	35.333	13.3664	3.45951	4.93093	82.4194	13.9189
LDR1	7.27	31.176	11.6619	0.629291	4.47506	36.2655	68.7148
LDR2	7.21	29.618	11.8428	0.633022	6.03341	36.3482	70.0008
LDR3	7.1	27.539	11.7619	0.629291	4.3662	36.3069	67.4288
