# Supplementary material for: Structural characteristics and diversity of the rhizosphere bacterial communities of wild Fritillaria przewalskii Maxim. in the northeastern Tibetan Plateau
Source: Front Microbiol. 2023 Feb 17;14:1070815. doi: 10.3389/fmicb.2023.1070815 (PMC9981654; doi:10.3389/fmicb.2023.1070815)
Supplement: Supplementary file 5 [file Data_Sheet_5.XLSX]

## Sheet: Sheet1
Sample	ACE index	Chao1 index	Shannon index	Simpson index
WYR1	3368.41	3331.29	6.6263	0.00332
WYR2	2656.63	2564.38	5.86668	0.00998
WYR3	3899.36	3283.73	6.39743	0.0048
LXR1	3597.76	3559.83	6.62004	0.0114
LXR2	3732.48	3053.43	5.63721	0.01881
LXR3	3665.12	3306.63	6.12863	0.015105
DBR1	3901.89	3877.31	6.6454	0.00479
DBR2	3424.01	3433.81	6.65059	0.0038
DBR3	4072.04	3304.97	6.28434	0.00584
RGR1	3931.31	3960.11	6.48829	0.00486
RGR2	3997.87	3612.81	6.58678	0.00551
RGR3	3733.26	3728.66	4.9828	0.00457
GZR1	3826.96	3717.56	6.50176	0.00359
GZR2	3779.6	3342.85	6.5895	0.00575
GZR3	3393.14	3130.77	6.69523	0.0038
SQR1	2802.07	2777.97	6.18061	0.00752
SQR2	3121.7	3096.17	6.32245	0.00678
SQR3	3138.74	3035.5	6.15725	0.00344
LHR1	3312.87	1492.56	6.2815	0.00712
LHR2	3675.21	3271.84	6.58136	0.0072
LHR3	4312.1	3888.38	5.64841	0.00411
ZKR1	3391.91	3360.34	6.22674	0.00689
ZKR2	2798.85	2746.37	5.93477	0.01063
ZKR3	4427.24	3707.09	6.19926	0.00992
YSR1	3712.93	2649.39	6.31697	0.00584
YSR2	2757.41	2712.03	6.52118	0.00696
YSR3	3545.54	3517.94	5.91903	0.00548
ZDR1	3695.43	2989.1	6.15954	0.00876
ZDR2	3505.35	3673.25	6.37386	0.01097
ZDR3	3297.5	3490.48	6.55919	0.00597
MQR1	2919.77	3131.49	5.98621	0.00532
MQR2	3221.74	2914.87	6.14832	0.00865
MQR3	3561.76	3570.84	6.29488	0.01033
LDR1	3718.54	3666.63	6.71741	0.00329
LDR2	3983.76	4019.94	6.67219	0.00476
LDR3	3787.15	3852.08	6.77333	0.0033
