# Supplementary material for: Structural characteristics and diversity of the rhizosphere bacterial communities of wild Fritillaria przewalskii Maxim. in the northeastern Tibetan Plateau
Source: Front Microbiol. 2023 Feb 17;14:1070815. doi: 10.3389/fmicb.2023.1070815 (PMC9981654; doi:10.3389/fmicb.2023.1070815)
Supplement: Supplementary file 6 [file Data_Sheet_6.XLSX]

## Sheet: Sheet1
Primary ID	OTU1189	OTU8105	OTU9803	OTU8107	OTU5077	OTU5076	OTU5075	OTU5074	OTU5073	OTU5072	OTU5071	OTU5070	OTU8290	OTU8291	OTU8292	OTU8293	OTU8294	OTU8295	OTU5079	OTU5078	OTU9749	OTU2865	OTU2864	OTU2867	OTU2866	OTU2861	OTU2860	OTU2863	OTU2862	OTU4478	OTU4479	OTU2869	OTU2868	OTU9219	OTU9218	OTU8034	OTU8035	OTU8036	OTU8037	OTU2739	OTU2738	OTU7929	OTU7928	OTU2735	OTU2734	OTU2737	OTU2736	OTU2731	OTU2730
WYR1	4	1	1	0	0	0	0	0	0	0	0	0	0	0	0	0	2	0	0	4	1	3	0	0	0	0	0	0	0	1	0	0	4	0	0	0	0	0	0	0	0	2	0	0	1	0	0	0	0
WYR2	0	0	0	0	0	0	0	0	0	0	0	2	0	0	0	0	0	0	0	0	1	0	0	0	1	0	0	1	0	0	0	0	4	0	1	0	0	0	0	0	0	2	0	0	2	0	0	0	0
WYR3	1	0	0	0	0	0	0	0	0	0	0	2	0	0	0	1	1	0	0	1	1	0	0	0	0	0	0	0	0	1	0	0	1	0	0	0	0	0	0	1	0	9	1	0	2	0	0	0	0
LXR1	7	0	0	0	0	0	0	0	0	0	0	0	0	0	1	0	0	0	0	0	0	0	0	0	0	1	1	0	0	2	0	0	0	0	0	1	0	0	0	0	0	0	0	0	2	0	0	0	0
LXR3	16	0	0	0	0	0	0	0	0	2	0	2	0	0	0	0	0	0	0	4	0	0	0	0	0	0	1	2	3	3	0	0	3	0	1	0	1	0	0	0	0	1	0	0	4	0	2	0	0
LXR2	7	0	0	0	0	0	0	0	0	0	2	0	0	0	1	0	0	0	0	0	0	0	0	0	0	1	1	0	0	2	0	0	0	0	0	1	0	0	0	0	0	0	0	0	2	0	0	0	0
DBR1	3	0	0	0	0	0	0	0	0	0	0	2	0	0	0	0	0	0	0	0	0	0	0	0	0	0	1	1	0	0	1	0	1	0	0	0	0	0	0	0	0	1	0	2	0	0	11	0	0
DBR3	12	0	0	0	0	0	0	0	0	1	0	3	0	0	0	1	0	0	0	0	0	0	0	0	0	0	0	0	0	0	0	0	1	0	0	0	0	0	0	0	0	2	0	6	2	0	0	2	0
DBR2	2	0	0	0	1	0	0	0	0	1	0	2	2	0	1	1	1	0	0	1	0	0	0	0	0	0	4	4	0	0	1	0	1	0	0	0	0	0	0	0	0	6	0	5	2	0	0	0	0
RGR2	5	2	0	0	0	0	0	0	1	0	0	0	0	0	0	0	0	0	0	0	0	0	0	0	0	0	0	0	0	0	0	3	3	0	0	0	0	0	0	1	0	1	0	1	3	1	2	3	2
RGR3	10	0	0	0	0	0	0	0	0	0	1	0	0	0	0	0	0	1	0	0	0	3	0	0	2	0	2	0	0	0	0	1	4	0	2	0	1	0	0	1	1	0	0	5	3	0	0	0	1
RGR1	4	0	0	0	0	0	0	0	0	0	0	0	1	0	1	0	0	0	0	0	0	0	0	0	0	0	1	0	0	0	0	0	7	0	1	0	0	0	0	0	1	2	0	2	1	0	1	0	1
GZR2	3	1	0	0	0	10	0	0	1	0	1	0	0	0	5	0	2	0	0	0	0	0	0	4	0	41	0	0	0	0	0	0	2	0	1	0	0	0	0	0	1	1	0	5	1	7	0	0	2
GZR3	6	0	0	0	0	0	0	0	1	0	4	1	0	0	0	0	0	1	0	0	0	0	0	0	0	0	0	0	0	0	0	0	6	0	0	0	0	0	0	0	0	1	0	1	9	0	0	0	2
GZR1	6	2	0	0	0	0	0	0	0	0	0	1	0	0	0	0	0	0	0	0	0	0	0	0	0	0	0	0	0	0	0	0	2	1	0	0	0	67	0	0	2	0	0	0	1	1	2	0	0
SQR1	2	0	0	0	0	0	0	0	0	0	0	0	0	0	0	0	0	0	0	0	0	0	0	3	0	0	0	0	0	0	0	0	2	0	1	0	0	0	0	0	3	0	0	0	0	0	0	0	4
SQR2	0	0	0	0	0	0	0	0	0	0	4	1	0	0	0	0	0	0	0	0	0	0	0	5	0	0	0	0	0	0	0	0	2	0	0	0	0	0	0	0	0	0	0	1	0	1	0	0	2
SQR3	5	1	1	0	0	0	3	0	0	0	2	0	1	0	0	0	0	0	0	0	0	0	0	0	8	0	1	0	1	0	0	0	2	0	1	0	0	0	0	0	3	0	0	1	4	0	0	0	4
LHR3	5	1	0	0	0	0	0	0	0	0	3	0	0	0	0	0	0	0	0	0	0	0	0	2	0	0	0	0	0	0	1	1	1	0	0	1	1	0	0	0	0	0	0	1	0	0	0	0	0
LHR2	4	2	0	0	0	0	0	0	0	0	2	0	0	0	2	0	0	0	0	0	0	0	0	3	0	0	0	0	0	0	0	0	0	0	0	0	0	0	0	1	0	0	4	0	5	2	2	0	0
LHR1	10	0	0	0	0	0	0	0	0	0	1	1	0	0	0	0	1	0	0	1	0	0	0	0	0	0	0	0	0	0	1	0	3	0	0	0	0	0	0	0	0	0	0	3	6	1	0	0	0
ZKR3	1	0	0	0	1	0	0	0	0	1	0	0	1	0	0	0	2	0	0	1	0	2	0	0	0	0	0	1	0	1	1	0	1	0	0	0	0	0	0	1	0	4	0	6	4	0	0	0	0
ZKR1	2	1	0	0	0	0	0	0	0	0	0	1	0	0	0	0	2	0	0	3	0	1	0	0	0	0	0	0	0	1	1	0	0	0	0	0	0	0	0	5	0	2	0	3	3	1	0	0	0
ZKR2	4	0	0	0	0	0	0	0	0	0	0	1	0	1	0	0	0	0	0	2	0	0	0	0	0	0	1	0	0	0	1	0	1	1	0	0	0	0	0	1	1	0	0	2	0	0	0	0	0
YSR1	4	0	0	0	0	0	0	0	1	0	0	0	0	0	0	0	0	0	0	0	0	0	0	0	0	0	0	0	0	0	0	0	2	0	0	0	0	0	0	0	0	0	0	0	0	1	0	0	0
YSR2	16	4	1	0	0	0	0	0	0	0	0	4	0	0	0	0	0	0	0	0	0	0	0	0	0	0	0	3	0	0	1	0	3	0	0	0	0	0	0	0	2	0	0	1	1	1	0	0	0
YSR3	14	2	0	0	0	0	0	0	0	0	0	0	0	0	0	0	1	0	0	0	0	0	0	0	0	0	0	0	0	0	0	0	0	0	0	0	0	0	0	0	2	0	0	1	1	0	3	0	0
ZDR2	16	0	0	0	0	0	0	0	0	0	0	0	0	0	0	0	0	0	0	0	1	0	0	0	0	0	2	1	0	0	2	0	0	0	0	1	0	0	2	0	0	0	1	0	1	0	1	1	0
ZDR3	17	0	0	0	0	0	0	0	0	0	0	1	0	0	0	0	0	0	0	0	0	0	0	0	0	0	0	3	0	0	0	1	0	2	0	0	0	0	0	0	0	0	0	0	0	0	0	0	0
ZDR1	21	0	0	0	0	0	1	0	0	0	0	0	0	0	0	0	1	0	0	0	0	0	0	0	0	0	0	2	6	0	1	0	1	0	0	0	0	0	0	1	0	0	0	2	2	0	1	5	1
MQR2	0	0	0	0	0	0	0	0	0	0	3	0	0	0	0	0	4	0	0	1	0	0	0	0	0	0	0	1	0	2	0	0	6	0	0	0	0	0	0	2	0	0	0	1	1	0	0	0	0
MQR3	15	0	0	0	0	0	0	0	0	0	1	2	2	0	0	0	0	0	0	0	0	0	0	0	0	0	0	2	0	0	0	0	2	0	0	1	0	0	0	0	0	0	0	0	1	0	0	0	0
MQR1	8	0	0	0	0	0	0	0	0	0	3	0	1	0	0	0	2	0	0	1	0	0	0	0	0	0	1	6	0	0	1	0	2	0	0	0	0	1	0	0	0	1	0	0	2	0	1	0	0
LDR1	5	0	1	0	0	0	0	0	0	2	0	2	0	0	1	0	0	0	0	12	1	2	0	0	0	0	1	0	1	0	0	0	3	0	0	0	0	0	0	0	0	2	0	1	10	0	0	0	0
LDR2	1	1	0	0	0	0	0	0	0	0	0	2	0	0	0	0	1	0	0	5	0	1	0	0	0	0	2	1	1	0	1	0	4	0	0	0	2	0	0	1	0	3	0	0	4	0	1	5	0
LDR3	2	1	0	0	0	0	0	0	0	0	0	0	0	0	0	0	1	0	0	4	2	10	0	0	0	0	2	1	0	0	0	0	4	0	0	0	0	0	0	0	0	6	0	2	9	0	0	0	0
[truncated: 5,000 more columns]
