# Supplementary material for: Structural characteristics and diversity of the rhizosphere bacterial communities of wild Fritillaria przewalskii Maxim. in the northeastern Tibetan Plateau
Source: Front Microbiol. 2023 Feb 17;14:1070815. doi: 10.3389/fmicb.2023.1070815 (PMC9981654; doi:10.3389/fmicb.2023.1070815)
Supplement: Supplementary file 7 [file Data_Sheet_7.XLSX]

## Sheet: phylum level
	WYR	LXR	ZKR	RGR	DBR	GZR	YSR	ZDR	SQR	LHR	MQR	LDR
Proteobacteria	0.318824	0.376106	0.287985	0.264677	0.357237	0.314674	0.340704	0.301562	0.296154	0.27807	0.288765	0.314851
Acidobacteria	0.193001	0.0907063	0.185696	0.173552	0.186824	0.203648	0.203373	0.235371	0.214752	0.20121	0.234128	0.233127
Bacteroidetes	0.124043	0.252224	0.169754	0.105959	0.167952	0.16525	0.148135	0.160862	0.114578	0.121436	0.105315	0.0988631
Actinobacteria	0.180662	0.0499987	0.104261	0.117151	0.0479153	0.0724994	0.0632162	0.056012	0.10224	0.0993717	0.107702	0.104525
Verrucomicrobia	0.0221319	0.0370856	0.0389104	0.0862076	0.0361374	0.0776574	0.0573842	0.0327233	0.0784232	0.0767485	0.0236067	0.0480315
Chloroflexi	0.0216749	0.0353796	0.0334395	0.0279427	0.050565	0.0282576	0.0364313	0.0509597	0.0332726	0.0220902	0.0821837	0.0373544
Candidatus_Saccharibacteria	0.00638169	0.0344348	0.0144843	0.0135186	0.0250261	0.0124126	0.0382448	0.0324628	0.0193453	0.0142512	0.0303476	0.00643087
Nitrospirae	0.0244659	0.0166925	0.0213264	0.0151295	0.0172823	0.01283	0.00642805	0.0176038	0.0203612	0.0132799	0.0121983	0.0339082
Firmicutes	0.0304885	0.014619	0.064665	0.0184986	0.00321373	0.0118838	0.00750932	0.00421486	0.0319701	0.0869685	0.00717177	0.0189849
Planctomycetes	0.00350912	0.00748012	0.00482809	0.00882291	0.00589754	0.0124682	0.00939942	0.00548955	0.0154033	0.010452	0.00521502	0.00676933
Gemmatimonadetes	0.00928692	0.00312328	0.00594226	0.00303222	0.00868391	0.00838637	0.0068878	0.00627111	0.00548754	0.00842351	0.00801551	0.00650779
Cyanobacteria	0.0053208	0.00341198	0.000528519	0.0986418	0.00200003	0.00287586	0.00130264	0.00347051	0.00204046	0.0013237	0.00512526	0.000523085
Others	0.0602099	0.0787381	0.0681789	0.0668667	0.0912665	0.0771564	0.0809849	0.0929966	0.065972	0.0663738	0.0902261	0.0901245

## Sheet: order level
	WYR	LXR	ZKR	RGR	DBR	GZR	YSR	ZDR	SQR	LHR	MQR	LDR
Myxococcales	0.01441	0.02706	0.01964	0.02087	0.02156	0.0365	0.03727	0.02797	0.03095	0.02927	0.02401	0.03339
Xanthomonadales	0.01366	0.01066	0.01007	0.0062	0.0108	0.00656	0.01344	0.00912	0.01177	0.0084	0.00961	0.01092
Gaiellales	0.01733	0.00231	0.00771	0.01454	0.00229	0.01034	0.00344	0.00118	0.00771	0.01364	0.00191	0.00748
Burkholderiales	0.03326	0.03213	0.01923	0.02097	0.0381	0.03203	0.0246	0.0232	0.02606	0.02731	0.03385	0.02702
Actinomycetales	0.10079	0.02611	0.05395	0.05479	0.01756	0.03002	0.03617	0.0323	0.05408	0.04864	0.05826	0.04806
Gemmatimonadales	0.00929	0.00312	0.00594	0.00303	0.00868	0.00839	0.00689	0.00627	0.00549	0.00842	0.00802	0.00651
Bacillales	0.02657	0.00654	0.05934	0.01198	0.00109	0.00591	0.00451	0.00281	0.01867	0.083	0.0036	0.01508
Caulobacterales	0.02752	0.02252	0.00744	0.0036	0.00899	0.00613	0.01303	0.00538	0.00272	0.00574	0.00582	0.00374
Acidimicrobiales	0.022	0.01218	0.01158	0.0131	0.01913	0.01404	0.0113	0.01157	0.01278	0.0139	0.02379	0.01531
Flavobacteriales	0.01879	0.02171	0.00634	0.00559	0.01325	0.01492	0.01006	0.00327	0.00223	0.00688	0.00387	0.00186
Rhodospirillales	0.00921	0.00926	0.01038	0.0129	0.00952	0.01446	0.01656	0.00943	0.02088	0.01704	0.00811	0.01242
Sphingomonadales	0.02731	0.02743	0.02518	0.00617	0.02699	0.00759	0.0117	0.01103	0.00765	0.01043	0.00851	0.00929
Planctomycetales	0.00227	0.00601	0.0038	0.00766	0.00308	0.01061	0.00743	0.00398	0.01468	0.00915	0.00411	0.0038
Nitrospirales	0.02447	0.01669	0.02133	0.01513	0.01728	0.01283	0.00643	0.0176	0.02036	0.01328	0.0122	0.03391
Pseudomonadales	0.01539	0.05782	0.01941	0.00769	0.01344	0.02949	0.04553	0.01126	0.01271	0.01732	0.01091	0.00952
Sphingobacteriales	0.07635	0.1359	0.1192	0.06986	0.10101	0.12161	0.09905	0.10742	0.09825	0.09278	0.06645	0.04815
Solirubrobacterales	0.02061	0.00465	0.01697	0.01527	0.00327	0.00647	0.00539	0.0048	0.01041	0.00873	0.00896	0.01923
Rhodocyclales	0.01222	0.01073	0.00751	0.01405	0.02003	0.01869	0.00903	0.01315	0.01495	0.01213	0.01917	0.02088
Cytophagales	0.02125	0.07352	0.03708	0.02069	0.03518	0.01653	0.02396	0.0323	0.00603	0.01112	0.02466	0.03292
Anaerolineales	0.01045	0.02184	0.01633	0.01078	0.03031	0.00791	0.01192	0.02898	0.00714	0.00652	0.05614	0.02174
