# Supplementary material for: Structural characteristics and diversity of the rhizosphere bacterial communities of wild Fritillaria przewalskii Maxim. in the northeastern Tibetan Plateau
Source: Front Microbiol. 2023 Feb 17;14:1070815. doi: 10.3389/fmicb.2023.1070815 (PMC9981654; doi:10.3389/fmicb.2023.1070815)
Supplement: Supplementary file 8 [file Data_Sheet_8.XLSX]

## Sheet: Sheet1
Sample	SL(cm)	LN(sc)	LL(mm)	LW(mm)	SD(mm)	RL(cm)	BL(mm)	BD(mm)	BW(g)
WYR1	52.3	7	88.95	6.04	2.16	5.14	12.5	14.98	1.42
WYR2	26.3	5	38.28	2.66	2.07	3.8	9.57	9.63	0.44
WYR3	48.3	7	88.79	5.32	1.85	4.46	11.04	12.31	0.93
WYR4	43.3	5	73.12	5.92	2.04	4.36	11.81	11.61	1.86
WYR5	41.3	6	70.91	3.41	2.03	4.59	10.28	13.02	0.93
LXR1	36	3	40.57	2.87	1.56	3.28	8.56	7.63	0.79
LXR2	38	5	36.6	3.45	1.74	2.96	9.87	11.62	0.94
LXR3	38.3	4	42.38	2.09	1.39	2.15	9.07	12.02	0.89
LXR4	36.85	4	38.85	2.99	1.56	3.03	9.01	10.82	0.88
LXR5	38	4	41.12	2.6	1.57	2.47	9.23	10.01	0.85
DBR1	27.5	5	34.55	3.23	1.39	1.224	5.79	5.85	0.1
DBR2	20.1	5	23.88	2.06	1.7	5.98	7.86	5.69	0.21
DBR3	29.3	5	36.24	3.18	1.89	3.6	6.83	5.77	0.15
DBR4	25.06	4	31.96	2.6	1.78	5.03	6.56	5.78	0.15
DBR5	26.19	6	27.15	3.03	1.53	2.16	7.09	5.75	0.14
RGR1	31.5	6	52.16	5.33	1.69	5.152	7.16	8.45	0.32
RGR2	31.5	6	54.07	4.43	1.76	3.199	8.9	8.41	0.3
RGR3	41.4	7	60.14	5.41	1.52	1.705	9.27	9.17	0.41
RGR4	35.4	7	50.89	3.35	1.66	2.482	6.22	8.36	0.19
RGR5	34.95	6.5	54.32	4.63	1.66	3.13	7.89	8.6	0.31
GZR1	39.7	5	83.61	3.56	1.65	4.035	11.65	11.43	0.83
GZR2	25.5	6	56.32	4.3	1.64	2.475	8.43	10.12	0.47
GZR3	34.3	5	52.4	3.94	1.57	9.886	6.62	8.25	0.27
GZR4	17.5	5	43.59	3.12	1.39	4.491	8.14	6.73	0.23
GZR5	40.5	7	96.57	5.34	2.01	2.43	10.98	12.02	0.94
SQR1	19.5	7	50.4	3.4	1.84	2.993	8	10.24	0.46
SQR2	22.6	6	52.89	3.64	2.13	3.279	7.28	10.54	0.4
SQR3	27	6	28.32	4.58	1.61	3.101	9.46	7.97	0.43
SQR4	48.9	7	87.15	6.72	2.04	2.258	9.94	12.62	0.86
SQR5	27.5	5	77.59	5.74	1.5		7.24	9.73	0.46
LHR1	19.8	7	44.5	3.71	2.11	3.052	9.68	10.5	0.51
LHR2	31.5	7	80.8	5.88	2.04	3.191	11.18	14.73	1.25
LHR3	29.5	6	83.84	5.46	1.44	3.429	10.4	14.46	1.22
LHR4	37.16	5	7.95	4.21	1.84	5.24	9.77	13.65	1.51
LHR5	42.5	6	72.31	4.43	1.86	1.44	12.56	14.25	1.55
ZKR1	59.5	7	100.96	6.64	2.38	2.963	18.27	14.38	2.12
ZKR2	27.2	5	32.75	4.33	1.41	3.13	12.71	10.71	2.06
ZKR3	49.5	5	97.15	3.98	1.3	3.294	7.15	7.04	0.19
ZKR4	45.4	5	74.99	4.26	1.7	3.19	12.73	10.58	1.36
ZKR5	45.39	5	78.9	5.69	1.69	3.06	12.68	10.83	1.55
YSR1	34	6	71.8	3.34	1.27	4.054	9.25	9.89	0.54
YSR2	21	6	47.41	3.07	1.83	4.022	9.64	7.15	0.37
YSR3	31.2	7	75.46	4.4	1.63	2.825	10.47	8.89	0.44
YSR4	28.7	6	57.45	2.72	1.26	7.416	10.92	7.69	0.37
YSR5	25.4	6	61.66	3.32	1.68	3.511	8.91	7.62	0.27
ZDR1	14.3	6	88.68	6.86	1.94	5.768	13.98	11.75	1.04
ZDR2	13.3	5	68.05	3.79	1.45	6.059	9.27	7.7	0.37
ZDR3	30.9	6	50.92	2.82	1.88	2.392	15.25	10.22	0.65
ZDR4	33.4	7	70.15	4.08	1.93	3.229	11.98	13.17	1.03
ZDR5	17.5	6	36.71	2.14	1.88	2.08	10.7	8.95	0.45
MQR1	16.1	5	24.88	2.19	1.16	2.49	6.88	9.14	0.11
MQR2	41.2	7	47.69	7.31	2.79	3.004	29.33	29.85	6.83
MQR3	24.5	5	35.96	3.16	1.33	3.381	8.67	7.75	0.38
MQR4	21	5	35.15	2.84	1.52	1.926	9.31	7.76	0.24
MQR5	27.8	5	56.33	5.3	1.93	4.448	10.47	10.9	0.57
LDR1	25.5	3	39.2	2.83	2.82	2.39	8.48	7.9	0.27
LDR2	34	5	29.96	2.36	1.87	2.222	8.98	6.46	0.21
LDR3	29.8	5	48.4	3.3	2.77	3.519	7.97	9.33	0.3
LDR4	28.63	4	39.2	3	2.49	2.84	7.91	7.92	0.29
LDR5	30.9	5	39.18	2.65	2.48	2.57	9.04	7.87	0.22
